# Supplementary material for: Sex and age modulate antennal chemosensory-related genes linked to the onset of host seeking in the yellow-fever mosquito, Aedes aegypti
Source: Sci Rep. 2019 Jan 10;9:43. doi: 10.1038/s41598-018-36550-6 (PMC6328577; doi:10.1038/s41598-018-36550-6)
Supplement: Supplementary file 2 — Additional file 1 [file 41598_2018_36550_MOESM2_ESM.xlsx]

## Sheet: Sheet1
Sample	Total Reads	Total Mapped	Total Transcripts	Total Reliably
		Reads (%)		Expressed Transcripts
femaled1R1	22301383	90.56	16008	10026
femaled1R2	22226832	90.82	16008	10090
femaled1R3	22303986	90.82	16008	9993
femaled1R4	22317743	90.85	16008	10046
femaled1R5	22277577	91	16008	11542
femaled1R6	22306651	90.39	16008	9954
femaled3R1	22336408	91.16	16008	9982
femaled3R2	22342154	91.27	16008	10141
femaled3R3	22339344	90.89	16008	10105
femaled3R4	22260810	90.93	16008	10272
femaled3R5	22328278	91.12	16008	10073
femaled3R6	22285432	90.51	16008	9984
femaled5R1	22233807	91.19	16008	10099
femaled5R2	22306210	91.04	16008	10069
femaled5R3	22331177	91.2	16008	10102
femaled5R4	22304330	91.07	16008	10085
femaled5R5	22315368	91.15	16008	10092
femaled5R6	22305910	91.08	16008	10151
maled1R1	22332454	86.09	16008	9440
maled1R2	22237664	90.14	16008	9772
maled1R3	22319654	83.63	16008	9410
maled1R4	22274024	90.19	16008	9821
maled1R5	22274165	90.87	16008	9883
maled1R6	22268556	80.6	16008	9317
maled3R1	22336004	91.64	16008	10002
maled3R2	22309389	91.46	16008	10101
maled3R3	22313292	91.49	16008	10119
maled3R4	22323638	91.35	16008	10064
maled3R5	22333431	91.36	16008	10219
maled3R6	22275223	89.54	16008	10071
maled5R1	22254385	91.45	16008	10127
maled5R2	22276603	91.18	16008	10136
maled5R3	22317529	91.29	16008	10323
maled5R4	22245528	91.26	16008	10244
maled5R5	22318821	91.37	16008	10266
maled5R6	22318137	90.53	16008	10214
