# Supplementary material for: Sex and age modulate antennal chemosensory-related genes linked to the onset of host seeking in the yellow-fever mosquito, Aedes aegypti
Source: Sci Rep. 2019 Jan 10;9:43. doi: 10.1038/s41598-018-36550-6 (PMC6328577; doi:10.1038/s41598-018-36550-6)
Supplement: Supplementary file 3 — Additional file 2 [file 41598_2018_36550_MOESM3_ESM.xlsx]

## Sheet: Females
Internal gene ID	Vectorbase Identifier (AaegL3)	Female 1d (TPM)						Female 3d (TPM)						Female 5d (TPM)						Female 1d vs 3d		Female 3d vs 5d		Female 1d vs 5d
		R1	R2	R3	R4	R5	R6	R1	R2	R3	R4	R5	R6	R1	R2	R3	R4	R5	R6	Fold Change	FDR p-value	Fold Change	FDR p-value	Fold Change	FDR p-value
gene8103	AAEL000001	8.46	7.76	9.37	9.42	7.98	9.6	10.52	10.31	10.48	11.61	10.09	9.63	10.51	10.23	9.59	9.39	11.1	11.1	1.19	1.98e-05	1.02	0.64	1.22	0.000578
gene8175	AAEL000002	3.77	0	0	0	0	0	3.82	0	0	0	5.14	0	0	0	0	0	3.85	3.85
gene8163	AAEL000003	20.97	22.39	23.06	23.04	17.99	22.28	25.15	25.93	25.6	23.37	24.8	23.99	26.91	26.05	27.17	26.35	27.18	27.18	1.08	0.09	1.07	0.05	1.17	0.000483
gene8138	AAEL000004	15.18	18.21	21.77	20.37	17.04	17.2	22.09	18.64	18.25	16.09	17.27	15.85	17.09	16.09	14.96	15.65	18.15	18.15	-1.08	0.35	-1.08	0.26	-1.16	0.02
gene8114	AAEL000005	5.5	4.9	5.16	6.22	4.86	5.21	6.8	6.55	6.79	7.03	6.42	5.58	6.1	6.78	5.14	6.89	8.37	8.37	1.15	0.06	1.02	0.76	1.17	0.05
gene8105	AAEL000006AAEL000025	0	0	0	0	2.53	0	0	0	0	0	0	0	0	0	0	0	0	0
gene8096	AAEL000007	30.81	31.02	33.8	31.93	26.01	32.12	36.79	35.36	33.26	28.82	41.42	35.96	36.29	41.82	40.63	38.23	35.42	35.42	1.08	0.3	1.08	0.25	1.17	0.00147
gene8094	AAEL000008	27.83	30.06	29.74	28.58	27.45	29.75	29.92	31.65	35.84	37.82	36.17	30.3	32.24	36.66	34.17	34.8	32.48	32.48	1.11	0.00365	1.02	0.55	1.14	0.000149
gene8128	AAEL000009	0	0	0	0	0	0	0	0	0	0	0	0	0	0	0	0	0	0
gene8144	AAEL000010	454.55	460.74	378.82	387.27	350.92	376.95	640.59	615.76	610.7	678.76	633.94	651.78	714.26	680.91	725.95	716.71	719.01	719.01	1.51	3.95e-14	1.18	5.63e-07	1.78	0
gene8098	AAEL000011	0	0	0	0	1.02	0	0	0	0	0	0	0	0	0	0	0	0	0
gene15663	AAEL000012	4.65	5.24	4.81	4.88	4.13	4.12	0	0	0	0	0	0	0	3.57	0	0	0	0
gene8157	AAEL000013	8.99	8.51	8.52	8.6	8.99	9.14	8.31	8.71	7.92	9.87	8.3	8.58	8.43	8.19	8.16	9.79	9.13	9.13	-1.05	0.25	-1	0.95	-1.06	0.33
gene8112	AAEL000014	0	0	0	0	2.26	0	0	0	0	0	0	0	0	0	0	0	0	0
gene8160	AAEL000015	13.59	13.99	13.63	14.55	15.98	13.14	14.21	15.05	16.74	21.02	14.8	12.53	14.31	14.93	13.97	17.97	17.22	17.22	1.07	0.29	1.04	0.51	1.11	0.02
gene8153	AAEL000016	17.33	13.66	17.66	16.46	19.07	15.75	16.35	12.65	21.42	20.65	16.31	18.69	21.38	14.36	21.39	22.86	19.48	19.48	-1.01	0.86	1.2	0.09	1.19	0.07
gene8141	AAEL000017	0	0	0	0	0	0	0	0	0	5.66	4.84	0	0	0	7.4	0	0	0
gene8172	AAEL000018	3.85	5.06	5.32	0	4.67	5.53	3.81	3.91	4.79	0	4.37	4.62	3.32	4.69	4.95	4.5	0	0
gene8120	AAEL000019	9.81	4.92	9.44	8.88	7.3	8.82	13.23	18.81	16.96	30.05	17.25	28.34	25.95	19.56	23.4	17.65	20.03	20.03	2.36	1.55e-05	1.1	0.53	2.59	1.46e-12
gene8119	AAEL000020	30.85	36.76	36.71	32.72	34.17	30.82	37.59	39.26	34.09	39.8	32.16	31.49	37.93	37.98	36.4	36.39	35.08	35.08	1.01	0.77	1.06	0.21	1.07	0.08
gene8108	AAEL000021	23.34	22.42	15.56	12.12	20.21	15.32	9.73	19.04	14.6	22.57	11.05	6.73	5.49	7.43	10.45	12.17	11.54	11.54	-1.41	0.05	-1.39	0.1	-1.97	9.84e-06
gene8116	AAEL000022	32.69	33.98	33.1	31.42	33.69	32.42	38.59	39.35	38.96	39.61	43.94	38.97	41.42	39.86	41.34	43.76	31.91	31.91	1.14	0.00197	-1	0.95	1.14	0.02
gene8142	AAEL000023	0	0	0	0	0	0	0	0	0	0	0	0	0	0	0	0	0	0
gene8162	AAEL000024	0	0	0	0	3.03	0	0	0	0	6.49	3.97	0	0	0	0	0	0	0
gene8159	AAEL000026	32.29	35.85	36.44	35.45	34.25	42.87	26.88	30.83	32.18	29.87	26.18	25.32	26.44	27.44	31.91	28.51	26.17	26.17	-1.37	1.81e-06	1	0.98	-1.36	1.52e-06
gene8174	AAEL000027	5.84	5.61	4.25	5.58	5.28	5.54	5.66	4.23	6.06	4.67	6.2	4.53	5.09	5.11	6.78	3.98	5.84	5.84	1.2	0.34	1.06	0.73	1.28	0.11
gene8107	AAEL000028	33.27	38.79	42.55	38.62	34.22	33.14	48.35	47.39	48.23	58.16	54.01	50.38	55.11	54.87	60.03	55.15	53.63	53.63	1.34	9.7e-11	1.14	0.000808	1.53	0
gene8126	AAEL000029	0	0	0	0	0	0	0	0	0	0	0	0	0	0	0	0	0	0
gene15662	AAEL000031	12.5	13.33	15.64	16.82	15.37	20.69	16.26	15.8	18.8	13.25	20.82	20.1	14.13	17.05	16.64	15.61	16.93	16.93	1.06	0.59	-1.11	0.26	-1.05	0.6
gene8151	AAEL000032	468.22	499.77	420.57	454.66	435.73	438.96	666.26	665.46	689.37	784.73	681.24	706.45	760.76	801.8	787.65	810.29	734.36	734.36	1.52	0	1.15	1.1e-05	1.73	0
gene8109	AAEL000033	8.63	10.98	8.79	7.94	9.57	10.6	10.32	11.96	10.21	10.23	9.76	9.84	8.39	13.32	9.08	8.17	10.99	10.99	1.02	0.71	-1.05	0.6	-1.02	0.83
gene8089	AAEL000034	3.93	5.01	0	3.9	4.38	3.65	5.05	5.39	4.41	3.83	5.64	4.25	6.92	4.56	7	4.63	5.75	5.75			1.27	0.06
gene8100	AAEL000035	0	0	0	0	0	0	0	0	0	0	0	0	0	0	0	0	0	0
gene8093	AAEL000036	0	0	0	0	0	0	0	0	0	0	0	0	0	0	0	0	0	0
gene8140	AAEL000037	0	0	0	0	1.55	0	0	0	0	7.86	0	0	3.83	0	0	0	0	0
gene8150	AAEL000038	14.25	16.04	15.36	14.92	13.62	14.71	24.63	26.92	28.91	27.37	24.77	25.39	32.29	29.12	35.55	31.34	32.56	32.56	1.67	0	1.29	4.3e-06	2.16	0
gene15674	AAEL000039	0	0	0	0	0	0	0	0	0	0	0	0	0	0	0	0	0	0
gene8095	AAEL000041	50.64	64.13	66.86	59.84	62.42	64.02	75.4	65.42	80.39	63.36	81.29	72.11	66.75	84.86	68.26	76.61	79.93	79.93	1.13	0.09	1.06	0.42	1.21	0.00279
gene8145	AAEL000042	16.55	18.52	20.38	20.5	20.47	17.85	24.55	28.13	19.32	23.69	19.15	19.03	20.77	20.62	19.14	23.03	18.72	18.72	1.1	0.22	-1.09	0.29	1.01	0.77
gene15670	AAEL000043	0	0	0	0	0	0	0	0	0	0	0	0	0	0	0	0	0	0
gene8099	AAEL000044	0	0	0	0	0	0	0	0	0	0	0	0	0	0	0	0	0	0
gene8170	AAEL000045	201.42	193.51	224.94	223.72	212.07	205.95	289.31	269.69	257.02	240.09	252.98	249.38	299.33	259.89	259.99	239.94	236.19	236.19	1.15	0.13	1.02	0.82	1.17	0.02
gene8127	AAEL000046	22.31	28.57	28.54	25.74	29.38	33.32	32.33	24.65	30.08	33.12	27.84	23.54	30.58	26.43	35.63	31.1	30.1	30.1	1.05	0.66	1.08	0.53	1.13	0.21
gene8090	AAEL000047	12.88	10.5	16.68	15.33	14.73	15	19.09	20.04	20.37	14.35	18.49	19.42	21.31	20.01	17.75	17.23	17.48	17.48	1.24	0.02	-1.02	0.85	1.22	0.02
gene15665	AAEL000048	6.23	8.26	6.05	10.05	6.03	7.46	4.17	4.47	6.56	3.86	3.72	5.27	0	4.01	4.11	0	4.01	4.01	-1.68	0.000202
gene8179	AAEL000049	58.37	57.57	57.79	60.51	61.5	61.21	71.8	73.07	68.64	67.88	67.24	73.3	65.77	67.89	70.69	67.46	68.63	68.63	1.17	4.81e-06	1.02	0.63	1.19	0
gene8155	AAEL000050	55.93	53.78	53.83	57.57	48.29	50.48	63.44	59.06	64.66	61.27	56.05	58.39	63.56	57.38	60.37	55.97	54.97	54.97	1.08	0.03	-1.03	0.44	1.05	0.31
gene8092	AAEL000051	2381.93	2414.53	2795.41	2478.15	2689.73	2661.61	3504.13	3311.1	3322.82	2622.93	3482.84	3569.53	3611.27	3452.96	3498.93	3387.74	3454.05	3454.05	1.34	1.77e-11	1.05	0.09	1.41	0
gene8124	AAEL000053	0	0	0	0	1.08	0	0	0	0	0	0	0	0	0	0	0	0	0
gene8147	AAEL000054	19.98	19.05	21.15	19.86	23.32	20.27	21.59	23.07	25.72	28.36	24.73	18.36	18.59	20.76	19.94	23.72	24.05	24.05	1.13	0.02	-1.05	0.34	1.07	0.09
gene8173	AAEL000055	51.22	52.46	50.3	48.38	52.05	45.75	52.31	51.14	54.51	51.59	57.22	53.57	55.34	56.36	55.53	54.74	56.36	56.36	1.03	0.4	1.07	0.04	1.1	0.000137
gene8125	AAEL000056	0	0	0	0	0	0	0	0	0	0	0	0	0	0	0	0	0	0
gene8143	AAEL000057	0	0	0	3.65	3.31	3.73	4.02	3.64	0	3.96	0	4.5	3.39	0	0	3.58	0	0
gene8088	AAEL000058	0	0	0	0	0	0	0	0	0	0	0	0	0	0	0	0	0	0
gene8176	AAEL000059	0	0	0	0	0	0	0	0	0	0	0	0	0	0	0	0	0	0
gene15673	AAEL000060	0	0	0	0	0	0	0	0	0	0	0	0	0	0	0	0	0	0
gene8097	AAEL000061	0	0	0	0	0	0	0	0	0	0	0	0	0	0	0	0	0	0
gene8091	AAEL000062	7.69	9.54	10.94	9.18	9.47	9.23	12.2	8.2	12.75	11.33	11.87	12.39	11.29	11.97	9.5	11.2	12.82	12.82	1.16	0.07	-1.01	0.9	1.15	0.02
gene15664	AAEL000063	0	0	0	0	2.82	0	0	0	0	0	0	0	0	0	0	0	0	0
gene8171	AAEL000064	5.4	7.18	6.24	4.75	5.35	0	4.51	7.16	5.28	8.36	3.82	5.08	4.74	4.97	5.49	4.94	0	0
gene8136	AAEL000065	0	0	0	0	2	0	0	0	0	0	0	0	0	0	0	0	0	0
gene8156	AAEL000066	25.75	26.06	29.12	29.09	28.16	30.41	41.79	30.4	33.56	27.71	34.05	38.12	32.71	36.49	36.18	34.64	32.5	32.5	1.18	0.06	1.01	0.92	1.19	1.64e-05
gene8169	AAEL000067	0	0	0	0	0	0	0	0	0	0	0	0	0	0	0	0	0	0
gene8106	AAEL000068	1022.66	990.01	865.51	920.96	910.35	968.09	1423.01	1454.68	1439.85	1582.24	1381.24	1446.36	1828.69	1787.99	1748.3	1833.38	1571.88	1571.88	1.57	0	1.27	5.03e-11	1.99	0
gene15667	AAEL000069	0	0	0	0	0	0	0	0	0	0	0	0	0	0	0	0	0	0
gene8130	AAEL000070	17.24	17.44	16.22	16.73	15.32	16	15.32	15.66	16.22	19.01	15.88	15.23	16.4	15.26	14.36	15.57	15.62	15.62	-1.06	0.04	-1.04	0.27	-1.11	0.00718
gene8154	AAEL000071	632.97	667.27	686.77	606.99	641.25	670.07	597.72	539.01	541.38	461.84	624.67	563.14	518.2	419.14	434.51	403	466.4	466.4	-1.22	4.17e-05	-1.21	0.00673	-1.47	2.06e-18
gene8133	AAEL000072	0	0	0	0	0	0	0	0	0	0	0	0	0	0	0	0	0	0
gene8132	AAEL000073	2134.56	2202.92	2115.31	2185.74	2226.92	2383.99	4272.45	3720.37	3874.98	3219.34	4100.53	4374.58	4603.65	4442.72	4321.29	4381.98	4334.88	4334.88	1.93	0	1.13	0.000421	2.16	0
gene8101	AAEL000074	19.62	15.98	17.7	17.48	13.9	18.38	17.56	17.21	16.75	22.53	21.07	16.14	14.29	17.11	21.22	18.2	14.39	14.39	-1	0.99	1.02	0.86	1.02	0.86
gene15666	AAEL000075	0	0	0	0	0	0	0	0	0	0	0	0	0	0	0	0	0	0
gene8165	AAEL000076	4.22	4.03	11.46	6.34	8.28	5.28	13.41	5.91	7.5	7.67	4.72	7.03	3.51	11.81	6.82	13.21	11.07	11.07	1.05	0.85	1.16	0.46	1.2	0.47
gene8121	AAEL000077	34.18	32.75	36.48	31.73	31.53	35.02	36.67	47.03	37.38	44.35	35.37	38.23	43.33	40.76	47.31	43.03	40.68	40.68	1.13	0.02	1.08	0.19	1.22	5.65e-05
gene8166	AAEL000078	0	0	0	0	0	0	0	0	0	0	0	0	0	0	0	0	0	0
gene8115	AAEL000079	5.05	4.45	6.38	5.63	6.44	5.19	5.32	5.16	6.94	5.38	5.42	4.12	3.64	4.05	4.34	5.3	5.75	5.75	-1.08	0.34	-1.11	0.21	-1.2	0.02
gene8146	AAEL000080	20.68	23.44	19.33	25.85	26.27	20.09	16.49	18.54	19.99	25.86	21.52	21.52	17.16	21.7	21.94	21.94	23.25	23.25	-1.27	0.04	1.11	0.45	-1.15	0.2
gene8129	AAEL000081	54.42	51.84	60.61	56.02	59.89	57.29	62.04	64.16	63.65	60.27	62.81	56.11	63.83	66.14	63.23	66.65	65.82	65.82	1.06	0.05	1.08	0.02	1.15	7.03e-06
gene15669	AAEL000082	0	0	0	0	0	0	0	0	0	0	0	0	0	0	0	0	0	0
gene8134	AAEL000083	3.78	3.43	4.45	3.84	5.11	4.17	4.33	3.7	5.28	4.93	4.73	4.29	3.56	3.53	3.41	4.03	5.57	5.57	1.06	0.43	-1.09	0.33	-1.03	0.76
gene8139	AAEL000084	139.38	145.43	143.83	156.93	156.38	145	143.38	139.11	136.8	142.53	149.33	150.55	138	146.64	147.78	145.56	144.46	144.46	-1.05	0.14	1.05	0.16	-1	0.88
gene8087	AAEL000085	0	0	0	0	0	0	0	0	0	0	0	0	0	0	0	0	0	0
gene8164	AAEL000086	0	0	0	0	0	0	0	0	0	0	0	0	0	0	0	0	0	0
gene8178	AAEL000087	0	0	0	0	1.05	0	0	0	0	0	0	0	0	0	0	0	0	0
gene8152	AAEL000088	20.62	20.95	20.27	19.09	24.28	20.62	20.26	23.03	24.89	23.61	21.85	24.49	22.33	24.34	24.09	23.33	25.66	25.66	1.05	0.25	1.05	0.18	1.11	0.00673
gene8161	AAEL000089	28.52	28.35	30.76	33.88	33.69	32.43	46.27	44.98	41.42	40.2	42.35	48	44.57	46.07	48.41	46.78	49.25	49.25	1.35	3.62e-07	1.08	0.13	1.45	0
gene8117	AAEL000090	37.46	36.44	38.62	39.12	40.71	41.75	42.45	44.09	43.36	42.27	40.94	40.33	42.74	42.26	43.84	42.83	44.45	44.45	1.08	0.02	1.08	0.00109	1.16	2.47e-08
gene8123	AAEL000091	42.12	33.95	48.11	47.76	40.17	45.3	36.37	30.57	36.23	37.82	40.09	45.1	30.29	38.84	41.75	36.1	38.24	38.24	-1.19	0.03	-1	0.98	-1.19	0.00754
gene8167	AAEL000092	0	0	0	0	0	0	0	0	0	0	0	0	0	0	0	0	0	0
gene8177	AAEL000093	41.77	48.27	47.56	46.4	46.91	38.88	37.92	44.09	48.96	52.85	42.31	39.36	33.54	44.07	43.31	43.05	44.34	44.34	-1.06	0.18	-1.01	0.79	-1.07	0.13
gene8168	AAEL000094	39.57	38.73	42.58	46.49	47.13	37.19	12.28	12.32	13.43	11.5	13.59	12.2	7.36	7.8	8.8	9.17	8.68	8.68	-3.48	6.48e-89	-1.52	7.48e-15	-5.27	2.13e-123
gene8158	AAEL000095	15.58	14.98	14.59	14.58	19.32	18.09	18.74	15.38	20.1	14.74	16.12	19.37	18.61	17.84	19.55	18.33	27.08	27.08	1	0.97	1.18	0.09	1.18	0.06
gene8113	AAEL000096	0	0	0	0	0	0	0	0	0	0	0	0	0	0	3.52	0	0	0
gene8131	AAEL000097	3.56	0	0	3.41	1.94	0	0	0	0	0	0	0	0	0	0	0	0	0
gene8135	AAEL000098	8.83	8.63	6.66	11.65	7.64	7.6	0	0	0	0	0	0	0	0	0	0	0	0
gene8111	AAEL000099	0	0	0	0	1.11	0	0	0	0	0	0	0	0	0	0	0	0	0
gene8102	AAEL000100	0	0	0	0	3.06	0	0	0	0	0	0	0	0	4.43	0	0	7.57	7.57
gene2907	AAEL000101	0	0	0	0	0	0	0	0	0	0	0	0	0	0	0	0	0	0
gene2909	AAEL000102	4.91	5.46	4.87	3.77	4.09	5.1	4.56	7.31	4.96	6.85	5.56	5.38	8.89	5.5	6.65	5.99	5.29	5.29	1.14	0.14	1.14	0.26	1.3	0.03
gene2914	AAEL000103	5.31	4.3	4.7	4.93	6.51	4.66	5.32	5.62	5.46	7.88	5.61	4.71	3.85	5.61	4.97	5.79	4.99	4.99	1.05	0.57	-1.12	0.11	-1.08	0.35
gene2932	AAEL000104	0	0	0	0	3.38	0	3.82	0	0	3.83	3.58	3.61	3.83	3.77	3.44	4.33	0	0
gene2919	AAEL000105	9.54	12.96	7.34	14.89	10.05	9	4.72	20.87	3.96	13.94	5.19	5.09	10.71	8.24	5.93	7.51	4.11	4.11	-1.28	0.39	-1.24	0.54	-1.59	0.00856
gene2938	AAEL000106	19.37	26.64	22.25	21.07	26.03	17.85	23.04	28.13	20.29	23.55	24.04	20.69	23.06	21	25.4	18.25	23.64	23.64	-1.01	0.87	-1.02	0.73	-1.04	0.63
gene2947	AAEL000107	9.81	9.25	9.5	9.3	9.51	7.86	8.64	11.53	12.3	10.92	9.92	9.32	7.93	8.81	12.03	11.01	12.69	12.69	1.05	0.43	1.02	0.77	1.07	0.36
gene2918	AAEL000108	0	0	0	0	0	0	0	0	0	0	0	0	0	0	0	0	0	0
gene2944	AAEL000109	42.4	41.18	45.21	42.23	41.99	43.21	41.68	40.8	42.3	41.2	42.67	39.15	41.57	45.49	43.77	46.32	45.2	45.2	-1.07	0.00552	1.1	1.36e-05	1.04	0.07
gene2935	AAEL000111	8.01	11.1	7.12	10.93	9.48	6.72	6.2	13.14	4.42	15.36	5.04	8.35	8.28	4.92	4.59	5.17	5.74	5.74	-1.09	0.67	-1.42	0.15	-1.54	0.00103
gene2908	AAEL000112	0	0	0	0	0	0	0	0	0	0	0	0	0	0	0	0	0	0
gene2930	AAEL000113	5.73	8.49	0	5.58	4.11	0	0	5.56	0	7.66	5.85	0	0	4.72	3.73	0	0	0
gene2906	AAEL000114	0	0	0	0	0	0	0	0	0	0	0	0	0	0	0	0	0	0
gene2933	AAEL000115	15.21	17.08	17.1	16.82	17.3	15.64	17.23	22.35	19.86	13.9	16.06	15.47	18.09	22.21	23.82	18.04	15.52	15.52	1.01	0.94	1.16	0.13	1.16	0.11
gene2927	AAEL000116	4.13	4.09	4.72	4.51	4.1	3.97	4.48	4.24	5.33	4.75	4.42	5.29	4.7	5.87	6.24	6.17	4.73	4.73	1.03	0.67	1.13	0.08	1.17	0.04
gene2939	AAEL000117	0	0	0	0	0	0	0	0	0	0	0	0	0	0	0	0	0	0
gene2948	AAEL000118	14.08	14.05	12.86	13.02	14.28	15.19	15.99	18.38	17.51	19.69	18.44	14.13	15.97	17.05	17.86	19.53	20.55	20.55	1.19	0.000145	1.06	0.22	1.26	4.33e-08
gene2920	AAEL000119	6.3	6.03	6.99	8.9	7.56	5.99	8.46	6.68	9.65	7.38	6.72	6.48	8.95	9.27	8.82	7.51	9.31	9.31	1.01	0.92	1.13	0.17	1.14	0.14
gene2910	AAEL000120	0	0	0	0	0	0	0	0	0	0	0	0	0	0	0	0	0	0
gene2945	AAEL000121	19.43	23.2	22.65	20.4	22.75	19.49	18.77	20.39	23.17	26.16	21.29	17.6	14.18	21.44	16.3	23.01	21.29	21.29	-1.05	0.34	-1.06	0.43	-1.11	0.13
gene2903	AAEL000122	0	0	0	0	1.91	0	0	0	0	0	0	0	0	0	0	0	0	0
gene2923	AAEL000123	0	0	0	0	1.54	0	0	0	0	0	0	0	0	0	0	0	0	0
gene2952	AAEL000124	14.34	13.2	17.39	14.5	20	19.91	15.88	26.92	11.94	19.34	15.93	17.75	11.94	9.14	18.01	12.54	11.55	11.55	1.02	0.88	-1.38	0.03	-1.36	0.00929
gene2946	AAEL000126	127.61	133.67	140.14	138.44	142.1	140.98	161.72	139.08	151.51	152.23	156.25	161.45	163.13	161.14	160.14	149.02	159.2	159.2	1.12	0.00419	1.06	0.15	1.18	2.1e-10
gene2929	AAEL000127	4.58	3.64	5.81	5.28	4.99	6.46	5.5	5.08	5.56	4.95	6	7.34	6.46	5.85	8.54	6.12	4.94	4.94	1.05	0.7	1.14	0.22	1.2	0.11
gene2960	AAEL000128	22.77	28.97	23.73	26.5	23.13	25.79	29.42	31.85	36.41	30.02	35.04	28.7	33.85	35.89	38.04	36.38	34.96	34.96	1.22	0.000192	1.13	0.00448	1.38	1.55e-15
gene2922	AAEL000129	8.58	9.36	9.9	10.66	12.1	9.31	9.06	10.24	12.96	12.18	10.57	8.96	9.93	9.05	7.56	11.75	11.08	11.08	-1.01	0.91	-1.02	0.79	-1.03	0.71
gene2937	AAEL000130	0	0	0	0	0	0	0	0	0	0	0	0	0	0	0	0	0	0
gene2917	AAEL000132	0	0	0	0	0	0	0	0	0	0	0	0	0	0	0	0	0	0
gene2916	AAEL000133	0	0	0	0	0	0	0	0	0	0	0	6.05	0	0	3.45	0	0	0
gene2911	AAEL000134	24.62	25.6	20.71	22.04	24.08	18.41	21.22	24.38	23.55	31.14	23.72	22.5	17.89	24.34	23.92	26.25	24.66	24.66	1.03	0.61	-1.02	0.68	1.01	0.91
gene2936	AAEL000136	0	0	0	0	2.52	0	3.45	3.73	3.46	0	3.54	3.54	3.26	3.64	0	0	0	0
gene2951	AAEL000137	3.51	0	0	0	2.91	0	0	0	0	0	0	0	0	3.58	0	3.38	3.67	3.67
gene2956	AAEL000138	173.1	163.93	150.55	150.17	148.67	153.15	156.25	149.42	159.52	165.18	157.01	155	137.69	141.25	137.23	124.9	135.95	135.95	-1.02	0.62	-1.13	2.71e-05	-1.15	7.57e-05
gene2904	AAEL000139	0	0	0	0	0	0	0	0	0	0	0	0	0	0	0	0	0	0
gene2926	AAEL000140	9.29	8.42	10.3	7.95	9.27	7.74	9.09	10.41	9.41	12.22	10.25	9.81	11.05	11.71	10.91	11.06	10.55	10.55	1.08	0.18	1.09	0.07	1.18	0.00209
gene2958	AAEL000143	23.23	29.42	30.71	29.72	25.56	27.61	37.46	42.69	41.36	38.11	40.71	38.29	43.15	40.2	41.52	38.6	39.09	39.09	1.35	1.26e-10	1.06	0.19	1.43	3.24e-12
gene2905	AAEL000144	0	0	0	0	0	0	0	0	0	0	0	0	0	0	0	0	0	0
gene2949	AAEL000145	6.54	0	0	0	6.74	0	6.61	3.57	0	4.27	4.11	5.03	3.91	4.51	4.52	5.09	4.11	4.11
gene2943	AAEL000146	0	0	0	0	0	0	0	0	0	0	0	0	0	0	0	0	0	0
gene2913	AAEL000147	0	0	0	0	3.07	0	0	0	0	0	0	0	0	0	0	0	0	0
gene2950	AAEL000148	0	3.99	0	0	2.84	0	0	3.78	3.64	5.26	3.66	0	3.31	4.76	0	4.03	3.51	3.51
gene2942	AAEL000149	35.23	33.81	32.59	32.05	38.37	38.13	40.17	38.03	37.06	37.35	38.01	24.23	29.61	35.11	33.17	31.35	32.89	32.89	-1.04	0.6	-1.07	0.38	-1.11	0.04
gene2924	AAEL000150	0	0	0	0	0	0	0	0	0	0	0	0	0	0	0	0	0	0
gene2931	AAEL000151	0	0	0	0	0	0	0	0	0	0	0	0	0	0	0	0	0	0
gene2928	AAEL000152	225.27	247.67	229.93	233.78	239.14	236.13	268.35	241.89	278.6	271.29	268.13	317.37	274.03	256.97	268.9	244.45	292.75	292.75	1.13	0.03	-1.01	0.83	1.11	0.00229
gene2925	AAEL000153	35.61	32.92	34.31	36.08	34.1	35.19	13.11	13.93	12.71	13.45	12.74	13.41	9.02	11.3	9.75	9.96	9.41	9.41	-2.45	1.67e-187	-1.3	7.04e-11	-3.18	8.11e-257
gene2957	AAEL000154	0	0	0	0	1.21	0	0	0	0	0	0	0	0	0	0	0	0	0
gene2921	AAEL000155	0	0	0	0	0	0	0	0	0	0	0	0	0	0	0	0	0	0
gene2934	AAEL000156	0	0	0	0	2.78	0	0	0	0	0	0	0	0	0	0	0	0	0
gene2915	AAEL000157	7.31	6.41	7.16	6.72	7.03	8.83	8.83	11.67	11.86	11.82	10.73	9.58	11.11	11.39	10.42	12.22	11.52	11.52	1.39	9.32e-08	1.05	0.34	1.45	2.62e-10
gene9583	AAEL000159	39.94	40.41	43.94	40	35.67	40.18	37.83	37.3	35.9	43.25	38.49	35.16	36.26	37.38	36.89	34.08	41.05	41.05	-1.1	0.01	1	0.91	-1.09	0.02
gene9580	AAEL000160	0	0	0	0	0	0	0	0	0	0	0	0	0	0	0	0	0	0
gene9561	AAEL000161	19.46	19.35	18.14	15.2	18.73	15.63	14.15	18.94	18.39	23.63	16.86	12.97	12.64	16.01	14.42	16.71	15.55	15.55	-1.06	0.46	-1.14	0.09	-1.21	0.000378
gene15944	AAEL000162	0	0	0	0	1.29	0	0	0	0	0	0	0	0	0	0	0	0	0
gene9552	AAEL000163	29.38	35.67	33.33	35.92	32.31	29.23	31.39	29.66	34.24	31.15	33.86	30.28	29.13	30.64	34.62	30.96	28.28	28.28	-1.09	0.05	-1.04	0.39	-1.13	0.00409
gene9588	AAEL000164	0	0	0	0	0	0	0	0	0	0	0	0	0	0	0	0	0	0
gene9551	AAEL000165	0	0	0	0	0	0	0	0	0	3.89	0	0	0	0	0	0	0	0
gene9565	AAEL000166	7.43	7.16	8.76	8.97	8.31	6.72	8.05	7.07	9.21	11.63	9.28	6.58	6.12	6.73	7.63	9.02	7.73	7.73	1.03	0.7	-1.13	0.17	-1.09	0.16
gene9567	AAEL000167	33.35	26.6	33.29	33.26	37.18	32.33	37.16	26.93	43.77	39.69	35.09	28.92	43.64	32.9	38.05	35.82	40.29	40.29	-1	0.97	1.11	0.21	1.1	0.13
gene9547	AAEL000170	10.34	9.5	8.89	7.9	8.72	7.89	10.89	10.38	10.17	12.68	11.55	10.82	10.15	11.7	11.4	12.05	11.43	11.43	1.18	0.00129	1.05	0.19	1.24	1.25e-05
gene9545	AAEL000172	18.49	19.83	19.43	20.69	20.41	18.99	20.43	22.31	22.78	24.46	21.52	20.8	21.49	25.58	24.76	26.38	24.92	24.92	1.1	3e-09	1.16	8.24e-09	1.28	0
gene9543	AAEL000173	4.23	3.88	3.66	3.87	4.47	4.02	5.16	5.6	5.24	4.98	4.69	4.82	4.39	4.4	4.97	5.22	5.29	5.29	1.19	0.00137	-1.02	0.71	1.16	0.000643
gene9539	AAEL000174	28.36	27.61	28.57	29.27	30.39	29.68	27.31	26.68	29	29.46	29.96	25.73	20.59	23.91	22.31	25.1	27.79	27.79	-1.05	0.04	-1.12	0.000708	-1.18	3.24e-07
gene9540	AAEL000175	115.15	122.71	117.09	117.79	120.54	115.84	149.7	175.19	154.48	170.86	146.76	140.97	142.68	149.81	155.23	160.29	158.22	158.22	1.31	9.21e-14	1.02	0.5	1.34	0
gene9570	AAEL000176	48.46	48.62	53.36	51.44	55.54	53.67	59.69	54.51	55.55	54.82	60.5	55.44	54.41	60.78	63.01	69.53	68.3	68.3	1.06	0.12	1.17	0.000217	1.24	7.78e-10
gene9591	AAEL000178	10.29	12.08	11.86	13.92	11.44	16.01	13.83	14.01	14.75	11.91	13.82	11.64	10.13	14.57	14.73	13.7	10.22	10.22	-1.03	0.73	-1.03	0.71	-1.06	0.55
gene9571	AAEL000179	32.18	34.71	30.92	35.1	36.64	33.61	32	36.85	30.92	36.72	35.36	33.78	29.25	30.39	37.48	33.96	39.18	39.18	-1.03	0.44	1.01	0.81	-1.02	0.71
gene9558	AAEL000180	31.62	38.75	29.55	29.11	35.91	28.09	27.08	31.67	32.59	35.66	28.17	31.41	31.3	30.1	33.77	30.36	32.88	32.88	-1.1	0.11	1.01	0.78	-1.09	0.16
gene9537	AAEL000181	23.68	26.12	26.27	25.89	26.35	25.81	28.58	28.08	34.52	31.94	32.44	34.42	29.74	30.3	32.17	36.76	35.21	35.21	1.19	0.000381	1.06	0.24	1.26	3.99e-11
gene9557	AAEL000182	350.97	420.59	358.8	377.38	403.63	343.56	294.99	339.3	299.36	300.97	300.29	315.75	283.8	254.94	297.94	264.47	266.72	266.72	-1.26	2.18e-08	-1.11	0.02	-1.39	8.3e-16
gene9577	AAEL000183	0	0	0	0	0	0	0	0	0	0	0	0	0	0	0	0	0	0
gene9550	AAEL000184	23.78	23.83	19	24.2	19.35	21.44	24.18	24.54	22.42	25.64	25.38	23.37	25.59	23.69	25.49	23.65	26.88	26.88	1.04	0.46	1.03	0.44	1.08	0.17
gene9554	AAEL000185	313.91	307.29	318.26	329.46	334.51	304.56	319.44	325.86	326.52	336.47	306.46	287.81	272.71	289.91	317.86	303.74	323.78	323.78	-1.05	0.00713	-1.03	0.32	-1.08	0.000122
gene9546	AAEL000186	29.62	35.06	26.28	29.51	25.27	30.33	33.05	37.18	31.39	35.06	35.85	35.36	34.48	35.88	34.67	31.66	33.62	33.62	1.12	0.04	1.01	0.76	1.14	0.01
gene9544	AAEL000187	0	0	0	0	0	0	0	0	0	0	0	0	0	0	0	0	0	0
gene9553	AAEL000188	0	0	0	0	0	0	0	0	0	0	0	0	0	0	0	0	0	0
gene9556	AAEL000190	0	0	0	0	0	0	0	0	0	0	0	0	0	0	0	0	0	0
gene9573	AAEL000191	68.29	72.04	78.01	72.66	77.91	74.62	78.05	82.27	84.93	85.18	86.45	82.31	83.53	89.73	87.49	86.44	94.34	94.34	1.11	5.44e-06	1.11	1.11e-06	1.23	0
gene9562	AAEL000192	10.9	9.48	12.45	15	11.11	9.2	10.78	14.58	11.43	14.48	13.57	10.78	11.4	12.53	15.66	10.91	13.93	13.93	1.03	0.73	1.07	0.38	1.1	0.31
gene9568	AAEL000193	26.31	27.1	28.88	26.87	29.71	27.36	30.92	31.31	32.07	33.13	31.33	25.83	25.78	27.72	31.16	30.01	32.86	32.86	1.08	0.00446	-1.01	0.84	1.07	0.02
gene9549	AAEL000194	62.64	69.53	69.08	69.26	67.98	61.83	74.68	76.45	79.04	82.26	75.65	67.67	67.31	75.25	76.34	76.2	79.68	79.68	1.11	2.72e-07	1.03	0.15	1.14	6.49e-11
gene9579	AAEL000195	157.04	169.76	162.01	162.14	163.69	143.62	169.19	186.4	179.42	176.47	180.16	181.33	163.85	181.64	183.56	192.05	170.04	170.04	1.11	0.000428	1.02	0.65	1.13	0.000449
gene9576	AAEL000196	0	0	0	0	0	0	0	0	0	0	0	0	0	0	0	0	0	0
gene9560	AAEL000199	20.69	20.84	22.3	23.7	20.1	23.93	28.67	26.15	27.04	25.11	29.76	27.75	26.58	26.07	30.99	31.11	29.04	29.04	1.19	0.002	1.04	0.41	1.24	7.31e-06
gene9542	AAEL000200	207.68	256.07	251.84	224.44	200.3	202.61	263.4	251.36	236.2	285.95	228.51	262.39	162.86	190.9	220.64	207.35	198.34	198.34	1.1	0.09	-1.24	2.01e-05	-1.13	0.03
gene9563	AAEL000201	0	0	0	0	1.52	0	0	0	0	0	0	0	0	0	0	0	0	0
gene9575	AAEL000203	0	0	0	0	0	0	0	0	0	0	0	0	0	0	0	0	0	0
gene9584	AAEL000204	13.03	12.46	13.64	11.68	11.95	12.05	6.56	5.52	6.04	5.39	5.16	6.03	4.47	4.05	6.02	4.81	5.73	5.73	-2.28	1.42e-61	-1.13	0.1	-2.58	1.26e-75
gene9586	AAEL000206	0	0	0	0	1.81	0	0	0	0	0	0	0	0	0	0	0	0	0
gene9566	AAEL000208	24.04	23.61	23.88	22.79	23.31	22.32	26.37	27.3	25.61	26.73	27.36	27.54	26.95	28.88	26.75	27.8	25.35	25.35	1.11	0.000723	1.05	0.23	1.16	6.9e-06
gene9572	AAEL000209	6.39	6.4	11.71	11.05	5.92	7.1	7.75	8.43	7.29	8.8	11.09	12.13	11.17	8.91	5.74	12.93	5.87	5.87	1.09	0.59	-1.08	0.68	1.02	0.94
gene9564	AAEL000210	37.27	44.96	37.97	36.83	43.07	42.6	46.1	39.65	39.22	48.72	46.18	38.52	36.38	46.51	42.62	41.01	39.88	39.88	1.01	0.89	-1.04	0.4	-1.04	0.45
gene9587	AAEL000211	376	333.07	360.92	402.62	384.47	394.91	438.4	434.05	434.27	424.55	441.51	489.55	396.16	350.74	389.46	431.95	411.78	411.78	1.13	0.00494	-1.07	0.12	1.07	0.14
gene9538	AAEL000213	3.98	7.4	4.05	3.47	5.27	0	0	0	0	6.83	0	0	0	3.4	0	0	0	0
gene9555	AAEL000214	12.95	13.44	12.81	13.49	15.85	13.4	15.55	17.29	19.25	15.82	14.23	14.84	17.22	16.3	14.37	14.33	14.69	14.69	1.12	0.04	-1.01	0.85	1.11	0.08
gene9585	AAEL000215	6.44	7.91	7.72	6.02	8.24	8.92	10.81	8.22	10.23	8.14	9.43	9.55	8.27	10.14	10.67	11.55	10.49	10.49	1.16	0.08	1.07	0.33	1.25	0.00217
gene9569	AAEL000216	0	0	0	0	0	0	0	0	0	0	0	0	0	0	0	0	0	0
gene9590	AAEL000217	22.73	21.43	22.13	22.89	26.03	23.43	25.33	24.41	28.46	28.81	24.93	20.74	20.77	22.17	21.03	25.85	25.38	25.38	1.08	0.09	-1.04	0.41	1.03	0.41
gene525	AAEL000218	6681.14	6814.13	6873.39	6073.66	6021.58	6244.31	1786.66	1589.11	1773.54	1556.63	1772.73	1779.06	1022.02	973.16	962.37	862.97	972.02	972.02	-3.82	4.13e-158	-1.7	9.89e-24	-6.56	3.36e-248
gene530	AAEL000219	160.33	148.65	176.15	159.79	169.59	161.51	138.13	133.8	119.4	112.23	130.72	138.95	134.27	125.23	132.4	129.72	124.5	124.5	-1.28	2.12e-06	1.02	0.74	-1.25	5.44e-10
gene521	AAEL000221	47.08	47.19	40.54	40.9	42.86	40.48	49.68	56.73	41.54	51.42	42.98	45.41	43.5	50.62	45.21	46.35	42.83	42.83	1.07	0.29	-1.02	0.68	1.04	0.32
gene526	AAEL000222	24.18	21.71	21.87	22.05	23.72	18.77	20.92	23.94	19.66	26.04	24.49	21.08	21.23	22.36	30.51	21.53	23.49	23.49	-1.04	0.43	1.06	0.38	1.02	0.81
gene520	AAEL000223	0	0	0	0	0	0	0	0	0	0	0	0	0	0	0	0	0	0
gene522	AAEL000224	0	0	0	0	0	0	0	0	0	0	0	0	0	0	0	0	0	0
gene536	AAEL000225	0	0	0	0	0	0	0	0	0	0	0	0	0	0	0	0	0	0
gene512	AAEL000226	23.47	24.7	23.23	28.33	20.73	25.08	28.14	24.84	22.26	19.55	24.99	24.47	26.87	22.55	26.44	21.37	23.61	23.61	-1.06	0.43	-1.02	0.83	-1.08	0.25
gene546	AAEL000227	0	0	0	0	1.87	0	0	0	0	5.41	0	0	0	0	0	0	0	0
gene523	AAEL000229	0	0	0	0	0	0	0	0	0	0	0	0	0	5.57	0	0	0	0
gene544	AAEL000230	25.65	27.74	26.39	22.75	20.15	24.64	23.88	21.39	23.44	23.42	20.74	26.15	22.2	23.53	16.98	21.84	20.99	20.99	-1.13	0.06	-1.07	0.28	-1.22	0.00254
gene518	AAEL000231	34.84	34.19	34.14	33.12	36.47	28.64	36.7	38.93	40.05	40.81	40.17	37.81	38.98	41.14	41.46	38.39	41.33	41.33	1.12	0.000221	1.05	0.02	1.18	5.22e-08
gene540	AAEL000232	0	0	0	0	0	0	0	0	0	0	0	0	0	0	0	0	0	0
gene537	AAEL000233	31.48	33.67	30.59	31.22	36.8	29.53	36.59	28.65	33.5	41.47	27.84	25.8	23.81	30.41	31.91	28.25	33.46	33.46	-1.06	0.36	-1.08	0.3	-1.15	0.00371
gene516	AAEL000234	7.22	8.88	6.38	6.37	5.86	3.7	0	5.86	0	6.64	3.54	0	4.58	0	0	0	0	0
gene534	AAEL000235	81.08	85.98	95.12	89.38	93.83	97.02	98.92	98.49	95.32	99.15	96.42	93.26	90.02	96.12	92.73	89.63	89.13	89.13	1.05	0.07	-1.02	0.46	1.03	0.27
gene517	AAEL000236	0	0	0	0	0	0	0	0	0	0	0	0	0	0	0	0	0	0
gene528	AAEL000237	4.08	3.33	5.01	3.7	3.74	0	0	0	3.45	4.65	3.63	0	3.38	0	0	4.9	4.09	4.09
gene539	AAEL000238	0	0	0	0	0	0	0	0	0	0	0	0	0	0	0	0	0	0
gene538	AAEL000239	79.77	84.83	85.69	83.58	89.71	79.01	71.28	81.08	84.48	99.5	71.36	66.21	54.88	74.31	72.97	77.62	73.51	73.51	-1.08	0.06	-1.07	0.26	-1.16	0.000235
gene524	AAEL000240	17.45	17.77	16.41	15.61	17.84	16.43	16.15	20.42	19.34	17.98	18.24	18.85	16.27	17.74	18.75	19.72	20.89	20.89	1.01	0.91	-1	0.99	1	0.93
gene533	AAEL000241	9.92	8.17	9.31	9	7.09	9.53	10.93	9.37	8.36	9.79	10.63	9.82	12.31	12.04	10.69	10.54	10.63	10.63	1.03	0.65	1.17	0.01	1.22	0.00371
gene529	AAEL000242	12.12	12.47	12.35	11.67	11.98	6.29	10.93	9.81	11.89	14.59	8.36	6.88	3.5	6.86	9.81	10.11	7.86	7.86	-1.16	0.23	-1.29	0.08	-1.49	0.00445
gene543	AAEL000243	0	0	0	0	1.22	0	0	0	0	0	0	0	0	0	0	0	0	0
gene535	AAEL000244	118	117.64	138.76	122.17	123.96	127.93	101.88	102.6	88.28	87.46	99.22	102.14	100.35	92.14	96.22	93.65	99.53	99.53	-1.31	1.46e-07	1.01	0.85	-1.29	2.22e-11
gene548	AAEL000245	119.29	124.35	115.68	106.8	114.06	100.71	119.64	110.35	106.34	104.64	104.67	104.41	116.34	110.76	124.34	121.68	110	110	-1.11	0.02	1.08	0.07	-1.02	0.57
gene550	AAEL000246	4.5	4.09	4.63	4.33	4.52	4.48	5.15	5.43	6.82	6.05	5.45	5.29	5.02	4.83	5.45	7.25	6.48	6.48	1.24	2.93e-07	1.05	0.44	1.3	0.000232
gene532	AAEL000247	7.4	8.24	7.2	6.53	4.75	6.32	0	6.84	6.14	13.6	3.53	0	0	6.88	4.1	5.99	5.54	5.54
gene541	AAEL000248	34.63	37.9	37.59	38.58	39.41	39.83	45.19	51.73	52.71	51.3	49.65	41.58	53.76	51.72	59.34	58.97	56.99	56.99	1.23	4.53e-10	1.14	0.00615	1.41	1.13e-11
gene519	AAEL000249	14.01	16.34	11.7	13.21	12.3	12.18	11.38	10.48	12.15	14.24	11.13	11.02	8.7	10.3	7.68	10.92	13.12	13.12	-1.22	0.00235	-1.15	0.08	-1.4	4.43e-05
gene513	AAEL000250	0	0	0	0	0	0	0	0	0	0	0	0	0	0	0	0	0	0
gene549	AAEL000251	72.53	68.68	76.36	69.87	78.54	60.98	62.39	73.81	70.76	86.6	62.14	56.64	47.99	60.44	56.97	73.5	65.11	65.11	-1.08	0.17	-1.09	0.2	-1.17	0.00362
gene547	AAEL000252	0	0	0	0	0	0	0	0	0	0	0	0	0	0	0	0	0	0
gene514	AAEL000253	0	0	0	0	2.01	0	0	0	0	0	0	0	0	0	0	0	0	0
gene542	AAEL000254	0	0	0	0	1.18	0	0	0	0	0	0	0	0	0	0	0	0	0
gene515	AAEL000255	7.71	9.44	7.6	7.72	8.95	11.01	8.66	11.92	9.14	9.34	8.37	7.34	9.15	10.49	12.95	10.4	10.61	10.61	-1.02	0.79	1.17	0.03	1.14	0.1
gene545	AAEL000256	379.27	359.16	430.47	406.54	411.59	403.41	392.83	362.54	363.22	319.28	377.81	351.19	317.88	317.97	327.49	316.98	335.7	335.7	-1.01	0.71	-1.09	0.00101	-1.07	0.02
gene7835	AAEL000257	33.68	36.64	31.11	32.42	32.41	31.13	34.85	34.7	38.2	39.88	32.51	31.57	37.55	34.48	36.63	35.54	37.04	37.04	1.02	0.57	1.05	0.16	1.07	0.04
gene7833	AAEL000258	70.38	76	72.06	68.69	68.35	69.37	66.82	76.72	76.14	85.58	66.28	67.34	65.89	69.67	71.07	66.4	60.8	60.8	-1.01	0.87	-1.08	0.05	-1.08	0.01
gene7805	AAEL000259	0	0	0	0	0	0	0	0	0	0	0	0	0	0	0	0	0	0
gene7812	AAEL000260	5.44	6.62	4.72	4.13	5.97	5.5	7.26	6.23	8.53	9.95	6.03	5.09	6.08	4.96	7.75	7.27	7.92	7.92	1.23	0.05	-1.05	0.62	1.17	0.09
gene7834	AAEL000261	7.15	9.26	6.53	9.4	7.52	9.79	7.38	10.73	9.89	11.69	8.82	8.79	7.24	9.06	9.52	10.55	10.04	10.04	1.08	0.39	1.01	0.93	1.08	0.35
gene7825	AAEL000262	35.41	41.23	39.22	39.96	46.16	39.48	50.69	53.65	57.03	61.63	53.13	45.61	47.94	54.12	53.86	53.68	56.74	56.74	1.32	1.06e-12	1.05	0.12	1.38	0
gene7804	AAEL000263	3.93	3.63	4.39	4.23	4.41	0	3.47	3.66	4.29	4.73	3.77	0	0	3.43	3.37	4.18	3.93	3.93
gene7811	AAEL000264	34.71	35.57	34.93	32.82	33.93	32.25	22.31	24.84	27.26	27.45	26.53	20.94	20.72	24.55	25.55	21.98	25.04	25.04	-1.42	8.77e-31	-1.03	0.41	-1.47	4.08e-40
gene7824	AAEL000265	66.34	64.07	64.12	61.21	64.03	69.68	70.52	79.31	65.28	68	62.61	69.33	58.21	67.51	70.62	63.68	66.88	66.88	1.02	0.67	-1.04	0.41	-1.02	0.59
gene7813	AAEL000266	26.97	22.21	23.91	22.33	28.32	20.76	17.93	22.14	23.63	29.99	20.97	15.31	13.14	16.39	16.11	18.68	19.69	19.69	-1.14	0.15	-1.23	0.03	-1.4	7.63e-07
gene7817	AAEL000267	0	0	0	0	1.59	0	0	0	0	0	0	0	0	0	0	0	0	0
gene7823	AAEL000268	149.42	145.99	155.29	140.92	139.32	145.47	53.81	51.97	53.91	49.28	48.98	58.7	40.53	51.05	50.13	37.67	49.21	49.21	-2.89	1.26e-139	-1.18	0.02	-3.41	1.17e-148
gene7795	AAEL000269	59.82	58.83	58.78	61.92	58.66	61.48	78.34	87.25	82	92	82.53	80.15	77.88	81.9	91.08	83.16	77.37	77.37	1.34	0	1	0.95	1.35	0
gene7809	AAEL000270	85.36	81.6	90.98	90.64	82.56	101.4	91.35	90.74	91.68	77.69	81.65	93.74	96.31	94.22	86.26	95.94	86.58	86.58	-1.05	0.42	1.08	0.17	1.03	0.6
gene7799	AAEL000271	12.39	14.55	9.14	9.13	8.36	8.96	9.72	14.95	11.3	17.55	7.52	8.54	7.47	10.22	8.63	9.08	9.04	9.04	1.03	0.84	-1.22	0.15	-1.19	0.13
gene7815	AAEL000272	25.97	24.34	27.44	26.19	24.78	25.76	27.23	27.08	28.68	26.77	20.13	24.52	29.43	23.48	29.28	26.52	31.41	31.41	-1.07	0.25	1.1	0.11	1.03	0.59
gene7810	AAEL000273	101.14	108.17	113.1	119.81	114.36	105.25	153.11	136.36	164.38	156.26	160.5	149.35	155.14	161.96	148.38	145.14	163.38	163.38	1.34	0	1.02	0.47	1.39	0
gene7830	AAEL000274	104.6	130.78	143.39	96.06	86.69	105.73	149.93	88.09	79.42	82.33	124.42	122.37	70.19	109.08	89.35	98.22	73.19	73.19	-1.07	0.68	-1.31	0.04	-1.39	0.02
gene7827	AAEL000276	20.99	22.04	24.01	23.54	23.79	20.16	26.77	24.75	29.73	28.26	26.9	24.6	27.54	26.78	27.39	29.22	30.98	30.98	1.16	4.94e-06	1.07	0.03	1.24	3.6e-12
gene7832	AAEL000277	26.38	24.16	24.98	24.96	26.1	24.45	10.23	8.87	11.67	10.29	11.56	12.38	12.1	9.59	10.66	9.01	10.07	10.07	-2.43	1.57e-66	-1.01	0.87	-2.47	3.01e-69
gene7801	AAEL000278	35.53	38.19	41.37	38.08	41.13	37.73	46.88	42.48	48.63	46.08	46.92	45.56	46.47	47.64	48.29	45.57	46.3	46.3	1.18	7.95e-09	1.05	0.06	1.24	0
gene7816	AAEL000279	19.89	22.54	18.8	13.5	15.45	16.03	13.12	17.55	16.45	16.51	16.78	13.26	16.53	13.79	15.83	16.05	12.65	12.65	-1.21	0.05	-1.09	0.38	-1.32	0.01
gene7821	AAEL000280	0	0	0	0	1.05	0	0	0	0	0	0	0	0	0	0	0	0	0
gene7831	AAEL000281	85.66	89.95	79.26	84.26	87.37	73.22	49.05	60.61	53.33	64.75	54.08	50.29	44.17	44.28	49.54	46.54	53.15	53.15	-1.56	2.33e-25	-1.11	0.01	-1.72	9.14e-38
gene7836	AAEL000282	0	0	0	3.49	2.78	0	0	0	0	4.29	0	0	0	0	0	0	0	0
gene7819	AAEL000283	0	0	0	0	0	0	0	0	0	0	0	0	0	0	0	0	0	0
gene7803	AAEL000284	20.14	24.26	27.2	15.89	24.72	22.64	27.45	27.78	30.28	27.35	24.49	26.24	25.72	29.09	30.94	22.67	26.09	26.09	1.13	0.1	-1.02	0.73	1.11	0.21
gene7802	AAEL000285	0	0	0	0	0	0	0	0	0	0	0	0	0	0	0	0	0	0
gene7798	AAEL000286	0	0	0	0	0	0	0	0	0	0	0	0	0	0	0	0	0	0
gene7814	AAEL000287	4.84	6.03	5.98	5.08	4.38	6.82	5.79	7.59	6.54	6.69	6.74	5.57	5.13	6.29	4.83	5.64	7.19	7.19	1.11	0.31	-1.14	0.17	-1.03	0.81
gene7820	AAEL000288	21.78	24.77	15.96	19.43	14.12	11.38	11.63	11.92	12.95	20.24	12.24	10.52	8.32	10.73	12.46	9.41	12.49	12.49	-1.46	0.01	-1.18	0.11	-1.72	0.000314
gene7808	AAEL000289	21.15	19.39	18.8	21.37	27.98	23.19	25.93	26.48	23.96	30.05	26.34	25.94	26.08	26.9	22.61	19.88	24.03	24.03	1.13	0.07	-1.05	0.47	1.08	0.38
gene7828	AAEL000290	15.65	19.95	15.1	17.61	15.14	15.68	15.27	14.76	19.93	12.81	19.62	19.35	17.87	19.01	20.55	20.56	18.35	18.35	-1.01	0.93	1.07	0.43	1.06	0.46
gene7797	AAEL000291	1569.91	1618.87	1832.93	1742.09	1849.51	1769.6	1461.55	1408.16	1436.13	1319.51	1437.89	1343.01	1297.39	1290.35	1320.16	1286.22	1356.24	1356.24	-1.19	1.2e-07	-1.03	0.27	-1.25	8.35e-11
gene7800	AAEL000292	7.27	8.34	9.32	8.23	10.75	9.24	10.19	11.18	10.46	11.44	8.38	9.73	8.65	11.92	8.43	10.56	9.69	9.69	1.07	0.35	-1.03	0.7	1.04	0.6
gene7826	AAEL000293	38.51	39.31	42	40.66	41.9	37.97	36.83	34.03	34.74	36.46	38.79	36.51	37.09	35.36	32.72	39.26	36.84	36.84	-1.15	7.12e-06	1	0.95	-1.14	0.000257
gene7818	AAEL000294	4.69	3.9	4.78	0	2.76	0	3.66	3.4	4.17	3.98	3.83	4.56	5.47	3.61	3.48	3.66	0	0
gene7837	AAEL000297	35.37	39.49	38.45	34.8	32.78	35.27	33.12	33.48	33.24	37.63	32.47	37.26	31.94	33.71	33.17	36.87	35.13	35.13	-1.08	0.06	-1.01	0.74	-1.1	0.02
gene7793	AAEL000298	0	0	0	0	0	0	0	0	0	0	0	0	0	0	0	0	0	0
gene7822	AAEL000299	5.63	5.44	3.76	4.07	4.12	6.31	7.25	8.1	8.18	7.38	6.27	6.55	7.16	8.57	9.1	8.39	8.57	8.57	1.39	0.000808	1.16	0.03	1.61	3.99e-07
gene7796	AAEL000300	0	0	3.66	3.65	4.03	0	5.03	4.39	0	4.84	3.66	3.51	3.64	5.61	5.78	5.03	5.24	5.24
gene7806	AAEL000301	40.2	40.56	43.27	39.8	39.94	39.87	38.98	43.37	48.48	43.28	41.39	40.19	41.93	39.31	39.51	39.56	38.36	38.36	1.01	0.66	-1.04	0.29	-1.03	0.4
gene14296	AAEL000302	0	0	0	0	0	0	0	0	0	0	0	0	0	0	0	0	0	0
gene14267	AAEL000303	0	0	0	0	0	0	0	0	0	0	0	0	0	0	0	0	0	0
gene14312	AAEL000304	21.61	19.37	21.78	20.45	22.03	26.28	33.34	29.62	32.95	37.46	37.31	37.9	38.66	31.88	36.48	32.83	46.73	46.73	1.52	1.11e-09	1.14	0.12	1.73	2.27e-08
gene14306	AAEL000305	3.48	4.93	3.73	3.55	3.41	3.52	4.25	5.53	6.02	6.06	4.74	5.09	3.21	4.45	5.8	6.24	6.11	6.11			-1.02	0.85
gene14324	AAEL000306	42.89	51.26	44.26	48.14	48.18	36.13	35.03	41.29	43.92	35.57	38.74	38.48	34.19	36.17	31.29	36.73	29.18	29.18	-1.24	0.00111	-1.13	0.09	-1.4	7.98e-07
gene14281	AAEL000307	4.86	5.29	3.56	3.77	5.68	0	3.61	6.45	5.04	11.73	4.69	0	0	3.87	3.93	4.98	5.23	5.23
gene14335	AAEL000308	7.68	6.36	7.43	7.7	6.65	6.47	6.5	6.77	6.13	5.89	6.75	7.02	5.95	5.83	5.3	6.01	6.31	6.31	-1.15	0.01	-1.11	0.05	-1.28	1.78e-07
gene14333	AAEL000309	0	0	0	0	2.07	0	0	0	0	0	0	0	0	0	0	0	0	0
gene14337	AAEL000310	0	0	0	0	1.29	0	0	4.95	3.63	0	3.96	4.38	0	0	4.5	3.55	0	0
gene14336	AAEL000311	0	4	0	0	1.69	0	0	7.88	3.61	8.35	0	3.37	3.28	4.89	4.49	4.14	0	0
gene14332	AAEL000312	30.25	32.61	28.05	31.91	36.45	25.08	37.3	37.77	35.11	46.85	33.11	37.54	31.5	34.92	35.74	32.16	30.65	30.65	1.18	0.00643	-1.15	0.00723	1.03	0.64
gene14338	AAEL000313	0	0	0	0	0	0	0	0	0	0	0	0	0	0	0	0	0	0
gene14295	AAEL000314	18.05	21.46	19.79	17.11	17.84	19.5	15.23	9.98	13.82	11.35	12.84	15.06	11.37	12.41	11.56	14.36	10.55	10.55	-1.54	1.97e-08	-1.08	0.44	-1.66	2.1e-21
gene14287	AAEL000315	20.34	20.69	19.21	17.79	22.75	17.36	21.35	26.27	27.47	30.04	24.85	20.04	23.59	23.54	24.89	22.46	26.73	26.73	1.21	0.00116	-1.02	0.66	1.18	0.000362
gene14313	AAEL000316	6.31	5.64	4.17	5.9	8.44	5.17	0	7.61	4.42	9.22	0	0	3.64	4.59	6.47	3.62	0	0
gene14303	AAEL000317	0	0	0	0	0	0	0	0	0	0	0	0	0	0	0	0	0	0
gene14272	AAEL000318	0	0	0	0	0	0	0	0	0	0	0	0	0	0	0	0	0	0
gene14276	AAEL000319	0	0	0	0	0	0	0	0	0	0	0	0	0	0	0	0	0	0
gene14310	AAEL000320	0	0	0	0	1.59	0	0	0	0	0	0	0	0	0	0	0	0	0
gene14288	AAEL000321	31.19	33.64	38.77	40.18	40.08	32.88	31.92	42.85	39.67	53.55	43.83	38.49	39.33	35.94	46.25	51.43	29.67	29.67	1.1	0.18	-1.02	0.88	1.08	0.44
gene14311	AAEL000322	0	0	4.25	4.85	3.53	5.23	4.39	4.41	4.42	4.16	4.43	4.59	6.57	4.91	4.33	5.58	0	0
gene14305	AAEL000323	0	0	0	0	0	0	0	0	0	0	0	0	0	0	0	0	0	0
gene14319	AAEL000324	4.03	4.5	3.95	0	3.51	4.23	0	4.4	0	0	3.64	3.87	3.31	0	0	0	0	0
gene14261	AAEL000325	0	0	0	0	0	0	0	0	0	0	0	0	0	0	0	0	0	0
gene14308	AAEL000326	0	0	0	0	0	0	0	0	0	0	0	0	0	0	0	0	0	0
gene14322	AAEL000327	7.65	5.71	5.04	4.58	5.1	6.67	0	7.61	7.16	7.31	5.82	7.05	6.99	5.38	6.29	5.62	7.96	7.96					1.01	0.91
gene14286	AAEL000328	69.26	62.58	69.17	67.21	69.3	64.42	74.98	73.85	80.74	74.42	79.52	67.09	82.16	81.18	74.96	74.75	84.09	84.09	1.1	0.000569	1.09	0.02	1.19	2.67e-07
gene14318	AAEL000329	3.88	4.06	4.23	4.74	5.31	4.26	3.59	4.15	4.37	4.54	3.73	3.88	3.49	4.24	4.15	0	4.07	4.07	-1.16	0.00535
gene14292	AAEL000330	56.03	44.68	47.26	48.45	54.02	48.41	56.35	65.41	59.68	72.5	62.43	59.03	64.38	63.64	52.32	65.23	60.87	60.87	1.19	0.000318	1.01	0.79	1.2	0.00137
gene14277	AAEL000331	33.41	41.43	34.2	37.97	35.72	30.63	40.85	36.74	41.11	41.03	37.44	39.62	43.48	43.05	42.2	35.23	38.54	38.54	1.05	0.24	1.04	0.38	1.1	0.08
gene14291	AAEL000332	25.84	32.2	27.75	23.23	27.59	28.94	30.13	28.58	31.15	34.07	30.9	29.33	26.01	24.36	32.54	30.16	34.69	34.69	1.04	0.44	-1.05	0.45	-1.01	0.92
gene14260	AAEL000333	0	0	0	0	1.07	0	0	0	0	0	0	0	0	0	0	0	0	0
gene14289	AAEL000334	12.1	13.31	12.19	12.75	14.08	10.66	10.81	11.76	11.38	11.89	12.12	10.03	10.98	11.69	11.94	13.44	11.92	11.92	-1.16	0.00023	1.07	0.08	-1.09	0.04
gene14323	AAEL000335	0	0	0	0	0	0	0	0	0	0	0	0	0	0	0	0	0	0
gene14329	AAEL000336	29.87	29.56	33.74	32.51	35.69	33.09	44.49	34.85	39.04	32.57	39.63	38.86	46.31	44.41	42.42	43.95	45	45	1.14	0.05	1.18	0.00746	1.34	2.15e-13
gene14327	AAEL000337	5.74	9.25	9.58	5.14	6.64	5.1	8.45	6.89	6.5	6.64	6.93	8.18	8.29	8.85	9.56	8.28	7.99	7.99	1	0.99	1.14	0.15	1.14	0.29
gene14278	AAEL000338	0	0	0	0	0	0	0	0	0	0	0	0	0	0	0	0	0	0
gene14290	AAEL000339	77.57	81.97	77.88	73.14	77.04	87.97	90.57	88.6	88.92	101.64	88.58	86.55	91.29	87.39	92.88	82.67	87.39	87.39	1.1	0.00405	1.02	0.56	1.12	0.0074
gene14317	AAEL000340	493.86	483.85	546.52	488.37	494.87	517.92	430.86	358.89	354.31	296.52	398.65	377.9	308.46	300.64	290.85	275.14	291.62	291.62	-1.37	7.41e-09	-1.27	0.0003	-1.75	5.99e-77
gene14300	AAEL000341	0	0	0	0	0	0	0	0	0	0	0	0	0	0	0	0	0	0
gene14330	AAEL000343	19.95	18.89	20.82	21.93	22.68	19.62	21	22.4	23.7	25.11	23.42	18.92	19.07	20.29	19.08	21.57	23.58	23.58	1.07	0.04	-1.04	0.22	1.02	0.48
gene14320	AAEL000344	0	0	0	0	0	0	0	0	0	0	0	0	0	0	0	0	0	0
gene14334	AAEL000345	6.59	5.53	5.55	6.09	6.08	4.26	6.51	8.56	9.78	6.59	5.71	7.74	6.63	8.02	7.35	10.94	6.96	6.96	1.1	0.47	1.11	0.41	1.22	0.03
gene14314	AAEL000346	38.42	44.59	44.77	43.61	39.98	43.67	34.39	40.48	38.71	41.52	42.42	38.05	41.79	40.67	37.26	35.91	42.22	42.22	-1.15	0.000386	1	0.93	-1.14	0.00246
gene14282	AAEL000347	1809.51	1866.26	2047.15	1909.2	1932.67	1868.64	2204.27	2002.12	2046.74	1646.21	2172.06	2230.94	2094.16	1947.2	1906.61	1893.26	1861.69	1861.69	1.27	1.55e-05	-1.06	0.06	1.07	0.28
gene14263	AAEL000348	6.42	7.02	7.33	7.92	6.41	4.32	5.31	6.51	4.24	8.25	0	6.03	6.42	6.2	4.66	5.9	4.96	4.96
gene14294	AAEL000350	0	0	0	0	0	0	0	0	0	0	0	0	0	0	0	0	0	0
gene14299	AAEL000351	0	0	0	0	0	0	0	0	0	0	0	0	0	0	3.9	0	0	0
gene14269	AAEL000352	0	0	0	0	0	0	0	0	0	0	0	0	0	0	0	0	3.86	3.86
gene14326	AAEL000353	0	0	0	0	1.14	0	0	0	0	0	0	0	0	0	0	0	0	0
gene14262	AAEL000354	0	0	0	0	0	0	0	0	0	0	0	0	0	0	0	0	0	0
gene14280	AAEL000356	0	0	0	0	0	0	0	0	0	0	0	0	0	0	0	0	0	0
gene14274	AAEL000357	0	0	0	0	0	0	0	0	0	0	0	0	0	0	0	0	0	0
gene14298	AAEL000358	0	0	0	0	0	0	0	0	0	0	0	0	0	0	0	0	0	0
gene14328	AAEL000359	0	0	0	0	0	0	0	0	0	0	0	0	0	0	0	0	0	0
gene14285	AAEL000360	0	0	0	0	0	0	0	0	0	0	0	0	0	0	0	0	0	0
gene14283	AAEL000361	0	0	0	0	0	0	0	0	0	0	0	0	0	0	0	0	0	0
gene14279	AAEL000362	18.74	17.86	19.24	19.69	19.92	17	17.16	18.24	21.35	22.95	18.84	17.76	15.17	16.1	16.46	17.92	19.35	19.35	-1	0.98	-1.1	0.02	-1.1	0.00189
gene14271	AAEL000363	0	0	0	0	0	0	0	0	0	0	0	0	0	0	0	0	0	0
gene14265	AAEL000364	14.52	15.32	27.64	11.28	12.6	8.5	17.77	23.26	24.18	12.96	18.33	13.75	20.78	19.04	16.02	18.17	16.77	16.77	1.28	0.3	1.13	0.43	1.45	0.1
gene14301	AAEL000366	0	0	0	0	0	0	0	0	0	0	0	0	0	0	0	0	0	0
gene14309	AAEL000367	54.92	52.4	40.29	50.54	48	52.84	47.98	49.48	41.93	41.93	46.2	39.97	47.37	45.97	38.6	51.13	37.66	37.66	-1.2	0.00347	-1.01	0.88	-1.21	0.006
gene14275	AAEL000369	0	0	0	0	0	0	0	0	0	0	0	0	0	0	0	0	0	0
gene14331	AAEL000370	11.99	12.18	10.73	12.24	12.87	14.34	12.88	13.6	15.45	16.81	15.89	13.48	14.39	16.67	16.24	16.93	17.16	17.16	1.13	0.02	1.11	0.00466	1.25	1.04e-06
gene14304	AAEL000371	8.33	9.68	11.77	7.71	9.17	10.14	11.1	5.57	10.6	10.84	14.88	11.17	8.64	8.11	9.45	9.58	7.92	7.92	1.07	0.65	-1.24	0.14	-1.16	0.1
gene14264	AAEL000372	47.66	52.97	52.6	52.14	54.9	49.97	46.81	50.31	58.09	53.58	53.13	59.53	52.54	44.37	49.35	51.27	48.37	48.37	-1.02	0.72	-1.04	0.41	-1.06	0.13
gene14270	AAEL000373	0	0	0	0	0	0	0	0	0	0	0	0	0	0	0	0	0	0
gene14284	AAEL000374	0	0	0	0	1.4	0	0	0	0	0	0	0	0	0	0	0	0	0
gene14315	AAEL000375	0	0	0	0	0	0	0	0	0	0	0	0	0	0	0	0	0	0
gene14293	AAEL000377	0	0	0	0	0	0	0	0	0	0	0	0	0	0	0	0	0	0
gene14325	AAEL000378	60.7	67.63	58.5	64.46	55.38	59.69	47.77	50.79	47.2	51.94	45.57	48.49	41.1	46.31	48.13	43.99	47.03	47.03	-1.3	1.18e-11	-1.05	0.08	-1.37	5.77e-16
gene14307	AAEL000379	0	0	0	0	0	0	0	0	0	0	0	0	0	0	0	0	0	0
gene14258	AAEL000380	41.04	34.06	42.14	35.58	33.04	39.21	41.82	48.8	37.91	39.77	39.61	42.95	42.05	37.7	43.53	45.1	42.21	42.21	1.05	0.5	1.01	0.87	1.06	0.33
gene14266	AAEL000381	10.75	9.66	9.44	9.43	11.08	9.37	7.5	8.28	6.54	8.25	13.25	8.52	4.32	9.97	8.51	10.13	4.16	4.16	-1.2	0.2	-1.13	0.5	-1.36	0.05
gene14316	AAEL000382	5.65	6.37	5.22	5.95	4.42	4	0	6.98	5.39	9.63	4.44	0	0	5.24	4.08	4.07	4.77	4.77
gene3114	AAEL000383	15	16.71	16.9	17.87	17.27	18.36	18.45	19.94	20.48	22.24	17.92	17.72	20.12	20.11	22.25	21.67	21.13	21.13	1.08	0.07	1.08	0.05	1.16	0.00015
gene3107	AAEL000384	0	0	0	0	0	0	0	0	0	0	0	0	0	0	0	0	0	0
gene3116	AAEL000385	46.14	43.64	43.31	48.24	50.24	37.5	46.87	47.67	46.9	52.78	52.2	53.09	45.63	57.58	47.1	52.16	50.49	50.49	1.07	0.13	1.05	0.32	1.12	0.01
gene3099	AAEL000386	15.21	17.17	16.29	16.64	17.09	16.04	17.31	17.77	19.44	19.14	17.76	16.32	17.23	18.34	18.28	20.84	20.2	20.2	1.05	0.02	1.1	0.000104	1.16	5.11e-08
gene3105	AAEL000387	0	0	0	0	0	0	0	0	0	0	0	0	0	0	0	0	0	0
gene3112	AAEL000388	33.06	32.28	30.85	31.99	33.14	29.69	39.05	48.38	45.01	49.66	42.14	37.22	37.75	42.64	52.06	46.17	51.25	51.25	1.32	6.16e-12	1.1	0.07	1.45	6.28e-13
gene3109	AAEL000389	0	0	0	0	0	0	0	0	0	0	0	0	0	0	0	0	0	0
gene3113	AAEL000391	19	21.82	24.64	22.69	23.86	22.87	24.1	19.63	24.37	14.84	24.34	25.04	21.65	24.27	23.63	24.12	25.74	25.74	-1.27	0.33	1.27	0.34	-1	0.99
gene3103	AAEL000392	257.04	326.84	341.32	229.39	268.69	281.44	24.4	20.64	33.87	14.8	23.43	13.84	6.09	8.72	9.33	7.42	11.71	11.71	-13.76	8.34e-50	-2.36	6.61e-05	-32.07	2.36e-55
gene3120	AAEL000393	58.42	64.4	68.45	65.84	62.36	61.15	69.19	63.51	74.45	70.79	79.24	82.18	64.86	64.45	73.73	71.36	79.21	79.21	1.1	0.13	-1.01	0.8	1.08	0.09
gene3117	AAEL000394	47.14	55.84	49.13	48.27	56.59	49	55.79	44.85	51.96	51.97	51.41	57.04	53.08	56.32	58.29	59.09	59.59	59.59	-1.03	0.56	1.1	0.09	1.06	0.14
gene3118	AAEL000395	60.66	66.39	61.72	58.05	57.18	54.77	46.37	47.93	51.6	52.66	46.49	41.24	46.59	49.09	46.1	46.32	48.29	48.29	-1.3	5.41e-13	1	0.85	-1.29	3.96e-13
gene3110	AAEL000396	5.39	6.29	4.94	5.9	5.79	6.34	7.24	6.55	7.61	7.47	6.59	6.27	6.32	4.84	9.81	6.35	7.67	7.67	1.12	0.05	-1.02	0.85	1.1	0.42
gene3115	AAEL000397	6.2	4.83	5.79	7.89	7.45	5.05	6.27	6.99	8.21	7.3	6.15	6.54	4.35	4.46	6.53	6.79	6.5	6.5	1.05	0.62	-1.15	0.15	-1.09	0.42
gene3100	AAEL000398	0	0	0	0	0	0	0	0	0	0	0	0	0	0	0	0	0	0
gene3104	AAEL000399	20.02	19.86	22.06	19.56	18.54	20.44	16.96	20.42	14.97	17.89	17.33	18.6	18.27	17.62	17.45	20.57	17.53	17.53	-1.2	0.000633	1.01	0.85	-1.19	0.000523
gene3106	AAEL000400	38.25	56.1	39.93	44.64	47.12	49.04	62.26	55.86	61.94	65.29	64.78	62.5	55.29	56.72	57.74	62.31	77.13	77.13	1.26	0.00245	1.02	0.74	1.3	0.000696
gene3101	AAEL000401	30.17	35.67	26.01	28.35	35.48	28.54	33.64	30.22	27.69	36.5	27.65	34.81	32.32	31.61	29.73	33.66	28.03	28.03	-1.04	0.57	1.01	0.87	-1.03	0.67
gene3098	AAEL000402	0	3.82	4.43	3.99	3.99	3.83	5.29	4.58	5.54	6.08	4.93	4.91	5.34	4.49	5.41	4.7	4.98	4.98			-1.02	0.7
gene3111	AAEL000403	7.69	7.11	5.22	4.68	6.84	5.11	6.11	6.07	6.34	9.54	6.71	6.5	5.55	5.63	6.69	5.98	7.78	7.78	1.04	0.68	-1.05	0.55	-1.01	0.94
gene3102	AAEL000404	14.23	16.24	13.26	12.32	13.57	12.54	13.23	15.06	15.63	13.8	14.99	13.39	13.97	16.08	13.9	13.78	14.68	14.68	-1.01	0.8	-1	0.92	-1.02	0.74
gene3119	AAEL000405	14.15	12.89	13.31	11.54	14.04	9.41	11.55	16.02	15.98	23.29	13.93	10.54	10.36	12.46	10.88	14.49	14.02	14.02	1.16	0.22	-1.16	0.21	-1	0.98
gene3097	AAEL000406	0	0	0	0	0	0	0	0	0	0	0	0	0	0	0	0	0	0
gene7955	AAEL000407	11.57	13.74	11.25	15.41	12.85	12.96	15.66	16.62	16.07	13.78	13.27	13.71	17.12	12.95	15.46	12.61	12.72	12.72	1.07	0.3	-1.04	0.57	1.02	0.76
gene7951	AAEL000408	7.08	6.91	5.55	6.48	5.61	6.38	9.31	8.56	7.95	9.86	9.64	7.85	7.4	8.98	8.03	8.34	8.02	8.02	1.31	1.21e-06	-1.07	0.17	1.23	8.33e-05
gene7971	AAEL000410	167.07	176.19	171.63	168.91	174.09	164.92	201.92	180.72	202.63	184.94	187.23	196.44	181.94	196.5	177.33	173.95	173.55	173.55	1.09	0.02	-1.03	0.54	1.06	0.08
gene7984	AAEL000411	9.47	10.21	10.38	6.43	7.1	10.15	13.49	12.09	12.65	15.98	15.38	12.91	14.78	14.3	11.32	10.75	10.4	10.4	1.43	4.35e-05	-1.12	0.16	1.27	0.03
gene7997	AAEL000412	23.79	17.88	25.97	23.7	21.37	29.54	27.66	26.21	26.79	23.96	22.73	27.86	26.08	27.43	26.12	24.42	25.15	25.15	1.03	0.75	-1.01	0.92	1.02	0.78
gene15628	AAEL000413	0	0	0	0	0	0	0	0	0	0	0	0	0	0	0	0	0	0
gene7970	AAEL000414	0	0	0	0	0	0	0	0	0	0	0	0	0	0	0	0	0	0
gene7995	AAEL000415	98.45	100.99	101.12	99.35	105.43	107.14	125.87	109.71	108.24	115.49	129.67	133.47	127.75	119.18	117.86	121.89	136.18	136.18	1.17	0.00411	1.07	0.21	1.25	3.18e-14
gene7993	AAEL000416	0	0	0	0	0	0	0	0	0	0	0	0	0	0	0	0	0	0
gene7953	AAEL000417	46.83	51.77	47.74	48.52	49.92	44.73	55.14	55.74	55.63	63.89	56.16	51.94	49.57	54.64	52.02	54.98	58.1	58.1	1.16	9.8e-13	-1.01	0.61	1.14	1.47e-10
gene7957	AAEL000418	52.43	56.16	50.92	47.6	54.04	46.11	44.4	44.75	50.86	56.8	47.35	48.83	45.79	45.46	51.4	45.59	42.89	42.89	-1.1	0.01	-1.05	0.24	-1.15	0.000146
gene7949	AAEL000419	63.4	63.54	58.61	63.02	57	55.96	25.78	22.64	23.52	26.78	22.11	24.47	27.56	24.99	26.77	25.98	24.79	24.79	-2.66	1.39e-103	1.1	0.03	-2.4	2.46e-86
gene7963	AAEL000420	9.25	7.75	8.44	8.5	10.81	8.58	8.79	9.6	11.53	13.47	9.23	9.04	8.38	8.74	8.82	8.45	10.36	10.36	1.08	0.24	-1.12	0.07	-1.04	0.54
gene7952	AAEL000421	25.05	20.35	21.05	19.22	22.03	17.64	20.17	30.36	20.08	23.79	19.64	17.21	20.99	20.83	23.82	21.03	20.96	20.96	-1.02	0.87	1	0.99	-1.02	0.79
gene7946	AAEL000422	8.7	7.7	8.31	9.97	7.64	7.15	9.42	12.14	10.79	10.38	9.72	10.33	11.23	11.99	13.03	11.56	10.82	10.82	1.17	0.01	1.14	0.02	1.34	9.7e-08
gene7980	AAEL000424	80.78	83.02	75.64	75.33	68.77	76.63	58.16	61.44	62.81	61.12	59.84	55.45	53.29	57.09	54.28	52.57	55.25	55.25	-1.33	3.67e-13	-1.07	0.00693	-1.43	6.15e-19
gene7961	AAEL000425	5.86	4.94	0	4.5	5.52	6.53	7.9	7.07	6.61	6.31	6.42	4.76	6.44	6.6	6.62	5.93	5.2	5.2			-1.03	0.69
gene7964	AAEL000426	0	0	0	0	0	0	0	0	0	0	0	0	0	0	0	0	0	0
gene7962	AAEL000427	51.2	55.33	55.58	54.94	55.17	56.61	65.97	69.08	67.22	69.02	69.51	67.33	71.36	69.51	72.1	68.74	76.16	76.16	1.19	2.6e-13	1.08	0.0014	1.3	0
gene7966	AAEL000428	0	0	0	0	0	0	0	0	0	0	0	0	0	0	0	0	0	0
gene7943	AAEL000429	4.39	4.03	4.13	4.54	5.18	4.27	4.71	4.9	5.74	7.25	4.52	5.87	3.97	5.98	4.65	6.17	4.79	4.79	1.15	0.07	-1.04	0.63	1.1	0.17
gene7991	AAEL000431	87.78	93.65	94.09	89.92	88.59	83.19	106.1	119.07	104.12	116.88	107.88	98.89	103	100.21	113.68	101.39	106.54	106.54	1.17	6.14e-08	-1.01	0.82	1.17	5.34e-08
gene7940	AAEL000432	0	0	0	0	0	0	0	0	0	0	0	0	0	0	0	0	0	0
gene7982	AAEL000433	7.43	8.28	7.75	7.64	8.74	8.24	7.15	9.45	8.76	10.68	8.18	7.43	6.86	7.11	8.61	9.79	9.25	9.25	1.02	0.78	-1.03	0.64	-1.02	0.77
gene7967	AAEL000434	33.66	32.75	37.95	37.1	33.2	36.89	39.07	34.04	35.28	35.44	37.2	34.52	38.72	37.99	40.94	36.64	40.03	40.03	-1.01	0.81	1.07	0.15	1.06	0.2
gene7994	AAEL000435	15.36	13.63	10.27	14.66	14.68	12.61	15.53	18.18	17.26	17.47	19.11	16.32	17.1	18.81	18.53	20.24	16.49	16.49	1.19	0.01	1.03	0.56	1.23	0.00192
gene7973	AAEL000436	23.15	24.91	26.87	25.69	24.25	25.12	31.27	25.22	27.16	32.99	24.41	31.68	31.88	26.47	31.25	28.41	31.17	31.17	1.08	0.24	1.05	0.44	1.14	0.00789
gene7947	AAEL000437	37.22	44.28	38.76	42.06	38.79	46.31	53.35	43.58	48.8	41.2	57.63	31.49	32.58	50.55	48.59	55.88	49.68	49.68	1.04	0.7	1.02	0.83	1.06	0.41
gene7950	AAEL000438	0	0	4.43	0	2.4	0	0	0	0	0	3.48	3.41	6.33	0	0	0	0	0
gene7969	AAEL000439	5.37	6.16	7.36	5.56	6.84	6.02	7.9	7.03	8.1	7.87	5.68	7.03	8.06	8.66	8.19	7.41	7.77	7.77	1.09	0.22	1.08	0.23	1.18	0.01
gene7996	AAEL000440	17.73	15.92	17.62	16.61	17.45	15.99	16.62	17.55	16.79	19.12	18.23	15.69	16.5	19.02	17.02	19.43	16.58	16.58	-1.02	0.61	1.03	0.35	1.02	0.68
gene7960	AAEL000441	0	0	0	0	0	0	0	0	0	0	0	0	0	0	0	0	0	0
gene7987	AAEL000442	0	0	0	0	0	0	0	0	0	0	0	0	0	0	0	0	0	0
gene7933	AAEL000443	0	0	0	0	0	0	0	0	0	0	0	0	0	0	0	0	0	0
gene7936	AAEL000444	58.4	60.47	67.25	63.09	66.38	57.99	78.59	76.36	80.19	76.12	79.94	75.42	80.42	81.55	81.2	88.24	83.98	83.98	1.24	0	1.11	1.1e-06	1.38	0
gene7988	AAEL000445	1709.92	1493.15	1675.59	1717.55	1683.51	1681.3	233.61	234.44	256.28	325.7	263.93	252.78	173.19	195.55	203.58	184.8	194.24	194.24	-6	0	-1.29	1.28e-07	-7.85	0
gene7974	AAEL000447	0	0	0	0	0	0	0	0	0	0	0	0	0	0	0	0	0	0
gene7959	AAEL000448	58.89	66.17	61.94	70.62	64.51	57.97	61.83	71.3	64.09	74.32	65.29	58.79	55.98	64.09	56.17	60.87	60.19	60.19	1.01	0.87	-1.09	0.00719	-1.08	0.02
gene7944	AAEL000449	0	0	0	0	0	0	0	0	0	0	0	0	0	0	0	0	0	0
gene7986	AAEL000450	27.87	32.18	31.26	30.12	30.2	27.64	34.03	33.44	33.89	37.49	35.77	33.77	33.28	34.55	36.4	37.55	42.69	42.69	1.12	9.35e-06	1.1	0.00286	1.23	2.21e-08
gene7932	AAEL000451	43.58	41.96	39.47	40.78	42.37	37.52	54.81	42	50.81	43.49	50.79	47.84	48.14	50.14	50.89	47.65	51.35	51.35	1.14	0.03	1.05	0.37	1.19	5.4e-11
gene7938	AAEL000452	33.91	36.45	33.16	34.52	32.8	30.23	42.29	45.94	40.27	44.92	47.25	38.63	40.36	44.31	46.29	44.07	47.6	47.6	1.24	1.02e-08	1.03	0.53	1.27	7.41e-10
gene7954	AAEL000453	0	0	0	0	0	0	0	0	0	0	0	0	0	0	0	0	0	0
gene7975	AAEL000454	179.72	184.59	182.27	181.64	190.2	174.52	157.81	172.34	155.07	171.6	152.03	161.1	141.79	139.72	141.83	138.18	133.96	133.96	-1.14	3.26e-08	-1.12	0.000131	-1.28	1.5e-31
gene7968	AAEL000455	17.58	19.91	22.75	17.18	21.74	25.05	24.89	22.66	23.71	23.11	24.23	21.97	23.91	21.02	20.88	24.73	25.84	25.84	1.06	0.44	1.03	0.57	1.09	0.25
gene7978	AAEL000456	21.9	24.08	26.34	30.34	26.96	25.82	24.3	33.33	27.13	29.67	28.57	27.98	24.52	21.52	32.19	28.93	27.01	27.01	1.02	0.74	-1.03	0.66	-1.01	0.89
gene7989	AAEL000457	7.63	5.73	6.35	7.16	7.11	4.7	4.59	6.39	6.76	8.29	5.38	6.13	5.6	5.13	4.6	5.55	6.39	6.39	-1.19	0.02	-1.02	0.83	-1.22	0.0062
gene7958	AAEL000458	125.09	133.35	126.1	122.2	121.8	108.18	123.52	130.16	116.53	118.83	111.44	111.78	105	119.36	106.57	112.07	104.62	104.62	-1.07	0.07	-1.06	0.11	-1.13	0.000116
gene7941	AAEL000459	29.63	33.62	37.52	35.72	34.58	33.32	39.71	39.98	40.53	40.14	42.78	41.19	41.58	41.95	39.78	45.85	40.4	40.4	1.16	6.27e-05	1.06	0.11	1.22	2.59e-08
gene7945	AAEL000460	18.21	18.13	16.6	16.79	16.32	16.5	16.06	16.2	15.62	17.36	16.17	13.13	13.8	15.38	14.71	15.16	13.28	13.28	-1.12	0.000417	-1.08	0.03	-1.21	5.15e-10
gene7983	AAEL000461	24.4	25.35	25.1	25.19	24.25	24.64	32.49	32.51	33.27	34.38	30.99	30.65	32.7	33.62	31.42	35.69	33.21	33.21	1.28	0	1.08	0.00123	1.38	0
gene15631	AAEL000462	0	0	0	0	0	0	0	0	0	0	0	0	0	0	0	0	0	0
gene7939	AAEL000463	0	0	0	0	0	0	0	0	0	0	0	0	0	0	0	0	0	0
gene7937	AAEL000464	30.88	33.55	33.86	33.32	33.74	29.95	23.07	24.41	29.2	24.19	26.33	24.92	31.32	31.02	30.45	29.61	28.98	28.98	-1.35	4.27e-12	1.19	8.1e-05	-1.13	0.000847
gene7942	AAEL000465	4.31	4.12	4.12	3.45	4.57	3.43	4.09	4.9	4.53	4.98	4.26	3.85	3.55	4.88	4.88	4.56	4.33	4.33	1.02	0.77	1.05	0.49	1.08	0.32
gene7965	AAEL000466	8.14	8.75	10.25	9.09	10.85	9.86	9.65	9.25	12.02	11.48	11.14	9.48	7.8	9.75	9.75	10.34	11.55	11.55	1.07	0.21	-1.01	0.85	1.05	0.36
gene7985	AAEL000467	31.45	35.34	30.67	28.58	36.58	32.01	34.98	37.38	33.79	33.82	34.63	34.81	31.64	31.34	27.36	25.69	29.11	29.11	1.02	0.7	-1.21	0.000602	-1.19	0.00202
gene7956	AAEL000468	70.9	77.39	67.31	71.11	80.23	72.94	77.44	79.63	66.35	80.98	76.04	63.74	62.95	75.48	69.73	74.52	70	70	-1.04	0.39	-1.04	0.39	-1.07	0.03
gene7976	AAEL000469	62.82	61.4	67.12	68.51	70.78	60.31	62.56	73.71	70.43	79.17	68.8	57.24	55.54	62.43	63.61	65.18	63.18	63.18	1.04	0.24	-1.07	0.04	-1.03	0.24
gene7992	AAEL000470	0	0	0	0	1.82	0	0	0	0	0	0	0	0	0	0	0	0	0
gene7990	AAEL000471	0	0	0	0	0	0	0	0	0	0	0	0	0	0	0	0	0	0
gene7948	AAEL000472	67.3	81.23	65.54	72.29	68.21	69.52	69.17	71.68	70.58	87.91	65.29	80.66	66.1	67.07	69.04	76.38	75.51	75.51	-1.01	0.79	-1.04	0.44	-1.06	0.2
gene7934	AAEL000473	0	0	0	0	0	0	0	0	0	0	0	0	0	0	0	0	0	0
gene7972	AAEL000474	69.83	69.14	74.97	75.27	78.77	74.15	65.97	67.09	76.88	77.19	69.46	65.17	55.9	62.36	65.67	68.9	69.09	69.09	-1.06	0.03	-1.04	0.12	-1.11	0.000179
gene5748	AAEL000475	27.88	22.85	22.75	23.57	24.35	25.67	30.57	28.77	27.94	27.55	31.23	30.23	29.26	27.78	30.42	28.57	28.33	28.33	1.13	0.02	1.01	0.75	1.15	0.00225
gene5759	AAEL000476	3.57	0	0	0	2.4	0	0	0	0	0	4.92	3.88	0	3.4	3.72	4.09	4.12	4.12
gene5777	AAEL000477	14.49	12.57	11.99	12.38	12.4	14.25	17.66	19.82	13.69	17.42	14.13	14.48	14.2	14.31	16.4	15.18	14.12	14.12	1.16	0.05	-1.08	0.29	1.08	0.19
gene5796	AAEL000478	8.29	6.38	6.78	7.57	7.89	7.66	9.62	8.92	8.68	9.4	8.91	6.72	8.96	10.26	7.78	9.55	7.08	7.08	1.05	0.42	1.05	0.53	1.1	0.23
gene5775	AAEL000480	0	0	0	0	0	0	0	0	0	0	0	0	0	0	0	0	0	0
gene5782	AAEL000482	0	0	0	0	0	0	0	0	0	0	0	0	0	0	0	0	0	0
gene5763	AAEL000483	19.99	21.96	19.03	26.2	22.04	18.68	23.69	24.17	24.03	27.71	24.05	20.32	18.21	28.21	23.65	23.97	25.19	25.19	1.07	0.17	-1.01	0.81	1.06	0.43
gene5793	AAEL000484	0	0	0	0	0	0	0	0	0	0	0	0	0	0	0	0	0	0
gene5766	AAEL000485	61.34	63.54	69.19	69.62	66	64.41	74.4	74.23	74.68	74.48	78.21	68.05	71.79	69.21	69.43	69.53	70.61	70.61	1.11	9.93e-05	-1.02	0.48	1.09	0.000336
gene5770	AAEL000486	176.3	197.45	179.99	180.78	181.46	180.2	190.57	212.74	213.72	201.33	201.99	194.75	193.09	191.32	205.9	202.45	197.01	197.01	1.1	0.000605	1.03	0.28	1.13	3.29e-07
gene5794	AAEL000487	20.47	21.52	20.28	20.99	23.15	20.98	23.29	24.53	27.88	26.08	25.11	20.19	23.76	24.37	25.55	25.76	26.99	26.99	1.08	0.08	1.06	0.18	1.15	0.00218
gene5751	AAEL000488	71.67	73.58	85.7	74.48	72.07	81.25	108.7	91.41	100.16	82.59	107.48	114.7	103.95	112.35	99.87	98.47	96.51	96.51	1.28	0.00223	1.01	0.86	1.29	1.15e-07
gene5783	AAEL000489	4.84	3.52	3.6	4.28	5.13	3.76	5.03	4.88	5.51	5.29	4.62	3.6	3.77	4.1	4.44	4.82	4.71	4.71	1.1	0.25	-1.05	0.43	1.04	0.6
gene5765	AAEL000490	0	0	0	0	0	0	0	0	0	0	0	0	0	0	0	0	0	0
gene5790	AAEL000491	27.04	31.93	23.12	26.54	27.86	22.45	24.41	33.31	31.05	29.69	30.07	37.65	29.55	38.01	25.54	25.89	23.65	23.65	1.1	0.28	-1.08	0.45	1.02	0.85
gene5792	AAEL000492	0	0	0	0	0	0	0	0	0	0	0	0	0	0	0	0	0	0
gene5784	AAEL000493	28.24	27.35	22.31	22.61	26.49	21.49	21.18	23.18	26.66	24.23	20.41	21.57	18.19	19.61	23.76	20.55	23.97	23.97	-1.17	0.02	-1.08	0.28	-1.26	0.000805
gene5795	AAEL000494	0	0	0	0	0	0	0	0	0	0	0	0	0	0	0	0	0	0
gene5788	AAEL000495	0	0	0	0	0	0	0	0	0	0	0	0	0	0	0	0	0	0
gene5762	AAEL000496	0	0	0	0	0	0	0	0	0	0	0	0	0	0	0	0	0	0
gene5798	AAEL000497	0	0	0	0	0	0	0	0	0	0	0	0	0	0	0	0	0	0
gene5771	AAEL000498	0	0	0	3.42	3.59	0	4.55	4.48	4.07	5.89	3.56	3.88	3.3	4.19	4.13	5.04	4.29	4.29			-1.02	0.79
gene5776	AAEL000499	0	0	0	0	0	0	0	0	0	0	0	0	0	0	0	0	0	0
gene5786	AAEL000500	0	0	0	0	0	0	0	0	0	0	0	0	0	0	0	0	0	0
gene5801	AAEL000501	0	0	0	0	0	0	0	0	0	0	0	0	0	0	0	0	0	0
gene5752	AAEL000502	14.86	10.45	14.47	14	15.09	16.14	18.84	18.91	20.71	23.05	23.1	20.85	17.45	10.39	14.84	19.75	20.37	20.37	1.37	1.37e-05	-1.2	0.05	1.14	0.23
gene5800	AAEL000503	41.52	38.58	40	34.58	42.01	46.54	33.58	35.24	36.02	47.22	47.78	36.98	24.93	37.61	30.9	35.9	35.44	35.44	-1.1	0.24	-1.15	0.1	-1.26	0.00488
gene5785	AAEL000504	7.54	7.59	8.46	9.09	8.23	8.36	6.95	7.23	6.01	7.05	5.89	5.79	5.35	5.3	5	5.35	5.53	5.53	-1.33	3.61e-10	-1.2	0.000224	-1.6	7.63e-27
gene5764	AAEL000505	26.46	25.86	26.29	28.6	29.64	23.75	27.25	23.18	23.01	27.01	29.02	23.33	24.26	22.93	23.95	24.78	24.82	24.82	-1.11	0.05	-1.02	0.77	-1.13	0.00759
gene5768	AAEL000506	0	0	0	0	0	0	0	0	0	0	0	0	0	0	0	0	0	0
gene5769	AAEL000507	0	0	0	0	0	0	0	0	0	0	0	0	0	0	0	0	0	0
gene5773	AAEL000508	0	0	0	0	0	0	0	0	0	0	0	0	0	0	0	0	0	0
gene5791	AAEL000509	0	0	0	0	0	0	0	0	0	0	0	0	0	0	0	0	0	0
gene5789	AAEL000510	16.99	18.45	18.29	19	18.44	17.72	19.34	20.55	21.27	23.27	21.26	18.63	17.3	19.54	18.82	19.95	20.03	20.03	1.1	2.15e-06	-1.04	0.02	1.05	0.01
gene5774	AAEL000511	59.72	54.97	48.67	47.42	58.04	38.71	32.11	54.84	49.44	74.39	39.27	27.37	23.28	36.6	32.89	40.84	42.01	42.01	-1.15	0.31	-1.28	0.12	-1.48	1.8e-05
gene5761	AAEL000512	0	0	0	0	0	0	0	0	0	0	0	0	0	0	0	0	0	0
gene5779	AAEL000513	0	0	0	0	0	0	0	0	0	0	0	0	0	0	0	0	0	0
gene5758	AAEL000514	0	0	0	0	0	0	0	0	0	0	0	0	0	0	0	0	0	0
gene5760	AAEL000515	97.35	107.84	116.72	116.62	110.55	115.61	123.92	111.83	124.61	108.01	114.48	118.01	112.13	119.02	117.66	106.78	111.42	111.42	1.02	0.68	1	0.97	1.02	0.57
gene5746	AAEL000516	279.03	301.18	305.22	313.54	302.44	328.48	420.3	384.4	414.13	352.37	409.97	433.8	408.17	411.41	413.87	373.04	419.1	419.1	1.3	2.28e-07	1.05	0.34	1.35	0
gene5787	AAEL000517	0	0	0	0	0	0	0	0	0	0	0	0	0	0	0	0	0	0
gene5743	AAEL000518	0	0	0	0	0	0	0	0	0	0	0	0	0	0	0	0	0	0
gene5757	AAEL000519	1006.07	780.27	903.52	821.96	860.43	923.71	320.3	243.89	247.21	236.92	287.69	305.34	265.8	206.98	225.96	208.69	197.08	197.08	-3.29	9.15e-50	-1.22	0.04	-4.01	5.76e-63
gene5742	AAEL000520	11.81	11.66	11.28	12.21	10.84	14.74	15.3	15.45	15.7	11.65	14.42	15.69	15.6	15.08	15.85	16.25	14.88	14.88	1.15	0.08	1.04	0.59	1.19	0.00339
gene5754	AAEL000521	0	0	0	0	0	0	0	0	0	0	0	0	0	0	0	0	0	0
gene5753	AAEL000522	15.36	13.81	15.01	11.93	11.75	15.53	14.09	12.37	14.95	13.94	12.13	10.92	10.92	12.63	15.97	11.86	11.96	11.96	-1.15	0.06	-1.03	0.71	-1.18	0.03
gene5747	AAEL000523	44.98	44.13	47.71	47.33	52	43.45	45.5	55.04	55.3	61.61	51.17	44.32	39.92	47.26	49.34	52.89	52.82	52.82	1.07	0.14	-1.05	0.35	1.02	0.62
gene5749	AAEL000525	0	0	0	0	1.37	0	0	0	0	0	0	0	0	0	0	0	0	0
gene14578	AAEL000526	0	0	0	0	0	0	0	0	0	0	0	0	0	0	0	0	0	0
gene14580	AAEL000527	6.41	6.55	8.17	7.16	6.48	7.23	7.73	8.63	8.06	9.15	7.81	9.74	9.82	7.5	8.62	11.86	9.94	9.94	1.13	0.09	1.14	0.1	1.29	0.00223
gene14573	AAEL000528	0	0	0	0	0	0	0	0	0	0	0	0	0	0	0	0	0	0
gene14551	AAEL000529	0	0	0	0	0	0	0	0	0	0	0	0	0	0	0	0	0	0
gene14559	AAEL000530	0	0	0	0	0	0	0	0	0	0	0	0	0	0	0	0	0	0
gene14574	AAEL000532	0	0	0	0	1.07	0	0	0	0	0	0	0	0	0	0	0	0	0
gene14566	AAEL000533	0	0	0	0	0	0	0	0	0	0	0	0	0	0	0	0	0	0
gene14549	AAEL000534	0	0	0	0	0	0	0	0	0	0	0	0	0	0	0	0	0	0
gene14564	AAEL000535	0	0	0	0	0	0	0	0	0	0	0	0	0	0	0	0	0	0
gene14561	AAEL000536	21.59	19.77	15.86	14.73	17.51	13.51	10.64	13.01	18.08	18.36	14.66	11.18	11.6	13.87	17.4	15.86	12.53	12.53	-1.28	0.02	1.05	0.64	-1.22	0.04
gene14558	AAEL000537	6.64	11.65	0	15.22	3.42	5.04	10.08	0	8.61	5.28	8.48	6.64	8.07	6.62	8.29	5.04	15.25	15.25
gene14577	AAEL000538	0	0	0	0	2.16	0	0	0	0	0	0	0	0	0	0	0	0	0
gene14575	AAEL000539	44.08	77.06	89.83	86.62	75.02	68.39	55.97	55.13	57.42	57.61	55.47	59.44	49.79	56.19	60.38	46.68	57.54	57.54	-1.38	0.00537	1.02	0.79	-1.35	0.00971
gene14547	AAEL000540	84.28	86.8	99.16	83.17	89.06	84.21	61.34	60.05	59.11	61.93	62.46	59.81	56.11	53.77	57.85	57.99	58.95	58.95	-1.48	4.2e-32	-1.01	0.76	-1.49	1.31e-27
gene14570	AAEL000541	30.47	29.57	30.19	34.06	35.22	33.15	30.74	29.94	31.23	33.06	27.19	29.68	25.58	24.87	26.23	26.65	27.73	27.73	-1.1	0.00812	-1.1	0.00261	-1.21	9.24e-07
gene14550	AAEL000542	0	0	0	0	0	0	0	0	0	0	0	0	0	0	0	0	0	0
gene14572	AAEL000543	0	0	0	0	0	0	0	0	0	0	0	0	0	0	0	0	0	0
gene14555	AAEL000544	0	0	0	0	0	0	0	0	0	0	0	0	0	0	0	0	0	0
gene14563	AAEL000545	53.27	52.58	59.17	55.65	61.81	57.89	51.43	57.5	54.63	50.22	47.94	54.76	49.9	51.99	47.08	47.72	47.41	47.41	-1.11	0.01	-1.08	0.12	-1.2	5.63e-06
gene14562	AAEL000546	0	0	0	0	0	0	0	0	0	0	0	0	0	0	0	0	0	0
gene14571	AAEL000547	0	0	0	0	0	0	0	0	0	0	0	0	0	0	0	0	0	0
gene14545	AAEL000549	13.4	14.86	14.38	15.68	17.27	11.96	10.67	12.3	9.91	15.88	10.26	9.77	8.66	9.95	9.89	8.15	9.02	9.02	-1.36	3.77e-05	-1.22	0.01	-1.66	7.98e-16
gene14552	AAEL000550	11.75	11.32	11.06	12.26	10.49	10.59	16.04	16.4	14.13	17.85	14.13	13.17	17.3	19.76	18.38	21.81	19.02	19.02	1.28	5.62e-07	1.24	5.21e-05	1.59	0
gene14556	AAEL000551	72.22	67.98	52.04	61.61	44	66.27	45.72	51.15	41.8	56.13	45.9	49.73	43.93	38.84	37.04	44.01	39.77	39.77	-1.31	0.00362	-1.16	0.00536	-1.51	2.18e-05
gene14546	AAEL000552	0	0	0	0	0	0	0	0	0	0	0	0	0	0	0	0	0	0
gene14576	AAEL000554	0	0	0	0	0	0	0	0	0	0	0	0	0	0	0	0	0	0
gene14565	AAEL000555	10.57	25.72	0	10.76	0	28.99	15.27	32.17	0	4.8	30.83	33.21	29.33	9.03	15.07	9.17	15.41	15.41
gene14557	AAEL000556	0	0	0	0	0	0	0	0	0	0	0	0	0	0	0	0	0	0
gene14579	AAEL000557	5.35	3.95	6.42	7.37	7.3	5.89	5.73	3.83	0	6.34	5.63	4.09	4.13	5.65	6.76	5.58	4.34	4.34					-1.17	0.17
gene14567	AAEL000558	90.9	96.76	103.88	96.39	93.47	90.31	72.19	61.9	70.79	57.78	71.93	71.59	70.04	72.85	69.35	64.42	74.33	74.33	-1.45	4.35e-17	1.07	0.24	-1.38	4.43e-27
gene14554	AAEL000559	22.62	24.3	25.15	21.88	25.26	23.81	29.65	27.75	28.99	27.63	30.11	29.49	29.99	33.68	30.39	30.19	30.72	30.72	1.17	8.9e-05	1.07	0.06	1.25	7.36e-12
gene14553	AAEL000560	0	0	0	0	0	0	0	0	0	0	0	0	0	0	0	0	0	0
gene14569	AAEL000561	31.95	32.02	32.11	28.13	23.14	32.73	34.49	31.1	32.69	25.64	28.65	32.37	21.81	26.25	25.43	21.84	29.96	29.96	-1.04	0.61	-1.21	0.02	-1.26	0.00331
gene14548	AAEL000562	30.23	33.36	26.38	32.74	33.98	31.7	33.33	37.86	30.7	30.86	35.79	42.93	32.81	29.81	38.21	37.43	31.02	31.02	1.07	0.41	-1.02	0.82	1.05	0.41
gene14568	AAEL000563	0	0	0	0	0	0	0	0	0	0	0	0	0	0	0	0	0	0
gene11547	AAEL000564	22.92	23.97	23.6	23.84	25.46	23.22	24.14	24.15	26.81	29.08	24.88	23.32	24.37	26.1	24.31	26.36	26.15	26.15	1.05	0.00774	1.04	0.05	1.09	7.57e-07
gene11538	AAEL000565	12.75	16.18	16.31	14.91	16.75	14.59	16.69	16.93	19.46	21.25	19.08	19.61	16.97	17.59	15.8	19.92	21	21	1.19	0.000241	-1	0.94	1.18	0.000848
gene11543	AAEL000566	0	0	3.52	3.51	2.37	0	7.95	6.03	5.37	0	7.44	4.98	7.08	4.59	4.02	6.21	7.44	7.44
gene11555	AAEL000567	53.89	56.6	56.52	50.4	51.51	49.77	42.1	51.52	49.38	59.89	53.62	49.81	45.68	47.81	51.05	53.62	53.33	53.33	-1.08	0.08	1.06	0.31	-1.02	0.7
gene11554	AAEL000568	110.88	131.85	129.8	122.05	109.3	111.57	133.86	146.52	138.2	125.17	131.25	137.19	165.54	145.06	128.83	140.38	114.01	114.01	1.07	0.22	-1.04	0.67	1.03	0.7
gene11531	AAEL000569	19.19	19.94	21.12	19.23	19.42	18.65	18.96	20.5	20.95	21.56	19.68	19.1	18.86	20.92	20.78	20.75	20.71	20.71	-1.01	0.7	1.05	0.1	1.03	0.22
gene11534	AAEL000571	11.53	12.79	10.26	10.56	11.88	10.57	10.72	13.41	13.24	16.05	12.09	14.83	12.99	12.1	13.35	14.47	13.34	13.34	1.12	0.07	1	1	1.12	0.01
gene11546	AAEL000572	64.75	69.01	79.37	73.38	74.44	73.18	85.18	80.23	85.11	75.64	85.97	83.8	70.78	72.86	73.45	67.5	77.08	77.08	1.14	0.00167	-1.13	0.00379	1.01	0.79
gene11528	AAEL000573	0	0	0	0	0	0	0	0	0	0	0	0	0	0	0	0	0	0
gene11549	AAEL000574	68.58	75.35	73.71	69.39	75.94	70.5	86.32	95.11	84.49	91.68	85.72	80.26	79.77	87.83	86.39	89.78	83.64	83.64	1.17	2.08e-08	1.03	0.32	1.2	1.35e-13
gene11527	AAEL000575	8.97	8.25	9.41	10.06	8.39	12.21	5.46	7.98	7.4	8.25	8.13	5.95	5.69	6.11	6.39	6.02	6.07	6.07	-1.43	0.000121	-1.2	0.02	-1.71	3.42e-08
gene11541	AAEL000576	0	0	0	0	1.06	0	0	0	0	0	0	0	0	0	0	0	0	0
gene11553	AAEL000577	17.07	16.26	18.56	16.33	18.66	18.83	19.55	17.46	20.17	18.88	18.04	17.89	16.66	17.72	18.27	17.77	21.18	21.18	1.02	0.54	1	0.94	1.03	0.5
gene11530	AAEL000578	14.09	15.43	11.94	8.92	11.47	9.21	5.99	10.09	8.23	14.56	7.25	6.16	4.72	7.08	6.15	7.07	7.01	7.01	-1.47	0.00817	-1.29	0.1	-1.88	2.86e-07
gene11556	AAEL000579	26.51	26.06	20.16	21.31	23.14	21.15	28.6	24.97	23.55	24.75	21.11	23.97	28.22	24.02	19.88	23.23	23.69	23.69	1.02	0.71	-1	1	1.02	0.8
gene11540	AAEL000580	7.14	9.03	7	7.35	7.26	0	0	5.7	4.16	8.89	3.46	0	0	3.91	3.65	3.61	3.64	3.64
gene11545	AAEL000581	5.81	5.18	6.78	7.22	7.31	6.65	5.92	6.75	6.61	8.59	7.49	5.53	5.88	6.23	6.76	7.34	6.59	6.59	-1.02	0.81	-1.01	0.87	-1.03	0.69
gene11525	AAEL000582	0	0	0	0	0	0	0	0	0	0	0	0	0	0	0	0	0	0
gene11536	AAEL000583	15.83	15.95	15.77	14.77	11.24	14.31	17.34	18.74	20.43	17.53	17.87	16.26	17.34	18.84	19.84	19.31	17.95	17.95	1.16	0.01	1.04	0.31	1.21	0.000639
gene11532	AAEL000584	5.43	5.38	6.66	5.92	6.51	6.55	7.74	6.87	9.79	8.88	8.9	7.8	6.89	7	7.67	8.08	8.7	8.7	1.32	5.09e-06	-1.04	0.49	1.27	1.42e-06
gene11526	AAEL000585	0	0	0	0	0	0	0	0	0	0	0	0	0	0	0	0	0	0
gene11535	AAEL000586	38.55	44.58	61.94	52.83	65.72	58.45	79.46	55.67	53.83	64.46	54.5	66.71	43.21	48.76	62.17	61.52	52.97	52.97	1.11	0.38	-1.09	0.46	1.02	0.88
gene11533	AAEL000587	3.81	0	4.66	7.76	10.21	3.85	6.16	15.46	12.64	8.08	7	9.14	10.36	10.63	9.89	17.73	7	7			1.06	0.81
gene11529	AAEL000589	103.55	118.17	122.53	120.53	121.02	110.29	119.52	107.65	108.94	115.8	123.38	114.17	105.91	111.18	111.07	113.49	117.35	117.35	-1.03	0.48	1.01	0.85	-1.02	0.41
gene11542	AAEL000590	22.47	20.54	22.65	23.62	23.19	21.53	29.39	28.46	34.62	32.45	31.17	27.41	31.08	31.86	33.51	32.77	34.66	34.66	1.34	0	1.1	0.0016	1.47	0
gene11544	AAEL000591	14.12	13.56	13.87	12.81	14.2	10.73	17.05	15.11	16.52	18.79	15.47	14.29	12.89	17.23	17.69	16.98	15.55	15.55	1.15	0.0025	-1.02	0.78	1.14	0.03
gene11548	AAEL000592	0	0	0	0	0	0	0	0	0	0	0	0	0	0	0	0	0	0
gene11552	AAEL000593	8.52	8.33	8.83	7.84	7.5	8.9	6.28	6.56	5.75	6.25	6.53	6.14	4.35	4.6	5.39	5.35	6.02	6.02	-1.41	3.59e-12	-1.2	0.00063	-1.69	1.36e-21
gene11551	AAEL000594	27.95	29.04	26.78	25.97	29.86	21.64	36.04	37.99	38.97	37.79	31.02	31.4	34.5	38.97	35.84	31.66	43.83	43.83	1.18	0.01	1.08	0.16	1.27	9.7e-05
gene11539	AAEL000595	7.91	6.46	6.17	6.73	6.77	6.76	7.2	7.91	8.66	10.83	8.08	7.04	6.84	7.53	5.97	7.05	7.19	7.19	1.14	0.04	-1.19	0.00266	-1.05	0.39
gene1371	AAEL000596	0	0	0	0	0	0	0	0	0	0	0	0	5.32	0	0	0	0	0
gene1373	AAEL000597	34.34	28.62	34.64	33.44	37.05	35.19	30.03	33.02	36.26	35.81	34.37	30.31	25.19	29.23	26.15	32.41	33.88	33.88	-1.03	0.46	-1.08	0.09	-1.11	0.05
gene1346	AAEL000599	12.66	9.48	11.63	11.16	14.65	9.21	12.96	9.09	11.94	10.45	9.51	11.26	9.48	6.98	8.54	8.97	11.54	11.54	-1.11	0.38	-1.13	0.29	-1.26	0.05
gene1366	AAEL000600	0	0	0	0	0	0	0	0	0	0	0	0	0	0	0	0	0	0
gene1340	AAEL000601	0	4.01	0	0	0	0	0	0	4.15	0	3.63	4.88	4.31	0	0	3.59	5.44	5.44
gene1357	AAEL000602	12.73	11.95	16.47	12.75	12.08	13.07	14.71	13.74	12.16	16.92	11.35	15.76	14.33	13.49	14.52	12.88	12.58	12.58	-1	0.96	-1.02	0.85	-1.02	0.84
gene1370	AAEL000603	0	0	0	0	0	0	0	0	0	0	0	0	0	0	0	0	0	0
gene1354	AAEL000604	16.86	17.28	18.82	17.84	21.18	18.96	24.23	23.64	23.78	29.12	21.86	18.47	20.24	26.71	23.83	27.32	26.87	26.87	1.2	0.00123	1.07	0.22	1.29	4.02e-07
gene1351	AAEL000605	17.47	18.76	24.67	21.73	20.07	21.7	20.06	23.81	26.28	23.42	21.41	24.96	23.16	22.14	20.43	22.35	26.49	26.49	1.06	0.37	-1.02	0.73	1.04	0.55
gene1374	AAEL000606	0	0	0	0	0	0	0	0	0	0	0	0	0	0	0	0	0	0
gene1358	AAEL000607	0	0	0	0	1.04	0	0	4.11	7.35	11.81	9.31	0	0	0	0	0	0	0
gene1362	AAEL000609	30	31.11	35.6	32.67	31.76	31.55	19.34	17.34	19.54	19.05	19.05	20.23	20.44	19.93	22.05	17.35	22.31	22.31	-1.74	8.25e-50	1.06	0.23	-1.63	4.01e-32
gene1355	AAEL000611	9.53	9.55	4.16	0	1.4	0	0	4.14	4.24	5.77	5.56	0	26.45	18.99	17.67	8.27	5.56	5.56
gene1352	AAEL000612	0	0	0	0	0	0	0	0	0	0	0	0	0	0	0	0	0	0
gene1361	AAEL000613	17.03	16.04	19.6	11.27	14.57	15.83	15.32	12.27	15.37	7.76	14.43	15.32	10.92	8.15	17.17	15.85	11.3	11.3	-1.25	0.07	-1.09	0.57	-1.36	0.01
gene15879	AAEL000614	9.27	12.31	13.1	11.56	13.02	17.57	13.12	11.17	11.54	12.53	12.42	13.78	10.13	13.05	16.77	12.08	13.95	13.95	-1.1	0.36	1.05	0.56	-1.05	0.65
gene1347	AAEL000615	131.73	135.42	130.5	124.28	132.94	117.46	138.34	141.87	138.67	146.73	128.37	124.13	118.97	133.1	149.2	117.99	133.37	133.37	1.05	0.22	-1.03	0.59	1.02	0.73
gene1360	AAEL000616	3.99	0	3.97	4.44	3.44	3.84	0	3.39	0	0	0	0	0	0	0	0	0	0
gene1372	AAEL000617	0	0	0	0	0	0	0	0	0	0	0	0	0	0	0	0	0	0
gene1376	AAEL000618	0	0	0	0	0	0	0	0	0	0	0	0	0	0	0	0	0	0
gene1377	AAEL000619	0	0	0	0	0	0	4.16	0	0	0	0	0	0	0	0	0	0	0
gene1343	AAEL000621	0	0	0	0	0	0	0	0	0	0	0	0	5.76	3.76	5.02	0	0	0
gene1367	AAEL000622	62.74	62.93	65.5	64.82	68.97	60.81	74.53	75.32	75.29	87.72	71.74	71.94	73.61	82.75	76.88	74.96	80.33	80.33	1.17	7.03e-13	1.07	0.00648	1.25	0
gene1349	AAEL000623	0	0	0	0	0	0	0	0	0	0	0	0	0	0	0	0	0	0
gene1348	AAEL000626	0	0	0	0	0	0	0	0	0	0	0	0	0	0	0	0	0	0
gene1375	AAEL000627	0	0	0	0	0	0	0	0	0	0	0	0	0	0	0	0	0	0
gene1353	AAEL000628	13.24	15.1	20.74	18.87	22.01	17.23	16.23	17.97	19.92	13.16	18.59	21.18	16.72	20.78	23.46	17.42	18.58	18.58	-1.07	0.54	1.04	0.69	-1.02	0.82
gene1345	AAEL000629	6.27	4.47	5.16	3.81	5.72	6.34	4.27	4.65	4	4.99	4.8	5.18	7.5	5.77	5.3	4.88	6.03	6.03	-1.21	0.09	1.25	0.03	1.03	0.77
gene1368	AAEL000630	0	0	0	0	0	0	0	0	0	0	0	0	0	0	0	0	0	0
gene1338	AAEL000631	0	0	0	0	0	0	0	0	0	0	0	0	0	0	0	0	0	0
gene1341	AAEL000632	0	0	0	0	0	0	0	0	0	0	0	0	0	0	0	0	0	0
gene5203	AAEL000633	0	0	0	0	0	0	0	0	0	0	0	0	0	0	0	0	0	0
gene5197	AAEL000634	36.24	39.22	37.77	40.69	36.92	38.09	38.32	32.78	38.02	38.64	42.71	37.06	28.36	44.78	37.21	36.88	43.75	43.75	-1.07	0.19	1.02	0.76	-1.04	0.5
gene5187	AAEL000635	14.78	15.46	16.37	16.53	15.99	15.33	14.51	16	14.4	18.31	14.13	14.78	13.86	13.49	14.8	14.31	15.44	15.44	-1.07	0.05	-1.05	0.2	-1.13	9.91e-05
gene5196	AAEL000636	0	0	0	0	1.34	0	0	0	0	0	0	0	0	0	0	0	0	0
gene5185	AAEL000637	0	0	0	0	0	0	0	0	0	0	0	0	0	0	0	0	0	0
gene5211	AAEL000638	33.46	49.68	66.93	42.9	72.81	53.86	61.4	70.42	74.57	59.13	67.06	44.61	73.44	66.7	80.42	53.93	104.98	104.98	1.1	0.42	1.19	0.16	1.31	0.07
gene5195	AAEL000640	0	3.77	0	3.75	2.2	5.81	0	4.71	0	6.95	0	3.68	0	0	3.31	3.73	3.76	3.76
gene5219	AAEL000641	455.66	466.92	498.61	476.11	457.45	475.91	576.79	515.41	538.56	499.71	562.87	542.02	584.66	596.92	562.27	565.02	593.36	593.36	1.13	2.98e-05	1.1	0.000102	1.23	0
gene5220	AAEL000642	12.47	10.39	7.62	9.09	10.82	6.9	6.5	12.25	9.94	10.16	6.83	5.77	4.84	4.32	0	4.78	5.63	5.63	-1.2	0.19
gene5191	AAEL000643	14.23	14.18	12.23	13.53	14.05	11.35	14.91	16.53	16.1	23.73	15.93	12.52	10.33	13.5	15.67	12.58	13.74	13.74	1.17	0.05	-1.19	0.06	-1.02	0.82
gene5174	AAEL000644	40.13	39.18	27.78	24.48	26.77	23.92	34.07	44.76	37.09	53.73	37.95	28.03	26.86	39.6	36.33	36.7	33.6	33.6	1.22	0.1	-1.1	0.28	1.1	0.34
gene5181	AAEL000645	0	4.99	4.25	5.72	6.29	6	8.28	8.96	8.16	8.17	9.67	9.15	11.23	10.24	10.74	12.83	11.96	11.96			1.32	0.000191
gene5218	AAEL000646AAEL000639	5.15	4.53	4.54	4.28	4.79	5.2	4.51	4.65	4.49	0	4.61	5.15	3.23	3.32	0	0	3.46	3.46
gene5212	AAEL000647	10.47	7.07	10.67	8.26	8.97	9.27	7.14	9.19	7.81	9.23	9.73	8.23	8.57	6.56	4.46	7.86	6.48	6.48	-1.15	0.1	-1.23	0.03	-1.41	0.00156
gene5176	AAEL000648	0	0	0	0	0	0	0	0	0	0	0	0	0	0	0	0	0	0
gene5198	AAEL000649	27.11	28.68	28.45	28.72	31.08	29.04	29.01	33.32	32.51	43.22	33.61	27.23	29.81	32	33.31	33.07	37.5	37.5	1.1	0.06	1.03	0.5	1.14	6.03e-07
gene5179	AAEL000650	0	0	0	0	2.29	0	0	3.98	0	6.52	0	0	0	4.3	0	0	0	0
gene5177	AAEL000651	0	0	0	0	0	0	0	0	0	0	0	0	0	0	0	0	0	0
gene5183	AAEL000652	13.89	13.32	14.7	14.22	12.91	14.2	14.66	12.56	14.96	15.22	15.66	15.11	15.93	12.41	17.28	14.91	13.02	13.02	-1	0.96	1.03	0.7	1.02	0.7
gene5175	AAEL000653	0	0	0	0	0	0	0	0	0	0	0	0	0	0	0	0	0	0
gene5192	AAEL000654	16.21	15.05	15.42	16.82	16.44	14.79	17.59	17.65	18.9	16.05	15.26	15.45	16.41	14.46	15.05	16.21	16.86	16.86	1.01	0.76	-1.04	0.34	-1.03	0.4
gene5213	AAEL000655	88.03	82.19	73.52	73.01	74.52	88.53	51.42	45.19	53.21	52.98	49.97	52.46	46.83	46.72	46.8	49.67	43.8	43.8	-1.64	8.93e-16	-1.05	0.21	-1.71	3.93e-18
gene5207	AAEL000656	0	0	3.74	4.07	4.16	3.84	3.81	4.81	4.46	4.74	4.32	4.2	3.69	3.66	4.03	3.75	4.29	4.29			-1.07	0.2
gene5202	AAEL000657	986.64	988.83	1036.91	999.7	989.67	1085.85	973.38	935.4	859.1	852.73	898.38	966.81	898.95	899.96	893.33	861.22	855.5	855.5	-1.15	0.000262	1.01	0.75	-1.14	6.9e-06
gene5199	AAEL000658	0	0	0	0	1.5	0	0	0	0	0	0	0	0	0	0	0	0	0
gene5206	AAEL000659	8.86	13.09	14.21	9.47	7.76	11.41	12.54	13.03	14.24	9.86	13.79	10.4	14.2	10.15	13.7	13.89	13.33	13.33	1.07	0.56	1.07	0.43	1.14	0.21
gene5209	AAEL000660	20.05	17.15	17.93	18.67	19.4	25.45	22.99	25.3	24.34	22.81	23.96	22	18.76	21.2	23.67	22.26	19.71	19.71	1.1	0.21	-1.1	0.13	1.01	0.95
gene5205	AAEL000661	0	0	0	0	0	0	0	0	0	0	0	0	0	0	0	0	0	0
gene5216	AAEL000662	0	0	0	0	0	0	0	0	0	0	0	0	0	0	0	0	0	0
gene5180	AAEL000663	39.59	44.51	43.29	44.72	47.27	32.69	48.81	36.74	50.58	50.16	48.3	40.06	52.99	52.44	58.31	63.02	58.63	58.63	1.01	0.89	1.24	0.000412	1.26	7.31e-05
gene5194	AAEL000664	0	0	0	0	0	0	0	0	0	0	0	0	0	0	0	0	0	0
gene5184	AAEL000665	0	0	0	0	0	0	0	0	0	0	0	0	0	0	0	0	0	0
gene5190	AAEL000666	25.79	25.76	24.36	26.9	25.29	23.89	23.17	26.35	27.5	27.63	25.42	20.22	26.98	24.63	26.28	26.83	28.52	28.52	-1.06	0.19	1.09	0.03	1.03	0.32
gene5193	AAEL000667	19.21	16.66	24.21	20.68	22.72	25.76	13.07	25.12	14.56	18.8	15.21	17.73	12.92	13.62	14.01	20.19	14.7	14.7	-1.32	0.02	-1.13	0.33	-1.49	7.25e-05
gene5182	AAEL000668	0	0	0	0	0	0	0	0	0	0	0	0	0	0	0	0	0	0
gene5208	AAEL000669	0	0	0	0	0	0	0	0	0	0	0	0	10.57	0	0	0	0	0
gene5201	AAEL000670	116.67	114.05	133	131.42	132.81	137.98	111.68	139.49	147.56	133.33	125.46	124.05	105.9	128.42	118.37	130.16	114.92	114.92	-1.02	0.7	-1.05	0.21	-1.07	0.09
gene5189	AAEL000671	20.64	18.22	21.2	19.77	22.18	20.12	18.19	21.25	22.42	26.07	20.23	17.83	15.6	17.7	18.4	21.24	19.87	19.87	-1.01	0.78	-1.09	0.09	-1.1	0.01
gene5186	AAEL000672	6.44	6.45	6.8	6.58	7.22	6.7	8.02	9.05	9.5	10.46	8.51	8.28	7.61	8.87	9.36	11.3	10	10	1.26	1.27e-11	1.13	0.04	1.43	6.58e-08
gene5214	AAEL000673	54.68	56.68	59.05	63.76	60.53	53.54	54.19	48.06	52.68	42.12	51.06	50.78	46.61	45.18	43.23	40.83	50.24	50.24	-1.21	0.000147	-1.09	0.13	-1.32	2.64e-14
gene5178	AAEL000674	5.72	6.05	7.91	7.79	6	6.54	10.79	8.86	9.73	9.38	9.47	8.84	12.36	10.64	8.83	11.79	9.8	9.8	1.32	0.000123	1.14	0.07	1.51	1.5e-06
gene5215	AAEL000675	0	0	0	0	1.43	0	0	0	0	0	0	0	0	0	0	0	0	0
gene5200	AAEL000676	23.29	28.42	47.46	37.11	40.7	30.71	31.74	43.16	32.56	34.36	42.39	35.43	40.33	33.3	30.33	37.92	43.41	43.41	-1	1	1.04	0.65	1.04	0.73
gene5204	AAEL000677	26.57	23.17	24.44	29.25	23.6	30.57	31.02	31.35	25.77	26.12	27.57	28.51	24.77	27.34	29.76	30.17	28	28	1.01	0.85	-1.01	0.87	1	0.96
gene5217	AAEL000678	0	0	0	0	0	0	0	0	0	0	0	0	0	0	0	0	0	0
gene11736	AAEL000679	52.37	64.94	59.77	57.96	56.89	57.7	60.58	67.18	71.94	66.53	64.71	66.19	65.54	68.33	68.92	74.32	58.26	58.26	1.09	0.01	1.05	0.3	1.14	0.00351
gene11759	AAEL000680	0	0	0	0	0	0	0	0	0	0	0	0	0	0	0	0	0	0
gene11735	AAEL000681	0	0	0	0	0	0	0	0	0	0	0	0	0	0	0	0	0	0
gene11730	AAEL000682	42.89	44.98	46.08	45.17	47.94	42.13	46.28	51.51	51.97	56.1	48.89	46.7	46.25	50.05	48.34	51.33	50.89	50.89	1.1	3.66e-07	1.02	0.27	1.12	2.64e-12
gene11754	AAEL000683	7.96	8.51	7.57	10.26	10.61	6.11	0	4.09	3.74	5.06	0	0	0	3.91	4.24	3.87	4.01	4.01
gene11734	AAEL000684	0	0	0	0	0	0	0	0	0	0	0	0	0	0	0	0	0	0
gene11749	AAEL000685	11.94	10.2	13.27	14.13	11.05	10.72	10.23	11.68	12.89	11.63	11.01	9.94	13.66	10.63	10.1	11.65	11.38	11.38	-1.13	0.06	1.02	0.8	-1.11	0.21
gene11737	AAEL000686	0	0	0	0	0	0	0	0	0	0	0	0	0	0	0	0	0	0
gene11767	AAEL000687	62.02	69.59	74.29	63.46	70.02	69.95	73.72	59.65	60.98	49.53	55.83	57.12	64.31	61.18	56.48	56.61	52.18	52.18	-1.19	0.00942	-1.02	0.81	-1.21	0.00025
gene11741	AAEL000688	0	0	0	0	0	0	0	0	0	0	0	0	0	0	0	0	0	0
gene11745	AAEL000689	99.27	102.43	105.76	102.96	106.7	107.06	90.15	82.64	87.52	68.01	77.71	89.4	81.7	78.77	68.01	60.33	76.05	76.05	-1.31	1.13e-06	-1.1	0.2	-1.45	6.71e-14
gene11733	AAEL000690	81.49	82.92	96.03	92.04	88.31	103.48	96.29	90.02	97.12	80.44	94.04	102.26	84.62	84.95	83.4	83.82	87.45	87.45	1.01	0.87	-1.08	0.15	-1.07	0.09
gene11742	AAEL000691	14.39	14.83	26.39	17.16	21.61	17.45	17.87	16.68	21.32	14.38	19.31	19.32	13.18	19.66	12.31	23.3	21.82	21.82	-1.09	0.51	-1.07	0.63	-1.16	0.34
gene11766	AAEL000692	14.76	22.32	21.11	17.93	14.95	20.42	14.14	17.34	15.58	18.12	18.24	14.5	21.63	16.52	12.15	17.29	12.42	12.42	-1.22	0.03	-1.02	0.87	-1.25	0.07
gene11761	AAEL000693	31.56	31.94	33.23	31.19	34.62	31.53	36.71	36.56	39.86	43.23	36.25	36.57	34.88	39.25	36.55	39.76	37.84	37.84	1.15	8.21e-13	1.01	0.54	1.17	8.72e-11
gene11747	AAEL000694	0	0	0	0	0	0	0	0	0	0	0	0	0	0	0	0	0	0
gene11728	AAEL000695	29.72	29.83	40.46	35.29	36.63	35.58	34.26	31.5	40.43	36.13	35.19	32.21	25.68	32.15	29.13	35.18	36.93	36.93	-1.03	0.66	-1.06	0.23	-1.09	0.17
gene11738	AAEL000697	9.88	10.44	9.73	9.34	9.4	11.02	11.63	12.39	12.33	13.58	12.08	11.18	11.23	11.36	10.78	11.48	12.52	12.52	1.14	0.00255	-1.05	0.26	1.09	0.05
gene11755	AAEL000698	0	0	0	0	0	0	0	0	0	0	0	0	0	0	0	0	0	0
gene11765	AAEL000699	4.21	5.74	4.29	5.49	4.17	5.62	9.2	6.32	6.99	7.68	5.16	5.05	6.05	5.2	7.4	6.82	7.05	7.05	1.3	0.04	-1.06	0.64	1.23	0.04
gene11763	AAEL000700	0	0	0	0	2.13	0	0	0	0	0	0	0	0	0	0	0	0	0
gene11740	AAEL000701	56.35	57.07	50.16	48.3	47.99	50.06	58.47	44.24	55.99	59.43	48.75	50.7	45.23	51.72	48.25	46.82	46.61	46.61	-1.03	0.53	-1.13	0.04	-1.17	0.00183
gene11762	AAEL000703	97.11	106.62	89.95	90.34	100.02	83.36	60.66	85.34	72.19	98.25	63.12	59.39	52.94	50.86	58.97	59.19	61.56	61.56	-1.32	0.0002	-1.22	0.02	-1.62	3.11e-22
gene11731	AAEL000704	146.75	149.9	142.05	149.2	164.14	130.55	133.17	159.08	153.61	193.05	144.49	123.72	111.46	135.82	130.33	140.39	148.25	148.25	1.01	0.87	-1.11	0.13	-1.11	0.01
gene11732	AAEL000705	107.9	104.03	100.84	109.11	115.44	119.55	138.39	129.33	128.7	108.78	113.37	115.36	115.84	121.48	119.76	102.1	122.44	122.44	1.08	0.17	-1.03	0.61	1.05	0.23
gene11758	AAEL000706	105.5	109.36	104.35	113.14	102.15	107.28	103.44	101.11	111.65	101.48	96.74	98.34	97.11	103.97	103.51	92	106.47	106.47	-1.08	0.01	1.01	0.84	-1.07	0.03
gene11743	AAEL000707	16.41	17.51	17.08	18.15	14.92	16.41	19.54	20.42	19.13	25.73	21.17	19.06	23.4	21.81	20.7	25.63	20.8	20.8	1.17	0.000658	1.09	0.09	1.27	1.97e-06
gene11752	AAEL000708	14.66	14.7	17.74	15.67	13.6	17.05	14.27	22.13	18.06	17.88	17.03	14.84	18.88	18.63	25.07	16.14	14.78	14.78	1.03	0.66	1.07	0.49	1.11	0.28
gene11756	AAEL000709	122.59	134.48	133.64	131.07	135.37	128.61	135.98	130.4	142.51	144.39	156.53	134.33	160.9	169.51	177.09	145.25	177.91	177.91	1.06	0.03	1.22	9.43e-07	1.3	7.99e-15
gene11753	AAEL000710	0	0	0	0	0	0	0	0	0	0	0	0	0	0	0	0	0	0
gene11751	AAEL000711	0	3.69	0	3.99	3.43	0	0	4.1	0	4.41	3.76	0	0	0	0	0	0	0
gene11739	AAEL000712	81.26	81.44	95.92	93.13	98.45	87.79	94.2	85.78	88.56	82.79	93.62	81.11	80.23	82.1	82.66	84.74	89.02	89.02	-1.03	0.54	-1.04	0.18	-1.07	0.04
gene11757	AAEL000713	323.94	320.85	320.43	325.14	346.05	322.29	323.99	347.54	339.98	350.26	325.38	301.1	271.84	291.11	314.68	312.76	320.13	320.13	1.02	0.48	-1.08	0.00553	-1.07	0.00847
gene11746	AAEL000714	58.16	68.12	50.08	54.78	53.89	39.67	53.43	69.13	68	96.2	57.9	42.46	56.18	61.8	56.93	56.08	61.98	61.98	1.14	0.29	-1.06	0.54	1.07	0.36
gene11750	AAEL000715	24.11	18.99	21.44	22.35	23.74	23.88	19.49	17.65	19.05	16.17	18.58	22.65	17.52	16.69	14.15	15.05	13.53	13.53	-1.23	0.00556	-1.2	0.03	-1.47	1.44e-09
gene11764	AAEL000716	49.64	49.34	58.66	53.78	55.63	48.69	43.33	43.73	41.15	45.44	40.5	41.94	39.17	38.63	41.31	40.39	39.31	39.31	-1.28	1.42e-12	-1.05	0.06	-1.34	4.15e-18
gene11748	AAEL000717	0	0	0	0	0	0	0	0	0	0	0	0	0	0	0	0	0	0
gene11760	AAEL000719	5.86	6.15	6.07	6.07	6.03	5.99	6.32	6.67	6.6	7.33	5.95	6.07	6.49	6.63	6.05	7.11	6.76	6.76	1.03	0.32	1.04	0.21	1.07	0.03
gene11744	AAEL000720	11.15	12.63	11.22	11.65	9.7	10.98	10.84	17.34	13.67	13.67	12.72	12.45	15.9	13.71	12.87	12.46	12.86	12.86	1.12	0.15	1.03	0.68	1.15	0.03
gene7534	AAEL000721	4.54	4.18	4.13	4.25	4.56	0	6.21	5.23	4.84	7.03	4.39	4.42	6.08	4.65	5.39	6.09	4.64	4.64			1.02	0.8
gene7530	AAEL000722	12.86	13.05	12.62	14.71	14.4	8.99	12.68	13.69	14.66	13.97	12.81	13.17	14.34	12.03	15.37	13.01	10.86	10.86	-1.02	0.8	-1.01	0.89	-1.03	0.73
gene7529	AAEL000723	15.04	15.68	13.19	13.44	14.05	12.01	14.78	16.87	16.45	23.29	18.2	14.27	14.57	16.74	15.87	17.95	18.71	18.71	1.19	0.01	-1	0.94	1.18	0.000235
gene7518	AAEL000724	12.62	12.53	14.38	16.47	13.48	17.63	14.04	18.16	14.52	15.45	14.29	16.29	14.6	15.67	17.3	16.84	13.58	13.58	-1	0.97	1.03	0.58	1.03	0.68
gene7538	AAEL000725	0	0	0	0	0	0	0	0	0	0	0	0	0	0	0	0	0	0
gene7536	AAEL000726	0	0	0	0	0	0	0	0	0	0	0	0	0	0	0	0	0	0
gene7543	AAEL000727	16.18	19.05	19.16	23.26	18.13	14.51	17.38	23.8	18.25	23.37	19.82	17.59	14.14	18.94	18.37	19.85	23.11	23.11	1.01	0.93	-1.02	0.77	-1.02	0.85
gene7516	AAEL000729	100.13	103.89	96.5	95.58	106.84	75.97	83.69	92.52	97.96	143.58	93.64	83.02	68.01	102.49	83.43	89.52	86.41	86.41	-1.02	0.78	-1.14	0.14	-1.16	0.02
gene7517	AAEL000730	32.6	32.86	31.1	30.95	30.56	30.09	30.99	32.44	36.68	39.29	33.6	32.72	30.26	36.12	33.8	31.59	36.15	36.15	1.05	0.08	1	0.98	1.05	0.1
gene7539	AAEL000731	55.36	54.16	52.38	79.17	48.9	54.62	39.98	41.46	54.69	50.31	33.64	43.49	37.13	35.46	42.1	40.01	41.7	41.7	-1.39	0.00263	1.05	0.75	-1.33	0.04
gene7523	AAEL000732	0	0	0	0	0	0	0	0	0	0	0	0	0	0	0	0	0	0
gene7537	AAEL000733	0	0	0	0	1.51	0	0	0	0	0	0	0	0	0	0	0	0	0
gene7528	AAEL000734	0	0	0	0	0	0	0	0	0	0	0	0	0	0	0	0	0	0
gene7525	AAEL000735	5.54	4.19	3.7	5.83	7.12	4.59	4.23	5.07	4.05	7.71	4.92	3.73	7.06	5.07	4.35	6.35	3.9	3.9	-1.13	0.37	1.09	0.53	-1.03	0.83
gene7531	AAEL000737	33.72	35.17	35.93	37.71	37.39	32.53	33.02	33.62	41.81	45.5	33.58	33.36	31.15	34.61	32.6	35.03	35.26	35.26	1	0.97	-1.07	0.15	-1.07	0.0048
gene7542	AAEL000738	38.83	41.74	39.56	37.54	41.8	37.49	35.97	31.25	35.89	35.42	38.31	32.42	28.87	34.15	33.34	31.06	27.89	27.89	-1.18	4.66e-06	-1.09	0.05	-1.29	2.25e-11
gene7532	AAEL000739	0	0	0	0	0	0	0	0	0	0	0	0	0	0	0	0	0	0
gene7522	AAEL000740	0	0	0	0	0	0	0	0	0	0	0	0	0	0	0	0	0	0
gene7527	AAEL000741	10.25	11.38	11.57	13	10.46	9.04	11.99	10.61	12.31	11.41	9.44	10.35	10.45	10.32	11.54	11.19	10.98	10.98	-1.06	0.31	-1.01	0.84	-1.08	0.23
gene7541	AAEL000744	5.54	7.87	6.12	10.11	8.45	4.09	8.76	13.24	9.46	24.86	12.26	9.47	25.02	16.11	18.1	21.15	11.2	11.2	1.71	0.02	1.4	0.09	2.4	1.1e-05
gene7521	AAEL000745	15.64	7.24	17.17	7.35	12.4	15.81	9.73	12.21	9.99	16.59	7.37	9.63	10.52	7.2	16.82	9.74	14.74	14.74	-1.23	0.32	1.06	0.75	-1.15	0.5
gene7533	AAEL000746	143.72	152.47	151.2	155.48	138.75	146.55	151.33	142.82	143.44	139.77	136.93	148.78	144.98	144.67	149.24	150.34	146.59	146.59	-1.04	0.25	1.06	0.05	1.02	0.37
gene7519	AAEL000747	4.45	5.11	5.29	5.26	4.94	3.52	4.75	4.8	5.26	6.79	6.16	4.6	3.5	4.22	3.69	5	4.51	4.51	1.07	0.41	-1.25	0.00273	-1.17	0.04
gene7540	AAEL000748	0	0	0	0	0	0	0	0	0	0	0	0	0	0	0	0	0	0
gene7524	AAEL000749	4.06	4.39	0	3.8	3.01	0	4.59	0	5.22	4.47	5.14	0	5.52	5.34	4.05	4.93	4.8	4.8
gene7535	AAEL000750	27.13	25.86	28.9	29.22	25.91	27.25	31.11	30.04	28.57	27.36	29.72	27.12	27.24	30.74	27.25	28.62	26.33	26.33	1.01	0.73	-1.01	0.73	1	1
gene7520	AAEL000751	0	0	0	0	0	0	0	0	0	0	0	0	0	0	0	0	0	0
gene11869	AAEL000752	91.61	92.58	89.3	91.18	97.71	96.86	109.7	106.2	96.89	119.11	106.86	99.52	103.16	109.15	115.08	105	104.59	104.59	1.1	0.00234	1.05	0.13	1.15	2.17e-07
gene11852	AAEL000753	20.19	24.02	21.74	21.47	24.11	21.4	19.25	21.74	21.71	24.11	23.05	22.48	21.61	19.22	23.6	22.26	20.77	20.77	-1.05	0.17	-1.01	0.76	-1.07	0.11
gene11837	AAEL000754	0	0	0	0	0	0	0	0	0	0	0	0	0	0	0	0	0	0
gene11845	AAEL000755	36.88	23.63	36.04	30.16	35.83	40.95	41.27	31.6	35.75	37.18	32.41	33.55	34.65	38.56	35.31	33.35	23.45	23.45	-1.03	0.74	-1.05	0.52	-1.09	0.42
gene11839	AAEL000756	0	0	0	0	0	0	0	0	0	0	0	0	0	0	0	0	0	0
gene11841	AAEL000757	3.67	0	0	0	4.77	0	0	0	0	3.89	0	0	0	0	0	0	0	0
gene11871	AAEL000758	53.83	53.36	57.48	55.79	58.45	57.68	63.49	61.12	66.03	66.53	64.62	64.79	64.55	66.48	66.78	69.07	70.77	70.77	1.1	3.08e-07	1.08	1.54e-08	1.19	0
gene11843	AAEL000759	25.92	24.71	26.95	25.97	25.88	25.53	23.53	21.56	22.12	20.39	21.74	19.96	19.74	20.02	19.46	20.3	20.18	20.18	-1.21	1.07e-08	-1.05	0.21	-1.27	4.24e-36
gene11873	AAEL000760	0	0	0	0	0	0	0	0	0	0	0	0	0	0	0	0	0	0
gene11848	AAEL000762	503.15	486.94	481.17	477.71	520.46	519.87	411.6	372.01	369.28	372.24	379.44	379.37	332.32	302.81	332.34	356.83	344.1	344.1	-1.34	5.21e-24	-1.09	0.02	-1.47	9.57e-43
gene11870	AAEL000763	15.57	12.58	13.95	14.21	14.83	13.12	12.41	12.58	14.08	13.35	14.33	10.82	12	13.48	12.18	11.83	14.21	14.21	-1.14	0.00607	1.01	0.89	-1.13	0.0037
gene11864	AAEL000764	0	0	0	0	0	0	0	0	0	0	0	0	0	0	0	0	0	0
gene11836	AAEL000765	0	0	0	0	2.45	0	0	4.06	0	18.03	0	0	7.05	0	0	0	0	0
gene11857	AAEL000766	182.2	209.82	148.51	178.06	172.08	164.06	130.63	161.68	147.76	156.3	139.68	145.39	137.09	149.55	129.96	139.79	125.09	125.09	-1.24	0.000169	-1.04	0.38	-1.29	3.96e-05
gene11862	AAEL000767	38.51	38.73	44.2	41.68	43.81	41.07	43.4	40.42	44.66	42.36	44.06	43.03	39.01	42.12	41.26	41.26	44.04	44.04	1.01	0.6	1	0.99	1.02	0.48
gene11858	AAEL000769	0	0	0	0	0	0	0	0	0	0	0	0	0	0	0	0	0	0
gene11861	AAEL000770	230.17	226.67	227.93	240.33	254.06	230.58	244.87	258.72	263.67	283.77	241.37	226.44	211.85	240.98	237.81	254.02	258.27	258.27	1.08	0.01	-1.06	0.1	1.02	0.5
gene11842	AAEL000771	11.08	10.56	10.86	10.68	12	9.87	11.31	13.42	14.48	16.48	12.33	10.62	9	11.31	13.62	13.87	13.29	13.29	1.15	0.00681	-1	0.97	1.15	0.04
gene11846	AAEL000773	88.52	87.44	92.44	95.6	94.64	94.74	109.71	102.34	115.32	99.26	115.16	121.05	116.33	121.76	115.78	118.89	116.41	116.41	1.19	0.000404	1.1	0.04	1.31	0
gene11868	AAEL000774	0	0	0	0	0	0	0	0	0	0	0	0	0	0	0	0	0	0
gene11850	AAEL000775	0	0	0	0	0	0	0	0	0	0	0	0	0	0	0	0	0	0
gene11847	AAEL000776	0	0	0	0	0	0	0	0	0	0	0	0	0	0	0	0	0	0
gene11832	AAEL000777	0	0	0	0	0	0	0	0	0	0	0	0	0	0	0	0	0	0
gene11844	AAEL000778	0	0	0	0	0	0	0	0	0	0	0	0	0	0	0	0	0	0
gene11860	AAEL000779	0	0	0	0	0	0	0	0	0	0	0	0	0	0	0	0	0	0
gene11855	AAEL000780	0	0	0	0	0	0	0	0	0	0	0	0	0	0	0	0	0	0
gene11854	AAEL000781	0	0	0	0	0	0	0	0	0	0	0	0	0	0	0	0	0	0
gene11834	AAEL000782	17.56	21.9	21.66	19.86	20.11	21.49	23.27	22.57	18.41	21.51	18.52	21.84	22.74	24.11	24.34	22.5	22.7	22.7	-1.04	0.54	1.11	0.08	1.07	0.21
gene11867	AAEL000783	12.56	10.28	11.08	13.72	17.52	13.31	9.6	18.49	7.31	18.02	16.73	11.63	5.8	14.65	8.86	14.87	12.5	12.5	-1.02	0.94	1.04	0.88	1.02	0.94
gene11849	AAEL000785	23.53	28.35	24.49	33.9	26.06	22.52	29.11	27.69	25.97	35.84	35.27	27.78	27.48	32.44	30.99	24.32	25.3	25.3	1.06	0.43	-1.06	0.41	1.01	0.94
gene11831	AAEL000786	4.93	5.24	4.57	4.72	4.31	0	0	9.7	0	9.03	0	0	0	5.66	5.82	3.48	4.42	4.42
gene11872	AAEL000787	7.26	5.82	4.56	6.4	6.11	5.5	7.95	8.35	10.54	9.88	7.41	9.07	7.64	7.72	10.02	9.3	8.15	8.15	1.4	2.81e-05	-1	0.98	1.39	2.91e-05
gene11833	AAEL000788	11.66	12.49	15.42	12.96	13.03	10.71	6.75	7.32	9.6	11.8	9.45	9.26	8.99	7.1	8.62	9.28	10.45	10.45	-1.51	4.17e-07	1.01	0.94	-1.5	1.58e-08
gene11865	AAEL000789	47.59	35.52	44.37	39.17	48.01	39.92	43	49.32	65.13	54.76	47.56	49.61	54.1	49.45	49.53	57.39	38.24	38.24	1.14	0.14	-1.03	0.76	1.11	0.25
gene11840	AAEL000790	4.9	4.61	4.68	5.93	3.47	0	5.58	0	0	0	0	0	0	0	0	0	3.75	3.75
gene11863	AAEL000791	99.58	94.71	95.07	98.27	96	97.57	97.77	87.64	85.55	90.68	90.77	90.41	81.27	88.26	82.16	82.43	77.6	77.6	-1.11	0.00358	-1.05	0.31	-1.16	1.82e-05
gene11835	AAEL000792	5.76	4.86	8.34	7.4	8.12	5.21	4.6	6.46	7.23	8.68	8.04	4.24	6.18	8.46	8.77	7.36	7.11	7.11	-1.07	0.6	1.2	0.13	1.12	0.35
gene11866	AAEL000793	0	0	0	0	1.35	0	15.36	11.96	10.33	13.89	11.77	16.76	38.42	27.67	22.23	18.03	5.35	5.35			1.68	0.07
gene11853	AAEL000794	47.35	50.67	53.21	51.47	52.98	40.9	41.54	41.1	41.9	47.79	37.88	35.4	34.21	36.9	40.9	40.44	38.74	38.74	-1.23	9.13e-07	-1.03	0.27	-1.28	1.79e-09
gene13982	AAEL000795	1211.9	1301.62	1288.72	1313.57	1278.7	1323.66	1361.46	1467.91	1389.72	1435.18	1396.64	1395.28	1381.58	1401.64	1430.02	1416.4	1380	1380	1.09	2.3e-05	-1	0.84	1.09	1.38e-12
gene13967	AAEL000796	0	0	0	0	0	0	0	0	0	0	0	0	0	0	0	0	0	0
gene13975	AAEL000797	14.8	11.73	14.55	14.23	14.62	14.75	6.57	6.07	6.42	9.02	6.69	6.13	3.66	5.29	4.63	4.85	3.89	3.89	-2.21	1.84e-35	-1.49	4.61e-08	-3.31	1.23e-60
gene14008	AAEL000798	13.08	19.52	19.43	18.94	16.6	15.26	18.6	17.03	19.44	18.37	19.13	15.3	18.92	22.17	19.24	21.48	19.47	19.47	1	0.99	1.12	0.01	1.12	0.07
gene14017	AAEL000799	0	0	0	0	0	0	0	0	0	0	0	0	0	0	0	0	0	0
gene14012	AAEL000800	140.56	141.17	153.51	155.62	151.37	153.09	188.35	156.64	164.07	133.98	159.34	184.44	176.68	180.36	157.99	165.22	154.48	154.48	1.09	0.22	1.03	0.65	1.13	0.00587
gene14002	AAEL000801	0	0	0	0	0	0	0	0	0	0	0	0	0	0	0	0	0	0
gene13981	AAEL000802	33.62	35.14	35.31	39.84	33.65	35.72	44.53	46.3	46.97	43.03	45.17	46.03	44.39	45.06	46.1	49.94	47.13	47.13	1.23	1e-08	1.03	0.37	1.27	3.33e-13
gene13989	AAEL000803	43.63	42.38	42.58	39.7	48.76	39.36	49.3	51.4	52.03	51.7	51.1	48.25	48.51	49.93	43.94	56.18	53.81	53.81	1.14	8.69e-06	1.04	0.3	1.18	8.32e-05
gene14018	AAEL000804	140.19	151.29	145.46	149.12	150.18	151.57	160.14	169.43	159.62	168.08	164.11	158.79	157.97	161.67	163.8	164.42	159.64	159.64	1.12	1.35e-06	1.02	0.26	1.16	0
gene14010	AAEL000805	7.47	11.52	9.95	12.58	11.55	12.2	11.04	10.2	12.82	11.27	14.37	11.49	7.82	13.17	11.47	12.21	11.44	11.44	1.03	0.74	-1.06	0.53	-1.03	0.8
gene13969	AAEL000806	0	0	0	0	3.95	4.07	0	0	0	0	3.72	0	3.91	0	0	0	0	0
gene13976	AAEL000807	54.52	54.36	62.07	52.92	59.39	55.3	74.23	72.21	65.53	64.09	72.37	66.26	80.18	74.2	72.35	72.49	72.82	72.82	1.19	0.000301	1.1	0.05	1.3	1.06e-10
gene13971	AAEL000808	0	0	0	0	0	0	0	0	0	0	0	0	0	0	0	0	0	0
gene13972	AAEL000809	4.69	6.06	0	4.46	4.67	3.97	0	5.06	4.08	8.01	4.17	0	0	3.46	3.77	5.81	3.7	3.7
gene13968	AAEL000810	13.4	13.6	13.85	14.85	15.19	13.57	13.31	15.42	16.72	17.76	15.23	12.38	12.07	13.91	15.06	16.07	16.59	16.59	1.03	0.48	1.01	0.81	1.04	0.27
gene14000	AAEL000811	0	0	0	0	1.44	0	0	0	0	0	0	0	0	0	0	0	4.27	4.27
gene13999	AAEL000812	17.98	20.93	21.56	19.08	19.46	17.48	17.9	18.25	21.02	22.29	20.83	17.63	22.78	23.57	23.06	20.65	21.39	21.39	-1.03	0.41	1.15	0.000316	1.11	0.00508
gene13984	AAEL000813	0	0	0	0	0	0	0	0	0	0	0	0	0	0	0	0	0	0
gene14006	AAEL000815	23.85	23.6	26.66	24.13	27.02	24.46	24.18	24.76	25.43	23.5	25.62	23.81	23.42	23.68	22.86	25.08	25.63	25.63	-1.03	0.33	1.01	0.63	-1.02	0.44
gene13998	AAEL000816	7.59	6.53	7.6	6.77	7.13	7.27	8.83	7.36	7.18	9.33	8.03	8.46	9.07	9.37	9.52	7.95	9.12	9.12	1.07	0.22	1.13	0.03	1.21	0.000289
gene13970	AAEL000817	21.2	24.36	22.65	22.2	22.48	20.09	23.16	24.82	24.43	31.88	24.74	22.64	19.64	22.83	19.92	26.29	25.77	25.77	1.1	0.02	-1.09	0.13	1.01	0.79
gene13979	AAEL000818	4.61	3.68	4.81	4.48	3.89	3.39	0	0	0	0	0	0	0	0	0	0	0	0
gene13987	AAEL000819	6.54	6.97	5.63	6.04	4.85	6.62	8.27	5.81	7.64	7.81	6.26	5.52	6.56	6.11	5.31	8.9	9.39	9.39	1.07	0.51	-1.02	0.91	1.05	0.71
gene14001	AAEL000820	0	0	0	0	0	0	0	0	0	0	0	0	0	0	0	0	0	0
gene13994	AAEL000821	0	0	0	0	0	0	0	0	0	0	0	0	0	0	0	0	0	0
gene13974	AAEL000822	36.64	33.92	36.07	34.45	37.55	33.83	40.79	41.56	43.47	46.57	39.76	33.55	36.31	40.36	39.61	41.45	40.71	40.71	1.11	0.00145	1.01	0.87	1.12	1.22e-07
gene13992	AAEL000823	424.74	463.38	415.28	412.74	404.21	395.81	603.29	648.75	615.89	698.36	632.66	739.36	725.79	792.94	768.4	773.61	728.48	728.48	1.53	0	1.2	1.23e-06	1.83	0
gene14005	AAEL000824	72.63	70.36	75.7	75.46	76.54	73.85	73.61	69.75	79.45	68.24	73.31	70.92	69.65	69.04	65.67	68.02	73.35	73.35	-1.03	0.35	-1.03	0.47	-1.05	0.03
gene13988	AAEL000825	7.71	7.43	7.4	8.64	7.97	6.84	10.44	10.42	15.12	10.47	11.86	9.12	10.8	9.8	26.01	16.33	22.53	22.53	1.41	0.000154	1.47	0.09	2.08	0.00437
gene14003	AAEL000826	0	0	0	0	0	0	0	0	0	0	0	0	0	0	0	0	0	0
gene13995	AAEL000827	0	0	0	0	0	0	0	0	0	0	0	0	0	0	0	0	0	0
gene13965	AAEL000828	0	0	0	0	1.83	0	0	0	0	0	0	0	0	0	0	0	0	0
gene13996	AAEL000829	16.43	11.11	9.93	10.2	11.29	12.15	18.23	16.81	16.9	20.68	13.36	16.96	21.28	17.97	18.93	19.33	20.04	20.04	1.35	0.0015	1.16	0.01	1.57	1.88e-08
gene14009	AAEL000831	0	0	0	0	0	0	0	0	0	0	0	0	0	0	0	0	0	0
gene13983	AAEL000832	36.47	35.88	34.23	34.93	36.79	35.87	44.44	42.26	42.35	42.74	39.48	41.64	42.25	43.5	42.55	41.57	43.86	43.86	1.14	8e-06	1.04	0.16	1.18	3.55e-15
gene13961	AAEL000833	0	0	0	0	0	0	0	0	0	0	0	0	0	0	0	0	0	0
gene14014	AAEL000834	0	0	0	0	3.25	0	0	0	0	0	0	0	0	0	0	0	0	0
gene13986	AAEL000835	0	0	0	0	0	0	0	0	0	0	0	0	0	0	0	0	0	0
gene13963	AAEL000837	0	0	0	0	0	0	0	0	0	0	0	0	0	0	0	0	0	0
gene13977	AAEL000838	50.87	51.66	53.2	52.75	58.26	46.79	67.09	68.96	78.46	76.49	64.17	63.1	70.07	79	75.91	76.67	76.5	76.5	1.28	1.09e-14	1.1	0.00127	1.4	0
gene13973	AAEL000839	8.68	9.87	11.59	10.15	9.31	9.48	15.06	13.21	10.1	11.44	12.21	11.61	13.79	17.77	14.87	17.09	15.32	15.32	1.16	0.08	1.31	0.000163	1.53	3.2e-14
gene13978	AAEL000840	104.98	112.36	110.3	103.29	112.08	101.31	83.71	91.74	86.9	101.33	84.78	89.4	73.66	78.83	81.26	72.92	78.48	78.48	-1.22	2.95e-16	-1.13	7.69e-06	-1.38	2.98e-50
gene13966	AAEL000841	7.82	7.39	9.79	8.42	8.52	6.55	6.33	8.16	9.97	9.71	5.93	7.59	6.73	8.91	8.48	8.14	12.08	12.08	-1.08	0.41	1.1	0.38	1.02	0.88
gene13980	AAEL000842	5.48	6.3	5.17	4.63	5.51	3.92	4.86	6.24	5.13	5.67	0	4.54	3.25	0	6.14	4.6	4.23	4.23
gene13964	AAEL000843	0	0	0	0	0	0	0	0	0	0	0	0	0	0	0	0	0	0
gene14013	AAEL000844	17.57	17.28	18.22	17.23	20.74	18.72	21.64	26.25	21.53	25.4	24.46	22.03	31.02	29.28	25.82	25.53	21.19	21.19	1.21	0.00991	1.12	0.16	1.35	0.000616
gene14011	AAEL000845	0	0	0	0	1.8	0	0	0	0	0	0	0	3.3	0	0	0	0	0
gene13993	AAEL000846	0	0	0	0	0	0	0	0	0	0	0	0	0	0	0	0	0	0
gene14016	AAEL000847	15.51	16.7	16.98	17.26	15.53	13.91	16.85	17.94	18.04	20.13	15.39	19.85	16.05	19.35	18.52	19.06	19.52	19.52	1.05	0.35	1.04	0.47	1.1	0.09
gene14015	AAEL000848	5.77	7.39	6.62	6.76	6.95	7.11	7.06	9.74	8.1	8.84	8.71	7.9	7.35	7.64	9.1	10.01	9.35	9.35	1.13	0.09	1.02	0.84	1.15	0.07
gene13997	AAEL000849	5.65	5.66	4.07	6.94	3.39	3.8	5.23	4.77	9.03	7.98	12.97	11.76	8.45	9.14	10.1	16.42	13.44	13.44			1.41	0.07
gene14007	AAEL000850	49.04	50.85	57.72	52.54	46.92	56.78	50.06	46.79	50.69	50.32	54.61	52.3	54.4	47.53	46.44	49.74	50.76	50.76	-1.07	0.18	-1.01	0.82	-1.08	0.17
gene14004	AAEL000851	35.67	41.83	39.54	39.2	38.75	36.98	35.66	34.97	34.17	44.47	35.6	38.29	36.91	39.18	39.24	35.79	30.84	30.84	-1.09	0.03	1	0.94	-1.08	0.06
gene13985	AAEL000852	24.34	19.41	21.06	22.64	21.31	17.46	24.34	29.21	24.7	26.64	24.04	27.99	27.45	28.42	24.55	23.83	24.84	24.84	1.16	0.02	1	0.95	1.16	0.02
gene13962	AAEL000853	0	0	0	0	2.79	0	0	0	0	0	0	0	0	0	0	0	0	0
gene13990	AAEL000854	37.27	39.8	33.83	28.42	36.32	37.12	35.22	37.96	36.41	36.5	36.12	33.47	38.45	34.98	38.29	34.56	32.37	32.37	-1.04	0.49	1.01	0.78	-1.03	0.66
gene7428	AAEL000855	23.24	26.49	30.37	27.25	25.08	25.87	13.28	13.58	16.16	13.39	13.32	13.21	14.39	15.19	15.72	13.55	14.26	14.26	-2.01	3.25e-37	1.07	0.14	-1.87	1.01e-32
gene7431	AAEL000856	33.71	33.86	36.22	34.75	37.66	33.38	27.51	29.2	31.16	28.93	29.97	26.32	27.58	25.32	27.2	29.08	29.52	29.52	-1.26	1.27e-23	-1.03	0.37	-1.29	6.12e-21
gene7447	AAEL000857	24.07	25.86	23.49	25.13	28.26	25.29	24.79	28.62	26.82	29.14	30.06	22.66	22.56	28.5	29.89	29.56	27.76	27.76	1.03	0.5	1.04	0.35	1.07	0.08
gene7385	AAEL000858	49.05	49.16	48.62	50.48	47.26	50.45	50.81	46.52	53.99	50.88	51.64	56.63	54.32	56.85	59.41	56.65	54.82	54.82	1.01	0.73	1.12	0.00337	1.14	1.98e-08
gene7391	AAEL000859	4.63	4.07	0	4.8	4.67	3.43	5.44	5.46	5.97	3.9	7.42	7.64	6.24	5.64	6.03	5.54	6.36	6.36			1.01	0.91
gene7378	AAEL000860	102.14	100.03	112.58	111.45	115.23	115.78	101.03	97.12	102.87	98.61	96.14	94.37	82.13	86.69	84.73	89.51	93.76	93.76	-1.13	7.38e-05	-1.1	9.22e-05	-1.24	7.97e-11
gene7443	AAEL000861	0	0	0	0	0	0	0	0	0	0	0	0	0	0	0	0	0	0
gene7441	AAEL000862	0	0	0	0	0	0	0	0	0	0	0	0	0	0	0	0	0	0
gene7423	AAEL000863	0	0	0	0	0	0	0	0	0	0	0	0	0	0	0	0	0	0
gene7429	AAEL000864	0	0	0	0	0	0	0	0	0	0	0	0	0	0	0	0	0	0
gene7399	AAEL000866	47.59	33.49	40.24	58.76	30.27	34.8	80.89	33.91	80.88	71.94	54.8	60.74	66.89	91.83	52.57	118.87	74.41	74.41	1.32	0.21	1.35	0.25	1.81	0.07
gene7392	AAEL000867	15.9	15.93	16.11	15.48	15.59	14.59	19.9	15.78	14.97	16.67	17.02	16.15	17.45	17.47	16.3	19.65	15.79	15.79	1.01	0.84	1.05	0.4	1.07	0.18
gene7395	AAEL000868	0	5.3	5.39	3.77	2.73	3.74	0	4.29	8.23	6.73	0	0	5.14	4.22	0	6.42	0	0
gene7446	AAEL000869	0	0	0	0	0	0	0	0	0	0	0	0	0	0	0	0	0	0
gene7430	AAEL000870	0	0	0	0	0	0	0	0	0	0	0	0	0	0	0	0	0	0
gene7388	AAEL000871	0	0	0	0	0	0	0	0	0	0	0	0	0	0	0	0	0	0
gene7417	AAEL000873	0	0	0	0	1.68	0	0	0	0	0	0	0	0	0	0	0	0	0
gene7393	AAEL000874	4.52	4.93	4.7	4.43	4.92	4.08	0	3.44	3.44	4.22	3.82	3.59	0	0	3.31	3.64	3.57	3.57
gene7412	AAEL000875	18.4	19.16	19.96	19.34	14.93	17.76	24.61	20.48	24.76	19.01	23.03	23.74	23.65	25.09	24.06	20.43	21.57	21.57	1.17	0.03	1	0.98	1.17	0.00581
gene7434	AAEL000876	0	0	0	0	0	0	0	0	0	0	0	0	0	0	0	0	0	0
gene7411	AAEL000877	0	0	0	0	0	0	0	0	0	0	0	0	0	0	0	0	0	0
gene7442	AAEL000878	0	0	5.03	0	1.88	0	0	0	0	0	0	0	0	0	0	0	0	0
gene7427	AAEL000879	0	0	0	0	1.32	0	0	0	0	0	0	0	0	0	0	0	0	0
gene7404	AAEL000881	0	0	0	0	0	0	0	0	0	0	0	0	0	0	0	0	0	0
gene7414	AAEL000882	0	0	0	0	2.23	0	0	0	0	0	0	0	0	0	0	0	0	0
gene7397	AAEL000883	64.65	66.43	63.54	68.31	71.35	63.94	69.25	68.67	72.23	78.86	66.84	64.47	61.85	68.34	64.53	70.71	67.06	67.06	1.01	0.5	-1.03	0.2	-1.01	0.56
gene7381	AAEL000884	12.28	13.18	13.6	15.16	11.06	12.22	14.57	15.41	17.45	14.25	16.98	15.18	16.72	16.38	15.35	16.05	15.3	15.3	1.14	0.03	1.02	0.73	1.16	0.00612
gene7444	AAEL000885	16	14.84	16.96	16.37	17.37	16.74	17.2	14.56	18.05	15.81	16.04	14.79	13.48	15.23	15.54	17.81	16.13	16.13	-1.06	0.15	1	0.99	-1.06	0.1
gene7409	AAEL000886	1295.83	1295.84	1317.41	1187.72	1181.86	1201.76	773.54	936.89	841.01	1006.86	836.51	849.97	601.65	663.91	673.59	623.28	671.15	671.15	-1.44	8.99e-25	-1.27	2.16e-10	-1.84	7.18e-70
gene7422	AAEL000887	0	0	0	0	0	0	0	0	0	0	0	0	0	0	0	0	0	0
gene7405	AAEL000888	112.52	117.79	119.07	96.5	102.01	108.99	109.88	102.98	122.61	118.59	118.98	114.5	94.04	118.96	103.64	109.8	113.64	113.64	1.01	0.83	-1.04	0.28	-1.03	0.49
gene7377	AAEL000889	0	0	0	0	0	0	0	0	0	0	0	0	0	0	0	0	0	0
gene7402	AAEL000890	0	0	0	0	0	0	0	0	0	0	0	0	0	0	0	0	0	0
gene7387	AAEL000891	4.2	0	0	0	1.08	3.72	0	0	0	0	0	0	0	0	0	5.05	0	0
gene7440	AAEL000892	0	0	6.64	0	0	0	0	0	5.07	0	4.99	0	0	4.87	0	6.59	0	0
gene7410	AAEL000893	5.48	8.82	5.12	3.75	6.85	3.63	6.17	14.3	11.73	19.42	8.07	7.9	4.53	8.41	10.48	12.81	11.09	11.09	1.85	0.00854	-1.15	0.49	1.61	0.00848
gene7425	AAEL000894	0	0	0	0	0	0	0	0	0	0	0	0	0	0	0	0	0	0
gene7419	AAEL000895	17.55	21.25	19.93	21.58	18.46	18.53	22.79	19.91	23.19	25.32	24.82	19.79	24.09	25.74	21.1	25.71	26.11	26.11	1.11	0.03	1.1	0.04	1.22	1.46e-05
gene7379	AAEL000896	0	0	0	0	0	0	0	0	0	0	0	0	0	0	0	0	0	0
gene7384	AAEL000897	10.11	12.02	11.87	11.33	10.24	11.25	9.76	7.74	9.28	9	9.1	9.99	8.99	9.19	9.44	10.26	9.21	9.21	-1.27	7.83e-06	1.04	0.46	-1.22	1.09e-07
gene7394	AAEL000898AAEL000905	0	0	0	0	0	0	0	0	0	0	0	0	0	0	0	0	0	0
gene7407	AAEL000899	15.33	17.52	14.15	13.61	16.22	14.03	14.87	19.93	17.07	20.28	17.54	17.28	15.49	19.78	17.25	16.97	18.05	18.05	1.1	0.05	-1	0.93	1.1	0.04
gene7386	AAEL000900	0	0	0	0	1.51	0	0	0	0	0	0	0	0	0	0	0	0	0
gene7389	AAEL000901	0	0	0	0	0	0	0	0	0	0	0	0	0	0	0	0	0	0
gene7435	AAEL000902	292.96	280.66	311.19	273.32	285.38	285.33	211.64	174.15	178.66	165.58	194.39	197.41	171.98	142.31	154.09	146.33	135.47	135.47	-1.55	1.22e-17	-1.2	0.01	-1.88	3.01e-46
gene7403	AAEL000903	26.56	32.67	31.98	24.99	29.03	36.61	33.77	37.57	32.56	34.99	32.05	35.41	33.23	42.91	39.77	37.47	35.32	35.32	1.05	0.48	1.09	0.16	1.15	0.06
gene7398	AAEL000904	0	0	0	0	0	0	0	0	0	0	0	0	0	0	0	0	0	0
gene7383	AAEL000906	22.24	25.91	25.29	23.04	24.69	21.51	23.57	22.99	23.95	27.99	25.4	24.91	22.53	25.55	24.06	26.82	25.83	25.83	1.03	0.33	1.03	0.3	1.06	0.05
gene7438	AAEL000907	0	0	0	0	2.78	0	0	0	0	0	0	0	3.49	0	3.92	4.16	0	0
gene7449	AAEL000908	0	0	4	4.28	4.92	3.97	0	3.7	3.49	5.35	5.16	0	0	0	0	3.41	4.87	4.87
gene7408	AAEL000909	0	0	0	0	0	0	0	0	0	0	0	0	0	0	0	0	0	0
gene7400	AAEL000910	0	0	0	0	0	0	0	0	0	0	0	0	0	0	0	0	0	0
gene7380	AAEL000911	0	0	0	0	0	0	0	0	0	0	0	0	0	0	0	0	0	0
gene7436	AAEL000912	0	0	0	0	0	0	0	0	0	0	0	0	0	0	0	0	0	0
gene7396	AAEL000913	0	0	0	0	0	0	0	0	0	0	0	0	0	0	0	0	0	0
gene7413	AAEL000914	0	0	0	0	0	0	0	0	0	0	0	0	0	0	0	0	0	0
gene7418	AAEL000915	0	0	0	0	0	0	0	0	0	0	0	0	0	0	0	0	0	0
gene7382	AAEL000916	0	0	0	0	0	0	0	0	0	0	0	0	0	0	0	0	0	0
gene7426	AAEL000917	0	0	0	0	0	0	0	0	0	0	0	0	0	0	0	0	0	0
gene7415	AAEL000918	0	0	3.66	4.66	3.57	3.5	4.26	4.65	4.11	4.86	4.93	6.44	4.45	4.44	4.08	5.51	0	0
gene7401	AAEL000919	0	0	0	0	0	0	0	0	0	0	0	0	0	0	0	0	0	0
gene7406	AAEL000920	94.63	80.43	86.97	88.31	108.53	81.12	66.14	56.49	52.45	51.15	69.15	65.86	63.54	42.53	50.48	56.33	39.29	39.29	-1.58	7.55e-09	-1.2	0.08	-1.91	4.11e-14
gene7439	AAEL000921	0	0	0	0	0	0	0	0	0	0	0	0	0	0	0	0	0	0
gene7390	AAEL000922	6.96	6.76	7.32	7.48	7.26	6.59	7.82	6.87	8.37	9.94	8.16	6.85	7.84	9.23	7.97	8.76	7.78	7.78	1.08	0.17	1.05	0.41	1.13	0.00463
gene7424	AAEL000923	0	0	0	0	0	0	0	0	0	0	0	0	0	0	0	0	0	0
gene7445	AAEL000924	5.57	6.18	5.13	5.73	5.27	5.58	7.12	7.32	6.5	9.42	7.58	6.96	6.51	7.71	7.9	8.16	7.89	7.89	1.29	6.56e-06	1.03	0.51	1.34	7.61e-13
gene7437	AAEL000925	25.72	28.07	27.57	28.35	28.37	24.72	27.28	29.54	26.43	30.7	31.89	25.08	26.13	26.57	27.17	27.38	28.5	28.5	1	0.91	-1.03	0.4	-1.03	0.35
gene7416	AAEL000926	8.23	8.94	7.37	7.37	7.66	8.42	6.92	6.24	6.79	5.36	8	6.44	6.64	6.62	6.23	4.71	6.37	6.37	-1.28	0.0012	-1.08	0.37	-1.38	3.44e-06
gene7432	AAEL000927	94.9	130.78	95.35	150.28	146.71	105.24	118.61	161.83	117.58	136.96	121.11	105.42	103.71	147.11	148.68	152.05	131.82	131.82	-1.02	0.82	1.09	0.22	1.06	0.49
gene7448	AAEL000928	0	0	0	0	0	0	0	0	0	0	0	0	0	0	0	0	0	0
gene7420	AAEL000929	0	0	0	0	0	0	0	0	0	0	0	0	0	0	0	0	0	0
gene1501	AAEL000930	12.2	12.21	12.22	13.91	13.86	12.27	12.63	13.36	12.97	14.85	13.53	12.29	11.15	12.92	12.29	14.4	13.79	13.79	1	0.94	1.04	0.32	1.04	0.32
gene1495	AAEL000931	167.36	181.34	194.09	175.73	173.39	284.11	218.74	188.58	193.24	192.78	213.72	223.82	253.14	218.57	214.21	242.78	204.24	204.24	1.04	0.7	1.15	0.03	1.2	0.07
gene1496	AAEL000932	0	0	0	0	0	0	0	0	0	0	0	0	0	0	0	0	0	0
gene1471	AAEL000933	24.24	24.3	25.29	25.71	27.08	25.82	24.07	22.68	19.88	26.32	20.31	23.08	20.03	24.3	21.74	24.24	20.74	20.74	-1.19	0.000765	-1.06	0.41	-1.26	0.000214
gene1470	AAEL000934	305.13	317.04	309.34	310.94	289.97	303.6	311.63	289.84	310.15	295.87	317.18	314.73	285.23	298.88	296.33	302.56	299.5	299.5	1	0.93	-1.01	0.72	-1.01	0.72
gene1473	AAEL000935	0	0	0	0	0	3.67	0	0	0	0	0	0	0	0	0	0	0	0
gene1487	AAEL000936	11.58	11.98	14.46	12.93	14.24	13.21	13.97	13.64	9.69	11.88	17.16	13.82	15.96	16.38	17.52	15.5	12.96	12.96	-1.03	0.82	1.26	0.05	1.23	0.04
gene1466	AAEL000937	0	0	0	0	0	0	0	0	0	0	0	0	0	0	0	0	0	0
gene1485	AAEL000938	7.49	8.58	8.36	7.08	6.43	7.93	8.47	8.41	9.25	8.6	8.19	7.49	7.36	8.09	9.43	6.86	9.83	9.83	1.02	0.75	1	0.98	1.02	0.77
gene1491	AAEL000939	14.92	15.09	16.1	15.15	15.67	13.83	16.88	18.04	19.55	21.71	18.04	15.28	14.91	16.69	16.55	17.88	19.17	19.17	1.17	1.76e-05	-1.04	0.32	1.13	0.000141
gene1486	AAEL000940	0	0	0	0	1.75	0	0	0	0	0	0	0	0	0	0	0	0	0
gene1489	AAEL000941	120.86	157.89	137.63	122.17	125.74	110.08	138.59	122.64	143.95	121.81	117.01	113.15	100.28	120.44	142.22	108.78	111.44	111.44	-1.06	0.34	-1.04	0.49	-1.11	0.13
gene1504	AAEL000942	126.45	118.26	95.59	105.89	98.8	102.48	102.22	107.02	101.25	99.78	109.47	111.27	108.4	106.56	117.5	101.13	88.61	88.61	-1.07	0.25	-1.01	0.92	-1.08	0.27
gene1463	AAEL000943	3.37	0	0	0	3.73	4.54	5.04	0	0	0	3.44	7.23	4.48	3.85	4.23	4.29	4.07	4.07
gene1480	AAEL000944	65.3	69.83	67.45	62.98	66.25	66.59	72.12	70.88	75.93	81.5	72	69.66	67.12	74.15	77.84	72.31	77.62	77.62	1.1	1.27e-06	1.05	0.00934	1.15	1.15e-10
gene1476	AAEL000945	6.43	0	3.57	0	2.41	0	0	0	0	3.72	3.58	0	0	3.5	0	0	0	0
gene1490	AAEL000946	0	0	0	0	3.07	4.23	0	0	0	0	0	0	0	0	0	0	0	0
gene1475	AAEL000947	100.19	107.42	116.56	89.82	96.75	95.33	99.25	103.26	106.03	101.68	108.28	108.28	100.17	110.41	98.88	97.73	107.77	107.77	-1	0.99	1.02	0.66	1.02	0.73
gene1481	AAEL000948	0	3.42	0	0	0	0	0	0	0	0	0	0	0	0	0	0	0	0
gene1500	AAEL000949	15.7	17.11	19.07	19.25	18.6	17.41	20.11	17.68	21.41	24	18.63	19.3	19.28	21.27	21.58	21.67	22.22	22.22	1.09	0.06	1.07	0.07	1.16	4.02e-06
gene1479	AAEL000950	74.15	82.02	70.62	73.59	77.83	73.57	76.6	98.64	95.18	110.57	80.64	78.97	75.16	81.31	80.83	82.94	73.78	73.78	1.15	0.00569	-1.12	0.02	1.02	0.46
gene1503	AAEL000951	120.35	130.34	113.39	119.88	111.37	122.73	150.04	160.86	146.77	185.01	154.8	169.7	185.84	185.92	178.06	185.95	182.92	182.92	1.3	2.1e-09	1.18	4.18e-06	1.52	0
gene1502	AAEL000952	8.9	6.79	5.56	7.62	6.98	6.34	8.18	8.31	10.38	9	9.39	10.51	10.71	8.46	10.29	9.41	8.98	8.98	1.24	0.01	1.06	0.4	1.31	0.000503
gene1468	AAEL000953	4.53	4.36	4.5	4.34	4.54	4.98	4.23	4.16	4.15	4.72	4.41	4.2	4.05	4.03	4.79	4.41	4.26	4.26	-1.11	0.00747	1.04	0.31	-1.07	0.13
gene1499	AAEL000954	497.92	500.82	541.89	548.42	526.28	561.72	627.51	589.25	629.05	595.45	642.94	684.7	627.27	644.39	650.55	655.09	646.79	646.79	1.13	0.0014	1.06	0.05	1.2	6.66e-16
gene1472	AAEL000955	15.16	14.5	14.66	13.73	15.19	14.3	13.08	12.86	14.1	14.31	14.25	12.37	11.42	13	12.76	13.86	14.01	14.01	-1.13	6.57e-07	-1.01	0.75	-1.13	7.85e-07
gene1494	AAEL000956	42.96	46.82	51.86	46.62	46.83	49.98	34.69	37.06	39.54	38.72	41.29	39.65	32.58	33.21	33.99	32.53	30.96	30.96	-1.28	2.56e-10	-1.13	0.00172	-1.44	3.69e-24
gene1505	AAEL000957	0	0	0	0	0	0	0	0	0	0	0	0	0	0	0	0	0	0
gene1465	AAEL000958	116.76	109.34	92.16	98.84	98.49	102.52	104.37	113.81	99.92	104.3	104.34	115.46	101.02	112.03	109.42	103.68	104.3	104.3	1	0.97	1.01	0.81	1.01	0.77
gene1467	AAEL000960	0	0	0	0	0	0	0	0	0	0	0	0	0	0	0	0	0	0
gene1477	AAEL000961	0	0	0	0	0	0	0	0	0	0	0	0	0	0	0	0	0	0
gene1482	AAEL000962	54.58	59.51	54.09	55.8	55.95	54.34	62.23	63.67	64.7	62.4	61.08	59.66	52.01	58.2	55.31	62.28	60.14	60.14	1.08	0.00117	-1.05	0.03	1.02	0.33
gene1492	AAEL000963	71.23	79.28	54.53	64.9	63.68	69.61	71.62	83.06	83.28	82.2	77.95	69.64	78.37	73.73	85.25	82.04	86.75	86.75	1.09	0.13	1.03	0.42	1.13	0.03
gene1469	AAEL000964	24.37	24.09	24.49	22.07	23.21	27.01	26	22.17	23.89	23.53	27.12	26.55	28.09	29.98	26.01	27.05	29.33	29.33	-1.03	0.59	1.1	0.15	1.07	0.27
gene1483	AAEL000965	43.92	46.12	47.8	48.33	43.93	48.56	40.24	44.65	40.86	46.31	40.55	47.87	39.68	39.74	39.97	46.41	44.99	44.99	-1.11	0.02	-1.01	0.88	-1.12	0.000399
gene1498	AAEL000966	0	0	0	0	2.57	0	0	0	0	3.52	0	0	0	0	0	0	0	0
gene1488	AAEL000967	13.98	14.03	15.39	15.43	17.62	15.49	15.1	16.45	16.24	17.24	15.42	13.83	11.64	14.36	14.67	13.68	15.05	15.05	-1.01	0.76	-1.1	0.00189	-1.11	0.01
gene1464	AAEL000968	0	0	0	0	0	0	0	0	0	0	0	0	0	0	0	0	0	0
gene1478	AAEL000969	25.82	21.82	22.7	28.86	27.14	17.91	29.69	22.61	30.99	39.19	21.19	32.4	29.02	27.25	29.32	15.88	29.97	29.97	1.14	0.23	-1.13	0.33	1.02	0.89
gene1493	AAEL000970	20.52	18.63	20.85	21.45	24.43	21.39	22	23.16	25.99	28.76	22.95	19.94	18.83	21.36	21.09	23.04	23.38	23.38	1.1	0.04	-1.05	0.21	1.05	0.21
gene1484	AAEL000971	0	3.71	5.29	4.49	5.44	5.33	5.02	5.35	4.9	7.01	4.98	4.33	4.36	4.79	4.32	6.37	5.46	5.46			-1.02	0.82
gene1497	AAEL000973	22.52	23.71	23.44	23.59	25.56	21.86	33.29	26.98	31.29	33.1	28.72	27.72	32.86	32.9	29.38	28.55	32.77	32.77	1.23	1.46e-06	1.04	0.42	1.28	5.79e-08
gene11910	AAEL000974	0	0	0	0	0	0	0	0	0	0	0	0	0	0	0	0	0	0
gene11924	AAEL000975	0	0	0	0	0	0	0	0	0	0	0	0	0	0	0	0	0	0
gene11942	AAEL000976	0	0	0	0	0	0	0	0	0	0	0	0	0	0	0	0	0	0
gene11940	AAEL000977	0	0	0	0	4.29	0	0	0	3.67	0	0	0	0	0	0	0	0	0
gene11927	AAEL000978	14.91	13.27	14.24	15.6	16.98	16.65	18.98	17.46	21.31	22.33	19.8	16.26	17.93	21.3	21.03	16.36	21.71	21.71	1.19	0.000769	1.03	0.6	1.23	0.000458
gene11929	AAEL000979	0	0	0	0	0	0	0	0	0	0	0	0	0	0	0	0	0	0
gene11916	AAEL000980	0	3.32	0	0	4.03	0	0	0	0	0	0	4.21	3.22	0	3.76	0	0	0
gene11931	AAEL000981	26.54	28.7	27.04	28.8	31.17	23.28	28.53	29.84	32.39	28.58	27.09	29.54	25.91	30.63	31.17	30.47	29.72	29.72	1.02	0.58	1	0.91	1.03	0.5
gene11907	AAEL000982	30.14	35.75	32.8	32.56	32.54	39.17	41.46	39.94	32.33	34.57	31.19	38.95	38.84	35.96	32.54	29.25	26.99	26.99	1.02	0.84	-1.1	0.29	-1.08	0.31
gene11937	AAEL000983	18.31	17.14	18.81	18.12	18.12	18.14	16.7	17.02	16.15	16.97	15.71	14.69	15.76	16.14	15.25	16.13	15.81	15.81	-1.16	4.18e-08	-1.01	0.75	-1.17	1.12e-08
gene11917	AAEL000984	0	0	0	0	3.03	0	0	0	3.69	0	3.63	0	4.01	4.56	3.31	0	4.13	4.13
gene11934	AAEL000985	113.66	108.82	124.11	122.17	121.83	115.2	127.01	122.31	133.59	122.08	141.11	136.8	130.97	124.55	133.32	128.93	139.21	139.21	1.09	0.05	1.04	0.39	1.14	1.57e-07
gene11923	AAEL000986	202.14	213.11	184.4	187.57	182.45	187.28	170.99	181.03	177.74	191.72	178.28	178.19	184.17	177.28	192.35	170.09	176.98	176.98	-1.1	0.0096	1.03	0.4	-1.07	0.14
gene11944	AAEL000987	927.99	1034.95	912.89	926.59	859.78	948.11	1362.68	1464.39	1408.43	1563.71	1481.57	1443.03	1527.2	1584.45	1617.64	1662.07	1531.38	1531.38	1.52	0	1.12	3.89e-06	1.71	0
gene11926	AAEL000988	11.21	11.94	11.01	12.03	11.24	12.86	13.37	11.78	13.51	14.78	13.09	13.73	12.95	13.48	12.8	13.69	12.26	12.26	1.07	0.19	-1.01	0.88	1.06	0.26
gene11922	AAEL000989	0	0	0	0	3.78	0	0	0	0	0	0	0	0	0	0	0	0	0
gene11946	AAEL000990	12.53	16.02	11.67	13.42	10.02	10.92	13.11	15.78	19.72	21.3	15	15.34	17.42	14	17.47	14.87	16.98	16.98	1.18	0.06	-1.01	0.87	1.17	0.12
gene11906	AAEL000991	0	0	0	0	0	0	0	0	0	0	0	0	0	0	0	0	0	0
gene11908	AAEL000993	82.54	82.21	81.03	83.86	94.64	83.32	72.87	79.83	74.11	81.3	69.92	59.99	57.95	63.48	67.17	65.56	69.72	69.72	-1.18	2.08e-06	-1.08	0.03	-1.27	6.21e-24
gene11941	AAEL000994	57.78	62.69	60.84	58.3	60.91	54.13	41.42	43.51	44.3	49.33	42.89	39.7	32.76	37.76	36.34	41.58	40.49	40.49	-1.38	1.82e-20	-1.11	0.000178	-1.53	2.58e-25
gene11920	AAEL000995	0	0	0	0	0	0	0	0	0	0	0	0	0	0	0	0	0	0
gene11939	AAEL000996	13.73	10.38	11.99	11.32	13.14	14.43	11.9	16.14	13.45	14.79	12.02	10.68	16.94	12.81	15.45	16.54	13.35	13.35	-1.02	0.79	1.15	0.06	1.13	0.12
gene11930	AAEL000997	0	0	0	0	0	0	0	0	0	0	0	0	0	0	0	0	0	0
gene11935	AAEL000998	3.94	0	4.63	4.01	5.31	3.68	4.9	0	0	0	5.26	0	4.12	6.95	3.33	5.21	6.19	6.19
gene11933	AAEL000999	0	0	0	0	2.31	0	0	0	0	0	0	0	0	0	0	0	0	0
gene11918	AAEL001000	49.75	51.96	55.5	52.71	51.5	51.49	62.29	53.37	57.99	54.26	53.93	52.06	50.59	55.86	55.35	54.44	56.59	56.59	1.03	0.42	-1.01	0.73	1.02	0.49
gene11945	AAEL001001	4.75	5.39	4.84	4.33	4.51	3.92	4.93	5.59	5.45	5.97	4.98	6	5.23	6.36	5	5.95	6.51	6.51	1.13	0.19	1.15	0.16	1.3	0.01
gene11912	AAEL001003	0	0	0	0	0	0	0	0	0	0	0	0	0	0	0	0	0	0
gene11911	AAEL001005	316.44	348.62	346.06	328.85	312.28	295.48	267.76	258.54	274.32	269.3	295.53	289.57	279.34	275.24	283.72	293.73	310.15	310.15	-1.19	5.02e-06	1.09	0.00705	-1.09	0.00903
gene11915	AAEL001007	87.09	87.2	82.97	83.24	85.41	79.41	94.71	92.39	110.91	116.68	111.57	110.52	96.81	100.58	100.24	99.57	106.02	106.02	1.24	1.34e-06	-1.02	0.55	1.2	0
gene11919	AAEL001008	10.37	10.39	8.98	10.03	11.49	11.4	14.15	15.12	14.92	15.25	10.59	11.27	12.84	17.05	13.84	14.3	15.08	15.08	1.2	0.00836	1.1	0.15	1.33	2.15e-06
gene11928	AAEL001009	8.03	8.02	8.18	8.9	9.96	8.61	8.08	7.53	9.5	9.07	9.51	7.58	7.45	8.46	8.31	8.95	9.88	9.88	-1.05	0.31	1.05	0.32	1	0.99
gene11932	AAEL001010	0	0	0	0	0	0	0	0	0	0	0	0	0	0	0	0	0	0
gene11921	AAEL001011	7.9	7.47	10.21	6.8	7.11	7.76	9.23	9.37	10.05	8.03	9.21	8.68	7.89	8.65	9.67	8.67	10.79	10.79	1.07	0.37	1	0.99	1.08	0.37
gene11909	AAEL001012	0	0	0	0	0	0	0	0	0	0	0	0	0	0	0	0	0	0
gene11936	AAEL001013	24.46	22.25	24.66	23	21.09	21.43	29.32	22.93	28.21	30.96	25.39	27.79	31.6	25.91	32.14	29.21	29.46	29.46	1.16	0.00729	1.09	0.11	1.27	1.96e-06
gene11396	AAEL001014	31.81	32.23	39.62	29.54	36.25	35.43	38.03	33.1	36.24	38.77	32.95	36.21	31.69	36.79	35.57	39.7	34	34	1.01	0.86	-1	0.91	1.01	0.92
gene11381	AAEL001015	0	0	0	0	0	0	0	0	0	0	0	0	0	0	0	0	0	0
gene11387	AAEL001016	13.99	14.34	14.56	13.97	15.63	16.3	16.23	16.81	17.21	19.2	15.36	14.36	14.43	15.41	14.83	16.67	18.88	18.88	1.08	0.05	1	0.91	1.08	0.08
gene11411	AAEL001017	15.87	15.14	15.48	16.15	17.53	16.17	16.36	17.62	19.6	20.6	17.36	15.15	15.62	16.63	17.88	17.72	19.63	19.63	1.06	0.06	1.01	0.84	1.07	0.02
gene11385	AAEL001018	4.83	8.27	7.82	6.66	9.67	3.74	7.48	8.37	10.32	7.54	9.58	7.11	6.08	7.94	7.1	10.94	11.03	11.03	1.17	0.26	1	0.98	1.18	0.28
gene11413	AAEL001019	5.29	5.03	6.48	5.99	6	3.92	8.66	7.33	10.62	8.37	8.2	7.89	9.23	8.87	10.75	9.89	9.77	9.77	1.46	7.56e-06	1.13	0.04	1.66	4.37e-14
gene11390	AAEL001020	20.08	22.43	19.64	19.84	17.72	17.37	17.49	20.59	18.55	22.65	18.64	18.04	18.15	20.87	19.14	18.15	17.71	17.71	-1.06	0.17	-1.04	0.39	-1.1	0.06
gene11393	AAEL001021	0	0	0	0	0	0	0	0	0	0	0	0	0	0	0	0	0	0
gene11373	AAEL001022	56.12	63.81	53.04	46.96	53.77	46.98	41.24	55.18	54.48	72.19	40.21	35.2	38.71	40.64	36.42	41.5	43.16	43.16	-1.13	0.24	-1.2	0.08	-1.35	4.32e-08
gene11386	AAEL001023	0	0	0	0	0	0	0	0	0	0	0	0	0	0	0	0	0	0
gene11402	AAEL001024	29.85	25.35	26.34	27.64	29.42	24.34	27.45	25.38	26.04	28.4	27.25	21.01	25.38	22.89	24.88	26.35	23.82	23.82	-1.1	0.06	-1.04	0.35	-1.14	0.00184
gene11389	AAEL001025	5.68	6.4	5.06	6.5	5.12	5.74	5.74	0	0	6.77	10.87	4.26	5.52	7.07	4.96	0	0	0
gene11406	AAEL001026	9.95	13.44	15.42	18.05	12.93	14.86	9.62	6.14	6.28	8.25	8.39	10.81	3.78	8.19	6.48	4.38	6.62	6.62	-1.8	1.98e-05
gene11408	AAEL001027	0	3.34	0	5.19	4.24	0	3.57	3.78	4.68	3.74	0	5.09	3.62	3.32	0	0	7.2	7.2
gene11409	AAEL001028	0	0	0	0	0	0	0	0	0	0	0	0	0	0	0	0	0	0
gene11380	AAEL001029	14.27	17.14	14.25	14.67	11.5	13.28	16.14	13.33	16.27	14.53	12.84	11.16	15.92	15.35	13.68	13.15	14.71	14.71	-1.09	0.26	1.04	0.59	-1.05	0.44
gene11391	AAEL001030	25.74	25.64	24.98	27.14	29.53	22.3	24.79	24.87	24.16	26.15	26.59	32.93	30.21	26.11	30.59	33.95	30.18	30.18	-1.03	0.69	1.15	0.05	1.12	0.02
gene11398	AAEL001031	15	13.49	6.86	9.79	8.92	7.48	11.96	17.66	16.36	20.08	8.54	9.32	9.53	12.36	10.75	11.38	11.28	11.28	1.27	0.18	-1.33	0.06	-1.05	0.73
gene11394	AAEL001032	16.12	16.32	15.21	17.18	15.78	13.23	18.43	19.27	21.38	26.56	22.42	18.77	19.6	21.46	24.35	24.14	21.48	21.48	1.29	2.27e-06	1.05	0.33	1.36	8.98e-11
gene11392	AAEL001033	17.26	17.85	18.06	17.57	18.64	19.59	24.45	25.85	26.71	26.33	26.1	25.74	24.93	26.12	25.15	25.59	29.39	29.39	1.35	2.89e-15	1.04	0.24	1.41	0
gene11384	AAEL001034	9	8.28	8.34	7.41	9.36	10.34	13.82	11.87	12.65	12.58	11.78	13.01	11.05	10.93	9.64	15.24	11.53	11.53	1.35	1.48e-06	-1.07	0.37	1.26	0.00703
gene11375	AAEL001035	0	0	0	0	0	0	0	0	0	0	0	0	0	0	0	0	0	0
gene11378	AAEL001036	9.48	9.95	11.79	11.32	12.62	10.32	13.64	14.03	14.23	14.96	13.83	12.53	14.14	14.12	14.14	16.05	16.13	16.13	1.2	9.43e-05	1.07	0.09	1.29	2.35e-07
gene11400	AAEL001037	13.65	13.33	15.34	13.72	14.61	11.32	16.11	19.45	17.43	16.06	16.09	13.91	18.71	19.71	19.49	19.13	18.13	18.13	1.14	0.02	1.13	0.02	1.29	4.31e-07
gene11397	AAEL001038	10.73	13.4	10.14	10.76	9.62	10.84	11.63	14.04	12.1	11.21	12.86	9.48	10.42	11	11.64	11.96	11.11	11.11	1.01	0.9	-1.09	0.26	-1.08	0.31
gene11383	AAEL001039	14.41	11.78	13.14	12.35	13.48	12.07	11.12	14.62	13.18	15.28	11.81	9.67	9.58	12.09	14.38	16.12	15.28	15.28	-1.09	0.21	1.08	0.33	-1.01	0.89
gene11407	AAEL001040	0	0	0	0	0	0	0	0	0	0	0	0	0	0	0	0	0	0
gene11404	AAEL001041	176.43	196.94	197.68	187.21	198.6	188.54	160.76	147.65	143.8	141.54	154.55	145.04	128.4	132.74	137.8	126.93	130.41	130.41	-1.3	1.53e-14	-1.12	0.00733	-1.47	3.31e-48
gene11377	AAEL001042	0	0	0	0	0	0	0	0	0	0	0	0	0	0	0	0	0	0
gene11401	AAEL001043	29.74	24.84	29.04	28.39	22.35	23.8	18.17	32.7	34.71	32.85	35.43	31.6	22.88	20.38	37.73	35.12	28.46	28.46	1.43	0.02	-1.02	0.9	1.4	0.03
gene11388	AAEL001044	58.13	62.75	58.24	53.01	53.92	52.76	64.16	72.13	70.6	78.07	62.44	64.29	58.12	64.57	64.68	70.59	64.64	64.64	1.17	8.52e-06	-1.04	0.15	1.12	0.000426
gene11374	AAEL001045	12.23	17.46	17	21.89	15.28	14.61	9.75	4.89	9.61	7.86	7.95	6.67	4.32	4.43	7.4	0	0	0	-2.24	5.54e-09
gene11403	AAEL001046	39.16	39.3	38.03	38.83	39.66	32.44	37.63	42.99	44.45	54.98	40.1	38.7	34.29	41.75	38.56	45.27	46.4	46.4	1.13	0.02	-1.01	0.9	1.12	0.01
gene11414	AAEL001047	54.82	60.21	60.82	61.26	63.79	59.95	52.43	55.82	52.89	48.18	58.41	57.1	51.3	57.77	53.57	48.98	50.87	50.87	-1.15	0.00184	-1.03	0.63	-1.18	9.42e-07
gene11379	AAEL001048	15.16	14.04	15.4	14.36	13.84	13.67	11.87	13.38	12.93	12.35	12.73	15.2	13.32	13.05	12.4	12.91	12.48	12.48	-1.15	0.01	1	0.93	-1.14	0.000124
gene11410	AAEL001049	6.09	9.93	5.43	4.65	8.64	7.7	13.09	13.91	9.48	8.08	9.33	6.85	9.62	10.63	7.6	5.4	7.77	7.77	1.38	0.08	-1.21	0.3	1.15	0.46
gene11382	AAEL001050	0	0	0	0	0	0	0	0	0	0	0	0	0	0	0	0	0	0
gene11399	AAEL001051	0	0	0	0	0	0	0	0	0	0	0	0	0	0	0	0	0	0
gene11412	AAEL001052	76.57	78.53	89.91	82.59	86.47	75.2	83.23	84.33	79.43	87.48	87.27	79.72	82.27	84.99	74.86	86.9	79.97	79.97	-1.01	0.67	1.02	0.61	1.01	0.87
gene2606	AAEL001053	0	0	0	0	0	0	0	0	0	0	0	0	0	0	0	0	0	0
gene2589	AAEL001054	50.65	75.95	83.71	35.9	71.53	32.23	31.48	17.13	22.18	15.91	20.3	28.13	9.48	13.46	6.37	11.01	11.1	11.1	-2.74	4.16e-05	-2.25	6.95e-05	-6.12	1.8e-08
gene2622	AAEL001055	0	0	0	0	0	0	0	0	0	0	0	0	0	0	0	0	0	0
gene2607	AAEL001056	36.77	40.53	42.8	38.21	41.91	36.82	44.2	45.07	49.21	49.89	47.8	43.34	42.54	47.88	45.05	48.37	49.96	49.96	1.17	1.55e-13	1.04	0.04	1.22	0
gene2578	AAEL001057	0	0	0	0	0	0	0	0	0	0	0	0	0	0	0	0	0	0
gene2598	AAEL001058	26.95	32.61	29.42	27.63	30.75	31.52	29.98	29.89	27.56	27.96	29.29	27.91	28.05	31.08	27.29	32.14	31.24	31.24	-1.22	0.48	1.2	0.41	-1.01	0.98
gene2621	AAEL001059	50.7	81.75	105.2	31.79	56.8	28.22	7.8	14.17	14.86	0	7.88	13.96	3.93	9.52	0	8.18	7.5	7.5
gene2586	AAEL001060	23.86	22.02	26.66	24.14	26.66	24.34	22.37	22.87	25.48	24.98	23.13	20.19	17.1	18.79	19.33	22.42	23.91	23.91	-1.08	0.02	-1.09	0.05	-1.17	0.000462
gene2591	AAEL001061	706.25	711.63	686.34	673.34	658.86	688.71	511.12	437.01	457.96	463.37	520.67	505.43	488.49	451.23	452.33	427.56	436.38	436.38	-1.37	2.06e-31	-1.04	0.31	-1.44	3.33e-43
gene2613	AAEL001062	29.04	29.93	25.12	26.54	25.77	27.91	30.68	24.77	34.79	31.04	39.32	31.99	40.52	34.84	42.35	41.37	43.42	43.42	1.11	0.16	1.27	0.000426	1.42	4.88e-15
gene2603	AAEL001063	0	0	0	0	0	0	0	0	0	0	0	0	0	0	0	0	0	0
gene2577	AAEL001064	0	0	0	0	0	0	0	0	0	0	0	0	0	0	0	0	0	0
gene2618	AAEL001065	54.22	56.62	56.11	57.81	54.41	54.22	62.03	58.49	57.42	58.09	50.69	64.19	58.77	57.16	70.36	62.95	62.03	62.03	-1.01	0.85	1.07	0.21	1.06	0.17
gene2581	AAEL001066	24.07	19.93	23.73	23.44	22.92	22.48	21.43	16.73	20.09	16.92	22.44	19.1	18.3	17.21	22.99	19.59	14.95	14.95	-1.32	0.000836	-1.07	0.46	-1.41	5.05e-05
gene2590	AAEL001067	0	0	0	0	0	0	0	0	0	0	0	0	0	0	0	0	0	0
gene2609	AAEL001068	0	3.59	0	0	1.68	6.59	0	4.96	0	0	0	5.22	0	0	5.86	0	0	0
gene2584	AAEL001069	27.33	27.05	27.88	27.75	28.01	28.08	27.22	26.9	28.39	31.72	27.71	29.04	25.42	26.12	25.3	26.9	27.78	27.78	-1.01	0.68	-1.06	0.01	-1.07	0.000903
gene2596	AAEL001070	0	0	0	0	0	0	0	0	0	0	0	0	0	0	0	0	0	0
gene2592	AAEL001071	0	0	0	0	1.82	3.56	0	0	3.66	0	0	0	0	0	0	0	0	0
gene2580	AAEL001072	0	0	0	0	0	0	0	0	0	0	0	0	0	0	0	0	0	0
gene2582	AAEL001073	0	0	0	0	0	0	0	0	0	0	0	0	0	0	0	0	0	0
gene2605	AAEL001074	0	0	0	0	0	0	0	0	0	0	0	0	0	0	0	0	0	0
gene2604	AAEL001075	0	0	0	0	1.45	0	0	0	0	0	0	0	0	0	0	0	0	0
gene2587	AAEL001076	0	0	0	0	0	0	0	0	0	0	0	0	0	0	0	0	0	0
gene2597	AAEL001077	25.32	23.22	33.36	26.97	25.29	27.24	52.78	50	58.61	58.94	57.29	51.67	56.34	58.77	67.06	60.93	55.34	55.34	1.96	0	1.15	0.00237	2.26	0
gene2579	AAEL001078	0	0	0	0	0	0	0	0	0	0	0	0	0	0	0	0	0	0
gene2583	AAEL001079	15.43	17.23	10.74	15.77	13.96	9.82	11.67	18.23	17.59	24.73	15.57	9.3	9.95	15.38	13.17	14.24	14.79	14.79	1.09	0.53	-1.19	0.16	-1.09	0.4
gene2593	AAEL001080	11.15	11.86	9.42	9.14	9.11	9.48	13.34	15.73	10.72	10.38	8.19	10.74	11.1	13.28	13.85	13.21	11.8	11.8	1.07	0.52	1.11	0.32	1.19	0.0076
gene2612	AAEL001081	0	0	0	0	0	0	0	0	0	0	0	0	0	0	0	0	0	0
gene2588	AAEL001082	25.16	34.92	42.57	39.75	30.27	42.58	6.91	11.21	11.34	18.71	7.44	6.26	7.85	5.9	6.71	11.87	5.46	5.46	-3.73	1.02e-15	-1.39	0.13	-5.2	1.78e-21
gene2595	AAEL001083	0	0	0	0	0	0	0	0	0	0	0	0	0	0	0	0	0	0
gene2600	AAEL001084	0	0	0	0	3.02	0	3.44	0	4.5	3.91	4.49	3.63	4.44	5.78	5.32	5.51	4.66	4.66
gene2585	AAEL001085	52.22	57.05	37.78	52.63	40.91	40.12	49.64	40.8	37.92	47.62	41.59	40.2	57.33	41.12	45.88	40.69	43.7	43.7	-1.17	0.06	1.06	0.44	-1.1	0.33
gene2611	AAEL001086	0	5.7	5.46	5.95	4.69	6.57	4.27	7.58	7.08	7.4	6.96	7.96	5.84	6.64	9.56	8.38	7.13	7.13			1.11	0.3
gene2602	AAEL001087	0	0	0	0	0	0	0	0	0	0	0	0	3.68	0	0	0	3.68	3.68
gene2620	AAEL001088	44.33	49.85	42.76	47.59	50.02	48.81	50.63	49.39	49.79	59.74	49.4	48.42	42.83	47.11	44.4	47.5	50.22	50.22	1.06	0.05	-1.05	0.07	1	0.88
gene2576	AAEL001089	31.42	47.98	25.92	38.84	43.95	42.34	38.58	31.88	33.37	39.66	32.84	23.18	27.61	35.04	45.55	28.77	36.65	36.65	-1.24	0.06	1.08	0.41	-1.14	0.24
gene2616	AAEL001090	169.58	186.18	176.19	168.41	162.06	172.12	174.33	159.96	175.07	158.89	170.35	172.98	153.63	165.27	166.36	154.71	159.64	159.64	-1.04	0.33	-1.02	0.62	-1.06	0.07
gene2601	AAEL001091	153.99	162.04	150.34	150.59	162.06	136.76	118.48	130.45	130.5	162.15	120.72	110.34	97.74	109.3	108.93	116.81	108.05	108.05	-1.2	2.26e-05	-1.15	0.00235	-1.38	7.31e-29
gene2615	AAEL001092	116.88	114.52	90.29	95.9	84.14	85.69	73.73	89.21	77.09	111.35	80.68	78.31	67.62	83.27	75.58	85.09	76.38	76.38	-1.2	0.03	-1.07	0.26	-1.28	0.00106
gene2594	AAEL001093	0	0	0	0	0	0	0	0	0	0	0	0	0	0	0	0	0	0
gene2619	AAEL001094	152.57	149.07	156.73	156.22	153.91	151.38	145.63	134.87	151.85	159.12	139.91	140.17	138.34	136.42	136.43	137.33	136.4	136.4	-1.07	0.000549	-1.01	0.63	-1.09	0.000338
gene2610	AAEL001095	0	3.52	0	0	4.14	0	4.67	4.49	4.07	4.26	4.1	4.92	5.08	5.11	5.02	6.3	4.41	4.41			1.17	0.06
gene2614	AAEL001096	0	0	0	0	0	0	0	0	0	0	0	0	0	0	0	0	0	0
gene2617	AAEL001097	6.62	7.54	9.31	10.12	10.45	8.52	10.15	13.14	13.85	9.79	10.55	9.73	8.87	12.2	10.92	10.56	11.88	11.88	1.26	0.0086	-1.04	0.51	1.21	0.03
gene2608	AAEL001098	38.09	34.96	49.96	43.77	36.54	41.55	88.66	67.55	80.98	93.58	82.79	96.72	83.17	86.07	97.7	94.08	72.17	72.17	1.99	7.33e-15	1.15	0.25	2.28	7e-08
gene2599	AAEL001099	23.93	25.81	25.18	26.69	25.79	24.5	25.51	23.91	25.9	27.52	27.35	27.56	22.94	27.37	25.5	26.74	26.12	26.12	-1	0.99	1.01	0.87	1.01	0.83
gene9690	AAEL001100	30.87	34.2	28.33	30.29	26.55	25.66	28.58	30.38	29.23	34.31	29.53	31.42	29	31.41	28.5	30.39	27.9	27.9	1	0.98	-1.02	0.61	-1.01	0.76
gene9706	AAEL001101	32.42	26.6	29.3	32.54	31.46	31.32	33.91	31.84	38.85	34.45	30.23	29.41	34.1	36.28	41.89	37.24	37.56	37.56	1.04	0.41	1.14	0.00158	1.19	2.41e-05
gene9705	AAEL001102	49.17	48.38	48.88	43.48	41.36	51.4	49.51	55.23	58.32	61.72	57.91	50.05	52.97	57.41	57.71	57.29	57.78	57.78	1.13	0.00333	1.04	0.11	1.18	2.88e-05
gene9674	AAEL001103	88.99	87.99	85.82	84.05	86.32	82.73	84.44	88.36	97.24	87.79	80.41	74.69	77.2	75.88	71.97	75.6	69.69	69.69	-1.05	0.14	-1.1	0.05	-1.16	0.00063
gene9720	AAEL001104	58.32	55.87	57.03	63.83	60	62.92	58.29	57.36	60.73	56.85	64.01	60.1	59.38	60.02	55.76	54.37	59.18	59.18	-1.03	0.38	-1.01	0.89	-1.04	0.25
gene9718	AAEL001105	5.69	6.15	6.38	6.03	6.17	6.2	5.84	6.23	6.19	7.18	6.16	5.31	5.12	5.25	6.15	6.38	6.76	6.76	-1.05	0.18	-1.01	0.81	-1.06	0.19
gene9702	AAEL001106	72.94	83.22	74.06	80.94	78.04	84.18	73.75	81.44	91.37	70.92	82.72	78.73	85.32	86.27	83.9	88.37	83.2	83.2	-1.03	0.52	1.06	0.25	1.03	0.5
gene9685	AAEL001107	43.18	96.54	47.38	57.48	51.35	60.43	107.47	111.22	120.59	123.26	100.04	124.53	145.2	117.51	114.39	105.88	88.13	88.13	1.8	3.9e-07	1.01	0.88	1.82	1.2e-05
gene9703	AAEL001108	25.46	22.34	29.92	26.2	26.76	26.47	24.46	24.64	26.93	27.1	24.7	22.06	23.55	21.08	23.61	23.38	26.68	26.68	-1.09	0.05	-1.03	0.39	-1.12	0.02
gene9711	AAEL001109	76.88	94.55	84.83	89.2	89.27	77.03	97.09	86.19	85.67	83.65	76.1	82.91	78.27	84.31	79.43	90.71	73.67	73.67	-1.05	0.34	-1.04	0.46	-1.09	0.03
gene9691	AAEL001110	28.57	28.95	26.2	30.73	29.71	26.31	28.36	27.54	30.78	35.45	28.64	30.12	26.87	32.22	29.29	31.8	30.68	30.68	1.02	0.48	1	0.96	1.03	0.49
gene9707	AAEL001112	17.06	19.12	18.33	16.97	18.9	18.07	16.7	18.18	18.94	17.84	17.06	18.45	15.74	16	15.13	16.44	17.45	17.45	-1.05	0.12	-1.09	0.00968	-1.14	1.47e-06
gene9692	AAEL001113	285.59	288.43	300.99	294.71	301.47	292.6	473.67	425.53	423.58	422.02	466.73	478.77	440.47	467.75	445.03	428.73	443.94	443.94	1.49	0	1.01	0.72	1.52	0
gene9688	AAEL001114	25.84	26.96	27.41	27.38	29.8	26.8	40.41	35.29	36.77	38.61	36.98	31.41	34.62	39.64	37.88	32.86	37.16	37.16	1.28	4.79e-09	-1	0.97	1.28	8.1e-10
gene9684	AAEL001115	0	0	0	0	0	0	0	0	0	0	0	0	0	0	0	0	0	0
gene9693	AAEL001116	5.31	5.26	5.43	5.32	5.81	5.57	5.84	4.81	5.99	5.41	5.11	5.8	5.87	5.9	5.62	6.32	5.98	5.98	-1.05	0.42	1.08	0.23	1.03	0.51
gene9709	AAEL001117	0	0	0	0	0	0	0	0	0	0	0	0	0	0	0	0	0	0
gene9698	AAEL001118	9.71	11.73	9.06	9.15	9.26	6.33	7.25	12.89	10.26	15.11	8.25	8.71	7.05	10.58	9.6	8.08	11.3	11.3	1.05	0.71	-1.08	0.53	-1.03	0.73
gene9676	AAEL001119	19.78	20.25	17.11	20.53	20.57	19.71	20.99	23.61	26.09	27.81	23.97	21.9	20.57	22.98	22.81	22.8	25.2	25.2	1.18	9.1e-06	-1.03	0.3	1.14	1.65e-05
gene9680	AAEL001120	0	0	0	3.58	3.32	0	0	0	3.75	3.83	0	0	0	0	0	0	0	0
gene9699	AAEL001121	15.65	16.25	16.04	16.98	17.29	14.15	17.77	21.09	19.36	25.53	18.67	16.73	16.66	17.1	18.82	19.31	19	19	1.18	0.00209	-1.08	0.14	1.09	0.00359
gene9721	AAEL001122	0	0	0	0	0	0	0	0	0	0	0	0	0	0	0	0	0	0
gene9679	AAEL001123	24.03	29.71	16.4	17.56	21.12	13.63	10.77	23.03	16.15	28.79	11.94	8.22	6.64	11.65	10.52	13.18	12.35	12.35	-1.31	0.18	-1.49	0.07	-1.97	3.65e-05
gene9716	AAEL001124	14.42	15.51	14.48	14.15	15.41	16.07	17.25	16.77	19.22	18.64	17.84	18.95	17.29	17.84	16.5	18.43	15.26	15.26	1.14	0.00469	-1.05	0.27	1.09	0.08
gene9689	AAEL001125	6.58	0	6.7	5.02	3.39	6.65	7.48	13.35	9.38	4.36	6.72	8.22	6.39	7.37	0	7.49	5.87	5.87
gene9681	AAEL001126	42.64	47.4	44.08	46.62	45.44	43.52	49.65	56.08	54.16	63.1	53.31	51.22	49.97	58.38	57.65	58.86	51.97	51.97	1.18	1.11e-11	1.04	0.19	1.23	6.77e-11
gene9696	AAEL001127	8.93	7.64	7.76	8.83	8.67	11.42	9.83	8.8	9	11.14	7.24	9.72	7.91	6.28	4.98	5.58	6.44	6.44	-1.01	0.91	-1.45	0.000477	-1.47	0.000559
gene9710	AAEL001128	0	0	0	0	2.67	0	0	0	0	4.64	0	0	0	0	0	0	0	0
gene9683	AAEL001129	25.09	24.29	29.81	28.37	25.42	25.47	28.61	28.71	29.91	29.32	26.06	23.91	23.86	25.54	29.31	31.12	25.94	25.94	-1	0.92	-1.01	0.81	-1.01	0.76
gene9695	AAEL001130	0	0	0	0	0	0	0	0	0	0	0	0	0	0	0	0	0	0
gene9701	AAEL001131	16.99	13.93	12.99	13.76	9.95	13.66	10.54	17.64	19.23	15.56	12.22	16.99	12.76	18.47	11.57	9.77	13.01	13.01	1.07	0.56	-1.16	0.25	-1.08	0.5
gene9677	AAEL001132	45.52	58.03	56.32	52.96	61.12	52.89	65.59	69.6	62.47	61.72	63.07	68.88	74.15	74.68	73.41	66.74	71.42	71.42	1.15	0.00641	1.11	0.04	1.27	8.24e-07
gene9673	AAEL001133	21.87	25.96	22.11	20.4	23	22.55	28.31	23.62	26.32	26.91	25.91	29.66	22.35	26.6	26.2	23.73	25.09	25.09	1.13	0.02	-1.07	0.21	1.06	0.12
gene9708	AAEL001134	61	66.8	56.26	51.73	56.2	50.52	58.06	65.95	59.85	84.98	48.65	56.03	46.95	61.21	61.86	63.82	62.96	62.96	1.05	0.57	-1.01	0.92	1.04	0.51
gene9697	AAEL001135	12.38	16.88	12.62	12.1	15.82	13.01	13.52	15.08	11.3	15.75	15.17	10.89	14.91	20.73	16.81	19.04	21.73	21.73	-1.07	0.54	1.43	0.000403	1.33	0.0047
gene9712	AAEL001136	30.84	23.78	31.43	35.02	44.01	33.57	29.99	33.7	40.61	49.05	33.91	32.02	31.11	28.37	36.71	38.41	35.11	35.11	1.04	0.74	1.01	0.95	1.04	0.72
gene9687	AAEL001137	0	0	0	0	0	0	0	0	0	0	0	0	0	0	0	0	0	0
gene9714	AAEL001139	46.07	48.11	49.34	49.74	45.94	48.41	42.14	52.4	52.9	54.53	49.66	55.49	41.32	51.57	51.23	54.1	51.94	51.94	1.03	0.52	-1	0.97	1.03	0.42
gene9675	AAEL001140	10.77	10.59	11.12	10.97	11.88	11.93	12.42	12.46	12.67	12.3	12.12	11.59	11.67	11.01	11.65	11.6	12.47	12.47	1.03	0.48	1	0.98	1.03	0.52
gene9715	AAEL001141	56.59	58.18	62.64	59.18	61.68	57.92	70.39	73.39	68.66	73.32	68.64	64.34	63.93	71.79	70.41	75.09	72.88	72.88	1.17	1.19e-13	1.05	0.02	1.22	0
gene9678	AAEL001142	3.56	0	3.68	3.81	3.28	3.61	0	0	3.62	4.59	3.54	0	3.49	0	3.61	3.48	4.05	4.05
gene9682	AAEL001143	11.08	7.22	9.49	9.66	6.52	4.44	0	4.99	0	3.91	0	0	4.78	4.2	3.69	3.38	0	0
gene9686	AAEL001144	41.71	43.44	43.8	45.61	41.4	43.54	46.95	43.52	51.93	49.04	45.09	45.24	40.88	42.02	42.55	41.66	46.55	46.55	1.04	0.13	-1.07	0.03	-1.02	0.47
gene9719	AAEL001146	0	0	0	0	0	0	0	0	0	0	0	0	0	0	0	0	0	0
gene9713	AAEL001147	32.87	31.8	34.74	34.6	37.72	31.26	37.32	40.98	43.41	43.41	41.06	32.9	30.92	39.07	36.6	44.07	42.28	42.28	1.15	0.000122	1.01	0.84	1.15	0.00208
gene9700	AAEL001148	0	0	0	0	0	0	0	0	0	0	0	0	0	0	0	0	0	0
gene9694	AAEL001149	8.85	10	9.84	9.1	10.14	10.08	9.58	9.62	10.77	11.77	11.38	9.25	10.17	9.85	10.27	9.73	11.7	11.7	1.01	0.73	1	0.96	1.02	0.67
gene9717	AAEL001151	0	0	0	0	1.01	0	4.43	4.26	4.63	5.87	5.47	5.09	6.33	4.63	4.73	7.77	6.2	6.2			1.26	0.03
gene638	AAEL001152	20.84	17.95	21.93	19.92	17.75	19.09	18.5	17.97	19.39	20.65	21.68	22.01	18.72	21.16	24.32	18.91	20.77	20.77	-1.03	0.55	1.03	0.56	-1	0.99
gene635	AAEL001153	0	0	0	0	0	0	0	0	0	0	0	0	0	0	0	0	0	0
gene650	AAEL001154	85.03	89.65	80.34	93.46	90.88	90.71	98.98	97.74	97.58	98.8	99.35	98.66	97.48	104.51	111.94	102.94	102.31	102.31	1.08	0.01	1.09	0.00112	1.19	7.5e-10
gene626	AAEL001155	4.65	3.54	5.3	3.97	5.17	4.51	4.51	5.28	6.94	7.1	7.4	6.13	5.78	6.85	5.75	6.4	7.02	7.02	1.3	0.02	1.12	0.28	1.45	0.000616
gene648	AAEL001156	7.39	8.92	7.98	7.06	6	4.75	5.66	5.11	6.38	8.54	6.57	7.83	5.6	5.58	6.42	5.44	6.74	6.74	-1.11	0.34	-1.1	0.31	-1.22	0.04
gene651	AAEL001157	13.09	15.33	13.46	14.01	14	13.66	15.04	16.02	15.81	16.29	15.75	14.5	15.7	15.74	15.46	16.29	15.74	15.74	1.06	0.14	1.03	0.41	1.09	0.02
gene655	AAEL001158	22.44	20.47	24.2	25.02	22.27	18.84	8.64	7.23	9.98	10.32	9.33	11.63	12.92	11.95	8.53	9.97	10.42	10.42	-2.48	3.84e-32	1.11	0.31	-2.22	5.61e-25
gene645	AAEL001159	84.87	87.98	81.2	89.7	83.38	86.68	106.86	102.88	97.62	97.55	103.85	99.1	101.17	108.95	106.07	99	102.82	102.82	1.16	6.26e-05	1.07	0.08	1.24	1.09e-14
gene622	AAEL001160	15.5	15.27	12.72	14.85	18.15	12.75	17	16.93	17.17	16.16	16.23	16.29	13.27	17.41	17.58	16.62	13.41	13.41	1.04	0.61	1.01	0.89	1.06	0.53
gene628	AAEL001161	0	0	0	0	0	0	0	0	0	0	0	0	0	0	0	0	0	0
gene636	AAEL001162	5.93	6.08	8.38	7	7.22	7.36	6.54	7.66	8.95	7.15	8.81	7.55	5.63	5.51	7.67	5.32	7.02	7.02	1.05	0.58	-1.26	0.00559	-1.2	0.03
gene633	AAEL001163	3.96	4.1	4.16	6.18	4.39	5.02	4.87	4.07	4.14	5.03	5.12	4.16	4.59	4.93	0	4.16	4.65	4.65	-1.07	0.44
gene659	AAEL001164	276.46	295.18	266.54	269.01	265.23	257.16	263.96	263.28	248.21	252.87	251.63	269.23	239.67	247.46	248.14	239.72	219	219	-1.08	0.05	-1.05	0.25	-1.14	0.000118
gene652	AAEL001165	10.94	12.1	13.04	12.36	12.19	10.95	12.72	11.75	13.47	16.63	13.44	10.26	10.74	12.92	12.58	13.92	15.19	15.19	1.05	0.34	1.03	0.61	1.09	0.05
gene641	AAEL001166	27.97	27.49	27.87	26.36	30.1	24.84	28.67	29.4	29.57	28.27	29.74	28.58	29.79	30.72	32.07	30.02	30.28	30.28	1.01	0.68	1.07	0.02	1.09	0.00765
gene644	AAEL001167	8.15	9.85	8.53	8.16	7.9	7.97	9.8	8.85	10.19	8.87	9.44	10.04	9.24	10.58	11.04	10.43	12.72	12.72	1.07	0.23	1.14	0.02	1.21	0.000141
gene647	AAEL001168	6.29	5.97	7.08	6.32	5.03	6.44	7.53	5.79	5.75	3.86	5.32	5.46	5.79	6.93	6.53	5.86	5.74	5.74	-1.31	0.03	1.08	0.54	-1.21	0.11
gene662	AAEL001169	14.47	14.33	15.27	17.1	17.22	14.45	16.64	18.09	19.84	16.99	14.51	15.93	16.99	19.66	22.18	18.57	19.78	19.78	1.04	0.51	1.18	0.0028	1.23	7.87e-05
gene657	AAEL001170	21.6	21.2	21.3	21.67	22.46	20.48	18.75	22.44	20.89	18.99	21.41	21.92	20.31	19.88	19.78	20.18	20.75	20.75	-1.08	0.09	-1.01	0.87	-1.09	0.0074
gene630	AAEL001171	19.76	21.91	22.27	20.22	20.78	21.59	25.93	25.52	27.44	24.55	25.47	25.54	28.5	26.36	28.2	29.49	22.51	22.51	1.16	0.000171	1.06	0.28	1.23	0.000184
gene634	AAEL001172	24.19	26.64	20.92	23.48	23.05	22.04	27.31	22.12	30.5	26.4	25.85	33.33	27.47	28.74	27.8	30.75	22.82	22.82	1.11	0.17	1.01	0.92	1.12	0.02
gene621	AAEL001173	28.77	28.58	32.8	28.39	26.19	27.35	22.49	18.07	22.68	22.11	19.67	20.15	23.02	21.72	19.67	20.46	23.74	23.74	-1.43	2.07e-13	1.06	0.23	-1.34	2.24e-10
gene625	AAEL001174	0	0	0	0	0	0	0	0	0	0	0	0	0	0	0	0	0	0
gene643	AAEL001175	29.56	24.98	22.53	24.71	20.46	23.12	20.51	28.68	23.61	26.65	25.67	27.72	21.9	26.23	28.65	25.22	21.8	21.8	-1	0.97	-1.03	0.69	-1.03	0.67
gene618	AAEL001176	159.16	174.78	153.3	174.28	161.79	141.22	211.1	220.39	221.84	251.21	212.27	196.69	204.08	226.86	221.3	226.39	238.09	238.09	1.34	0	1.06	0.000586	1.42	0
gene653	AAEL001177	62.44	57.49	50.7	59.04	53.9	46.13	55.44	55.31	54.9	51.75	65.69	48.8	49.88	49.59	56	51.32	59.52	59.52	-1.05	0.44	-1.02	0.68	-1.08	0.17
gene619	AAEL001178	0	0	0	0	0	0	0	0	0	0	0	0	0	0	0	0	0	0
gene654	AAEL001179	0	0	0	0	1.37	0	0	0	0	0	0	0	0	0	0	0	0	0
gene660	AAEL001180	0	0	0	0	0	0	0	0	0	0	0	0	0	0	0	0	0	0
gene661	AAEL001181	0	0	0	0	1.47	0	0	0	0	0	0	0	0	0	0	0	0	0
gene629	AAEL001182	94.19	103.94	82.81	87.76	83.65	87.97	100.94	113.81	95.64	112.2	103.61	98.63	93.56	99.61	99.54	91.99	85.94	85.94	1.11	0.02	-1.07	0.11	1.04	0.4
gene639	AAEL001183	48.84	47.36	41.71	41.49	34.4	35.69	47.43	41.71	44.1	44.52	35.33	37.23	36.52	37.99	31.57	36.8	38.19	38.19	-1.05	0.5	-1.15	0.00897	-1.21	0.00507
gene623	AAEL001184	5.07	4.48	5.84	4.86	4.65	6.17	5.35	6.34	5.29	5.65	5.66	5.03	5.46	5.12	5.35	5.95	5.55	5.55	1.01	0.91	1.02	0.73	1.02	0.71
gene658	AAEL001185	26.58	26.91	24.35	25.42	25	23.34	29.14	31.15	31.85	34.93	26.5	29.17	29.3	28.46	28.59	31.61	30.15	30.15	1.17	7.04e-05	-1.05	0.23	1.12	0.00231
gene656	AAEL001186	0	0	0	0	1.4	0	0	0	0	0	0	0	0	0	0	0	0	0
gene646	AAEL001187	6.46	6.01	6.9	6.64	7.09	6.67	7.22	7.38	8.88	9.47	7.55	7.12	7.15	7.3	7.04	8	8.05	8.05	1.16	0.000144	-1.03	0.45	1.13	3.76e-05
gene632	AAEL001188	17.43	19.65	19.17	18.65	18.57	17.61	20.92	20.19	21.05	22.57	17.99	20.29	20.49	19.93	19.57	20.44	19.91	19.91	1.04	0.34	1	0.96	1.04	0.31
gene642	AAEL001189	0	0	0	0	1.09	0	0	0	0	0	0	0	0	0	0	0	0	0
gene627	AAEL001190	20.25	26.32	19.6	19.49	19.82	20.09	25.9	22.05	28.1	25.98	22.85	23.48	29.73	25.89	25.2	25.45	27.27	27.27	1.13	0.05	1.09	0.09	1.23	0.000497
gene631	AAEL001191	35.28	33.43	36.6	33.14	35.2	34.36	40.62	37.02	40.5	42.42	38.31	35.99	34.82	38.91	39.14	38.13	39.6	39.6	1.08	0.00292	-1.02	0.49	1.06	0.04
gene649	AAEL001192	7.07	10.14	7.36	9.65	8.28	10.06	12.83	13.85	12.66	9.03	10	9.31	11.08	12.96	15.23	8.61	14.26	14.26	1.21	0.07	1.11	0.32	1.35	0.00334
gene624	AAEL001193	65.9	61.56	72.34	70.65	73.59	65.71	64.01	59.31	69.34	70.25	69.96	62.7	53.43	59.63	59.64	65.29	69.9	69.9	-1.05	0.13	-1.03	0.45	-1.08	0.03
gene640	AAEL001194	85.28	96.46	92.57	88.32	95.26	89.12	105.18	108.93	108.3	121	106.87	103.21	102.03	107.05	97.49	113.82	105.91	105.91	1.15	1.22e-11	-1.01	0.83	1.15	4.06e-06
gene12246	AAEL001195	0	0	0	0	0	0	0	0	0	0	0	0	0	0	0	0	0	0
gene12259	AAEL001196	0	0	0	0	0	0	0	0	0	0	0	0	0	0	0	0	0	0
gene12245	AAEL001197	5.81	6.79	8.34	7.52	8.98	7.74	6.94	8.48	9.4	7.46	7.64	8.36	6.24	8.86	8.61	8.19	8.17	8.17	-1	0.97	-1.01	0.9	-1.01	0.89
gene12248	AAEL001198	86.78	81.04	91.64	91.35	88.07	87.4	112.48	110.5	125.87	115.69	113.69	114.59	112.23	105.38	111.66	114.23	120.51	120.51	1.28	4.44e-16	1.02	0.53	1.29	0
gene12252	AAEL001199	14.17	16.9	12.43	17.16	14.23	14.14	15.78	14.74	14.14	17.49	11.54	15.24	14.81	15.01	15.04	17.06	15.56	15.56	-1.08	0.27	1.03	0.67	-1.05	0.48
gene12239	AAEL001200	4.87	4.99	4.75	4.85	4.41	4.49	4.71	6.87	4.83	5	5.36	4.11	5.21	5.88	4.43	4.77	7.13	7.13	-1.02	0.83	1.08	0.44	1.07	0.47
gene12249	AAEL001201	69.54	81.86	78.36	76.97	79.98	75.01	86.71	85.81	89.16	104.54	86.03	85.74	87.46	93.49	93.05	87.89	93.31	93.31	1.12	1.28e-05	1.04	0.06	1.17	1.95e-11
gene12253	AAEL001202	21.02	15.15	17.08	17.07	16.55	14.08	22.2	13.42	16.9	17.28	16.39	18.18	16.52	17.18	19.56	24.37	13.98	13.98	-1.04	0.72	1.06	0.59	1.02	0.81
gene12254	AAEL001203	56.38	62.25	55.76	57.09	59.58	57.98	52.2	53.77	52.7	52.51	49.56	47.17	40.49	49.2	45.37	46.07	44.23	44.23	-1.18	6.28e-12	-1.13	3.51e-05	-1.33	2.05e-22
gene12262	AAEL001204	70.3	79.28	76.39	70.77	73.22	71.41	79.49	78.67	71.55	66.1	74.54	79.13	78.66	74.96	77.64	73.93	73.1	73.1	1.01	0.85	1.02	0.67	1.03	0.4
gene12242	AAEL001205	104.85	105.67	113.67	112.33	113.48	108.24	130.19	127.35	128.73	118.65	127.44	124.4	122.53	131.66	130.04	129.95	130.22	130.22	1.14	2.08e-05	1.05	0.09	1.2	0
gene12250	AAEL001206	44.24	49.62	47.02	45.88	44.64	44.87	49	51.37	51.05	54.79	50.89	44.87	53.75	52.32	54.19	52.22	54.95	54.95	1.07	0.000842	1.11	2.22e-08	1.19	1.29e-14
gene12237	AAEL001207	16.63	19.05	17.58	13.78	16.93	13.26	20.69	22.23	19.18	27.17	19.41	20.97	17.26	22.04	21.97	23.84	21.93	21.93	1.26	0.00046	1	1	1.26	0.000116
gene12256	AAEL001208	71.22	77.75	88.81	88.88	82.68	91.94	110.26	93.27	113.69	96.36	107.81	110.77	97.05	106.51	103.9	113.76	113.72	113.72	1.23	0.000271	1.05	0.3	1.28	6.68e-11
gene12255	AAEL001209	68.21	72.75	69.65	73.37	69.09	65.44	51.26	51.08	50.64	53.49	52.39	51.4	50.98	51.84	48.27	50.38	55.17	55.17	-1.37	1.24e-33	1.02	0.36	-1.34	6.39e-29
gene12243	AAEL001210	206.51	232.47	193.53	181.01	202.47	174.64	185.47	176.52	200.71	184.14	180.94	168.6	169.86	180.44	179.27	176.94	189.92	189.92	-1.13	0.01	-1.02	0.57	-1.15	0.00497
gene12258	AAEL001211	28.54	31.86	33.5	38.99	30.72	33.41	32.51	38.13	34.85	38.88	36.15	39.55	37.9	36.55	38.77	41.86	35.95	35.95	1.05	0.35	1.05	0.29	1.1	0.06
gene12240	AAEL001212	28.8	29.01	30.69	28.48	29.84	31.08	30.41	30.36	30.23	30.38	30.15	27.09	28.22	30.5	31.29	29.69	31.24	31.24	-1.03	0.2	1.04	0.1	1.01	0.83
gene12236	AAEL001213	0	0	0	0	0	0	0	0	0	0	0	0	0	0	0	0	0	0
gene12244	AAEL001215	65.58	68.11	67.42	68.06	71.27	67.75	77.93	77.78	73.5	86.69	79.21	73.23	75.29	75.28	77.45	84.63	81.27	81.27	1.1	1.48e-05	1.05	0.04	1.15	6.69e-12
gene12241	AAEL001216	123.85	128.16	126.12	132.77	126.33	124.89	147.74	143.17	161.1	154.55	152.21	155.2	161.31	163.16	172.46	158.23	165.21	165.21	1.19	8.99e-14	1.11	2.14e-06	1.33	0
gene12247	AAEL001218	58.9	61.99	63.69	59.96	58.95	54.76	62.34	69.82	75.05	67.11	67.7	64.72	64.16	67.26	79.03	75.27	77.98	77.98	1.1	0.00594	1.11	0.00134	1.23	7.46e-11
gene12261	AAEL001219	13.31	12.66	13.61	16.41	16.82	14.4	26.28	23.53	25.56	23.1	27.76	26.09	27.88	25.18	21.9	24.36	23.66	23.66	1.68	8.88e-16	-1.02	0.79	1.64	1.15e-13
gene12251	AAEL001220	40.78	40.24	48.14	44.13	45.85	42.13	43.23	40.77	44.39	38.33	43.06	41.44	41.46	41.47	40.13	42.51	43.61	43.61	-1.05	0.21	1.03	0.32	-1.02	0.53
gene12238	AAEL001221	25.68	27.11	32.31	38.06	35.37	33.2	35.74	28.37	34.07	26.39	30.4	34.09	35.33	33.3	30.29	29.33	31.78	31.78	-1.06	0.5	1.03	0.64	-1.02	0.74
gene12260	AAEL001223	7.14	7.42	8	7.56	7.87	7.65	6.56	7.67	7.89	6.77	7.56	6.25	6.78	6.95	6.64	6.66	8.01	8.01	-1.06	0.16	-1.04	0.51	-1.1	0.02
gene7651	AAEL001224	32.13	29.36	32.74	32.86	32.53	36.36	31.63	28.57	29.2	22.92	33.68	31.42	26.38	36.42	32.08	34.96	31.92	31.92	-1.17	0.03	1.08	0.35	-1.08	0.15
gene7649	AAEL001225	0	0	0	0	1.49	0	0	0	0	0	0	0	0	0	0	0	0	0
gene7647	AAEL001226	0	0	0	0	0	0	0	0	0	0	0	0	0	0	0	0	0	0
gene7641	AAEL001227	0	0	0	0	2.8	0	0	0	0	0	0	0	0	0	0	0	0	0
gene7646	AAEL001228	11.09	12.22	10.23	8.93	10.4	7.36	8.81	12.59	10.18	20	10.14	7.77	8.2	9.12	11.62	10.49	11.82	11.82	1.08	0.63	-1.07	0.67	1.01	0.93
gene7652	AAEL001229	0	0	0	0	0	0	0	0	0	0	0	0	0	0	0	0	0	0
gene7644	AAEL001230	7.22	7.92	6.5	7.08	6.68	5.27	5.97	9.2	7.82	12.07	5.65	5.27	5.53	8.66	7.42	9.17	8.55	8.55	1.05	0.71	1.06	0.64	1.12	0.17
gene7643	AAEL001231	0	0	0	0	1.76	0	0	0	0	0	0	0	0	0	0	0	0	0
gene1582	AAEL001232	281.3	246.77	294.02	290.59	266.98	270.9	94.18	84.28	96.38	94.29	95.5	94.14	70.37	67.2	65.21	66.58	74.72	74.72	-3.05	7.68e-109	-1.29	1.25e-11	-3.97	3.58e-138
gene1576	AAEL001233	21.46	21.27	25.8	24.9	25.86	22.79	9.74	8.49	10.95	11.01	12.84	11.99	12.61	12.24	12.49	11.09	10.83	10.83	-2.28	2.4e-38	1.09	0.23	-2.09	5.22e-45
gene1570	AAEL001234	0	0	0	0	0	0	0	0	0	0	0	0	0	0	0	0	0	0
gene1572	AAEL001235	33.28	29.32	32.67	30.26	32.66	35.35	36.88	39.01	33.26	38.67	36.18	34.68	38.98	37.09	35.57	38.61	33.39	33.39	1.08	0.06	1.04	0.37	1.12	0.02
gene1573	AAEL001236	6.47	10.74	6.25	8.29	11.04	8.46	9.82	11.55	12.97	9.23	8.89	7.59	7.91	13.24	8.91	10.39	10.14	10.14	1.18	0.24	1.04	0.78	1.22	0.05
gene1579	AAEL001237	0	0	0	0	0	0	0	0	0	0	0	0	0	0	0	0	0	0
gene1583	AAEL001238	7.11	6.23	6.75	7.27	6.98	6.55	8.54	9.62	8.91	8.75	8.09	8.25	7.34	9.89	9.02	9.97	9.11	9.11	1.21	3.67e-06	1.05	0.33	1.26	2.92e-06
gene1580	AAEL001239	0	0	0	0	1.71	0	0	0	0	0	0	0	0	0	0	0	0	0
gene1577	AAEL001240	0	0	0	0	0	0	0	0	0	0	0	0	0	0	0	0	0	0
gene1584	AAEL001241	41.74	41.95	39.47	37.61	39.43	44.37	36.5	31.03	34.59	30.52	34.9	34.65	34.14	34.9	30.65	24.03	38.92	38.92	-1.26	1.43e-05	-1	0.97	-1.26	0.000743
gene1581	AAEL001242	43.95	40	37.43	36.44	43.62	26.98	29.34	47.56	45.41	68.26	33.65	27.12	24.52	31.57	27.51	39.09	39.25	39.25	1.05	0.75	-1.22	0.21	-1.16	0.13
gene1578	AAEL001243	3.76	0	3.59	0	3.39	4.39	0	3.99	0	3.55	3.84	0	0	0	0	3.86	3.66	3.66
gene1571	AAEL001244	15.54	12.93	13.78	13.87	14.1	11.84	11.37	13.2	13.44	17.03	14.65	11.76	13.39	12.34	13.65	13.84	14.81	14.81	-1.06	0.34	1.03	0.62	-1.03	0.52
gene6756	AAEL001245	12.17	11.76	8.42	7.97	7.62	4.83	10.11	7.06	11.27	11.99	11.1	9.13	7.18	8.23	6.94	12.32	9.76	9.76	1.09	0.56	-1.08	0.55	1.01	0.93
gene6779	AAEL001246	6.34	7.72	4.85	5.99	7.47	9.84	5.72	11.95	9.4	9.12	8.79	8.83	5.72	8.58	7.69	7.33	6.47	6.47	1.19	0.19	-1.25	0.04	-1.05	0.69
gene6781	AAEL001247	183.91	198.07	190.26	190.51	188.92	195.27	177.38	180.47	161.87	184.51	176.02	165.9	161.39	161.35	157.79	152.8	148.34	148.34	-1.14	1.51e-07	-1.07	0.07	-1.21	2.88e-10
gene6759	AAEL001248	0	0	0	0	0	0	0	0	0	0	0	0	0	0	0	0	0	0
gene6769	AAEL001249	5.68	3.68	6.15	5.54	4.03	4.19	6.94	5.53	6.14	6.4	5.2	6.16	5.75	5.31	5.79	7.67	8.7	8.7	1.16	0.14	1.05	0.65	1.23	0.12
gene6767	AAEL001250	43.95	51.71	45.13	43.03	46.81	45.11	45.81	46.2	44.78	42.91	42.81	44.73	44.01	41.34	45.78	41.52	50.25	50.25	-1.07	0.06	1.02	0.53	-1.04	0.25
gene6787	AAEL001251	22.61	20.93	24.21	27.12	20.34	12.2	20.15	23.53	19.88	23.57	19.37	15.33	24.01	31.7	27.16	20.36	28.55	28.55	-1.05	0.66	1.11	0.32	1.06	0.61
gene6751	AAEL001252	57.94	52.57	55.47	57.66	55.05	52.53	51.58	50.93	54.06	49.66	53.77	52.92	47.36	46.74	48.46	49.2	52.2	52.2	-1.1	0.00536	-1.05	0.1	-1.15	3.13e-08
gene6777	AAEL001254	33.33	40.36	35.96	36.61	40.74	33.08	40.72	47.24	48.44	51.61	44.08	37.48	38.4	47.06	52	46.39	49.41	49.41	1.19	1.68e-05	1.09	0.05	1.3	1.29e-09
gene6773	AAEL001255	30.76	36.25	35.3	32.86	32.92	31.09	37.94	37.73	42.95	45.16	38.65	39.37	39.07	39.41	50.44	40.87	45.02	45.02	1.15	0.000516	1.05	0.44	1.2	0.00317
gene6764	AAEL001256	0	0	0	0	0	0	0	0	0	0	0	0	0	0	0	0	0	0
gene6755	AAEL001257	0	0	0	0	0	0	0	0	0	0	0	0	0	0	0	0	0	0
gene6768	AAEL001258	0	0	0	0	0	0	0	0	0	0	0	0	0	0	0	0	0	0
gene6771	AAEL001259	50.97	43.22	51.93	53.42	57.5	46.94	41.78	40.09	43.17	45.73	42.49	38.59	37.79	45.38	40.94	38.45	44.94	44.94	-1.29	3.53e-06	-1	0.94	-1.29	2.7e-06
gene6790	AAEL001260	13.06	9.77	13.31	10.11	10.43	11.53	14.7	11.39	11.26	11.9	13.9	12.88	11.08	9.9	10.28	9.87	11.08	11.08	1.05	0.59	-1.18	0.05	-1.13	0.12
gene6783	AAEL001261	0	0	0	0	2.02	0	0	0	0	0	0	0	0	0	0	0	0	0
gene6784	AAEL001262	3.59	6.76	5.41	6.13	4.14	4.49	0	0	0	0	0	0	0	0	0	0	0	0
gene6754	AAEL001263	0	0	0	0	0	0	0	0	0	0	0	0	0	0	0	0	0	0
gene6760	AAEL001264	92.25	86.78	88.9	88.49	93.71	99.97	101.69	104.08	109.86	97.46	96.91	108.88	110.97	99.24	110.71	99.08	105.36	105.36	1.08	0.09	1.04	0.38	1.12	0.00462
gene6782	AAEL001265	0	0	0	0	0	0	0	0	0	0	0	0	0	0	0	0	0	0
gene6758	AAEL001266	87.95	79.38	95.39	74.2	89.64	96.59	79.92	81.03	90.06	78.66	79.87	86.8	78.83	74.57	76.48	83.76	93.56	93.56	-1.17	0.07	-1.01	0.8	-1.18	0.07
gene6762	AAEL001267	38.1	48.95	49.77	54.45	44.3	49.12	40.75	40.64	54.72	49.72	38.9	44.68	42.94	40.4	44.37	41.52	49.35	49.35	-1.13	0.08	1	0.93	-1.12	0.06
gene6776	AAEL001268	0	0	0	0	0	0	0	0	0	0	0	0	0	0	0	0	0	0
gene6766	AAEL001269	156.65	170.52	169.21	154.82	177.49	144.69	147.27	169.17	167.16	209.32	156.87	135.05	132.61	146.93	132.93	154.04	150.76	150.76	1	0.95	-1.09	0.1	-1.09	0.00567
gene6765	AAEL001270	31.16	27.46	32.76	30.62	29.67	26.7	27.21	34.83	32.33	38.08	34.75	28.68	27.2	28.79	32.89	30.63	34.53	34.53	1.05	0.32	-1.05	0.32	1	0.94
gene6770	AAEL001271	0	0	0	0	0	0	0	0	0	0	0	0	0	0	0	0	0	0
gene6753	AAEL001272	0	0	0	0	1.24	0	0	0	0	0	0	0	0	0	0	0	0	0
gene6763	AAEL001273	45.52	51.66	50.56	52.75	52.48	50.59	64.49	61.67	61.74	63.98	63.28	57.47	59.04	63.21	61.25	63	63.18	63.18	1.21	0	1.03	0.08	1.25	0
gene6775	AAEL001274	0	0	0	0	1.68	0	0	0	0	7.77	0	0	4.74	0	0	4.94	0	0
gene6761	AAEL001275	101.88	105.74	109.56	108.66	114.65	99.15	114.43	114.12	114.93	115.7	106.18	112.18	109.26	116.3	111.04	108.73	110.46	110.46	1.05	0.06	1.02	0.38	1.07	0.00184
gene6752	AAEL001276	0	0	0	0	1.26	0	0	0	0	0	0	0	0	0	0	0	0	0
gene6772	AAEL001277	16.73	15.07	15.5	18.93	16.9	16.57	17.43	21.09	24.02	25.27	19.5	18.75	17.57	23.24	19.91	19.84	20.52	20.52	1.17	0.00656	-1.05	0.41	1.11	0.07
gene6788	AAEL001278	0	0	0	0	0	0	0	0	0	0	0	0	0	0	0	0	0	0
gene6750	AAEL001279	0	0	0	0	2.47	0	0	0	0	0	0	0	0	0	0	0	0	0
gene6778	AAEL001280	40.24	45.9	48.82	41.5	34.65	35.32	47.65	46.74	43.11	46.31	45.41	35.47	36.52	44.59	40.96	50.36	32.96	32.96	-1.07	0.51	1.06	0.51	-1.01	0.91
gene6789	AAEL001281	301.82	303.21	345.78	318.28	340.1	361.26	296.41	310.66	291.36	271.79	331.01	337.12	263.74	277.76	263.81	270.35	254.97	254.97	-1.11	0.08	-1.13	0.03	-1.25	4.56e-08
gene6757	AAEL001283	18.38	17.85	19.08	16.62	15.88	13.96	12.01	13.79	14.57	15.25	13.52	11.3	11.76	11.49	13.33	13.05	13.4	13.4	-1.49	4.72e-08	-1.05	0.49	-1.57	1.52e-09
gene6786	AAEL001284	33.21	42.25	66.38	35.11	69.78	43.9	49.08	45.37	37.1	54.18	37.82	29.38	26.06	22.92	39.53	46.54	39.11	39.11	-1.21	0.21	-1.17	0.2	-1.42	0.04
gene6785	AAEL001285	7.34	7.28	7.2	7.5	7.86	6.84	5.89	7.44	7.9	10.71	7.41	5.7	5.44	5.8	5.77	7.78	7.08	7.08	-1.01	0.86	-1.14	0.17	-1.15	0.00473
gene6774	AAEL001286	0	0	0	0	0	0	0	0	0	0	0	0	0	0	0	0	0	0
gene2896	AAEL001287	20.65	23.8	18.24	30.85	29.41	33.05	115.5	112.94	109.85	108.43	105.32	125.1	120.27	126.56	142.34	136.85	122.64	122.64	4.22	0	1.24	0.000829	5.18	0
gene2875	AAEL001288	4.49	0	0	3.92	3.47	0	3.73	0	3.49	0	3.93	4.97	3.43	0	5.92	3.89	5.07	5.07
gene2872	AAEL001289	0	0	0	0	2.45	0	0	0	0	0	0	0	0	0	0	0	0	0
gene2901	AAEL001290	3543.98	3056.41	3298.64	3093.47	3016.08	3071.28	10.74	13.75	20.02	18.39	8.66	19.78	4.45	4.95	5.84	5.82	5.47	5.47	-181.78	8.23e-100	-2.97	2.9e-07	-532.25	3.98e-104
gene2871	AAEL001293	0	0	0	0	1.06	0	0	0	0	0	0	0	0	0	0	0	0	0
gene2891	AAEL001294	590.91	569.45	675.5	552.07	518.63	620.41	536.61	468.53	454.56	459.35	494.81	553.31	518.72	460.79	434.37	475.68	418.76	418.76	-1.2	0.00154	-1.06	0.29	-1.27	2.53e-05
gene2888	AAEL001295	295.93	328.29	365.66	331.85	381.29	344.03	249.96	255.34	269.24	226.4	274.36	261.07	225.71	227.92	239.83	214.79	256.49	256.49	-1.36	6.19e-10	-1.08	0.14	-1.46	1.03e-17
gene2882	AAEL001296	40.32	45.24	46.33	44.49	45.62	42.97	39.31	40.19	45.45	45.68	44.67	42.48	39.41	42.31	44.41	42.45	45.03	45.03	-1.04	0.12	1.02	0.38	-1.02	0.41
gene2900	AAEL001297	113.72	118.32	118.56	109.85	108.82	117.29	151.32	131.7	134.3	108.7	140.93	153.11	153.18	154.83	140.95	148.24	134.61	134.61	1.19	0.03	1.1	0.2	1.31	1.13e-10
gene2880	AAEL001298	0	0	0	0	0	0	0	0	0	0	0	0	0	0	0	0	0	0
gene2866	AAEL001299	66.53	64.49	78.46	69.06	78.69	71.16	59.99	51.08	62.45	55.68	56.85	55.18	44.82	49.73	47.25	43.93	56.27	56.27	-1.27	2.88e-08	-1.14	0.0044	-1.47	1.24e-18
gene2899	AAEL001300	20.07	19.81	20.29	18.46	20.99	16.68	24.95	23.83	22.66	19.38	20.94	25.41	22.09	22.37	26.41	22.11	20.17	20.17	1.12	0.11	-1.02	0.77	1.1	0.09
gene2876	AAEL001301	0	0	0	0	0	0	0	0	0	0	0	0	0	0	0	0	0	0
gene2887	AAEL001302	19.54	33.29	22.89	18.9	15.1	24.68	34.57	16.85	23.31	23.82	15.96	16.6	14.23	23.37	11.7	25.7	18.94	18.94	-1.07	0.71	-1.14	0.5	-1.22	0.23
gene2867	AAEL001303	0	0	0	0	0	0	0	0	0	0	0	0	0	0	0	0	0	0
gene2889	AAEL001304	24.85	25.12	24.87	27.67	28.69	21.97	22.37	25.08	25.23	32.91	24.83	19.97	23.63	24.98	23.84	27.23	27.29	27.29	-1.06	0.32	1.05	0.4	-1.01	0.69
gene2886	AAEL001305	16.69	19.1	15.4	14.91	15.9	12.41	15.92	20.61	13.56	18.53	12.54	15.27	11.32	9.1	14.93	16.89	14.95	14.95	-1.05	0.59	-1.16	0.17	-1.21	0.03
gene2894	AAEL001306	3883.64	4065.01	4213.66	4351.42	4259.65	4639.76	10677.2	9342.67	9326.36	8268.46	9868.14	10767.4	10013.3	10217.7	9080.16	9164.68	8730.47	8730.47	2.65	0	1.04	0.32	2.74	0
gene2879	AAEL001307	0	0	0	0	0	0	0	0	0	0	0	0	0	0	0	0	0	0
gene2869	AAEL001308	615.03	633.3	630.87	629.6	630.62	669.93	933.78	755.11	798.86	679.87	871.79	915.84	970.36	923.41	862.33	893.96	837.06	837.06	1.4	0	1.11	0.01	1.5	0
gene2883	AAEL001309	0	0	0	0	0	0	0	0	0	0	0	0	0	0	0	0	0	0
gene2885	AAEL001310	28.21	36.47	29.18	28.86	31.84	33.79	38.08	37.79	46.82	40.38	45.65	44	49.33	42.59	43.93	53.1	44.63	44.63	1.27	5.5e-05	1.1	0.13	1.4	2.07e-07
gene2874	AAEL001312AAEL001292	20.2	19.29	21.78	21.82	19.37	25.01	23.09	23.46	23.4	25.22	25.43	23.28	25.94	21.69	25.76	22.48	23.48	23.48	1.08	0.12	1.04	0.4	1.13	0.07
gene2884	AAEL001313	15.99	10.48	10.97	14.09	11.41	8.39	11.51	14.04	13.08	11.09	12.87	11.99	12.85	13.18	12.89	12.76	13.5	13.5	-1.01	0.92	1.06	0.52	1.05	0.67
gene2902	AAEL001314	116.96	114.68	112.46	110.82	115.33	106.96	106.49	124.33	120.28	111.13	124.58	107.82	132.8	129.68	112.21	109.13	113.16	113.16	-1.03	0.42	1.03	0.66	-1	0.93
gene2878	AAEL001315	14.83	13.93	15.95	14.62	14.44	13.93	17	13.39	16.96	16.35	18.01	14.48	17.47	16.99	15.74	16.9	17.16	17.16	1.03	0.62	1.07	0.23	1.1	0.05
gene2865	AAEL001316	23.79	23.84	12.38	11.59	15.42	7.5	13.58	21.54	19.9	30.64	12.01	13.04	11.55	16.31	16.21	17.99	18.14	18.14	1.08	0.72	-1.08	0.62	1	0.98
gene2892	AAEL001317	22.35	22.62	23.22	24.83	23.48	20.53	29.37	28.88	28.09	35.43	27.95	26.42	30.05	29.45	28.34	28.07	28.45	28.45	1.23	1.24e-08	-1.01	0.71	1.21	1.11e-06
gene2890	AAEL001318	0	0	0	0	1.28	0	5.73	3.79	5.02	0	3.95	5.53	7.11	5.78	5.52	3.36	4.09	4.09
gene2873	AAEL001319	4083.76	3796.45	3947.84	4165.68	3744.06	3509.3	10.47	24.63	22.32	37.54	10.95	10.94	4.29	3.82	3.31	4.18	0	0	-231.71	0
gene2868	AAEL001320	0	0	0	0	1.22	0	0	0	0	0	0	0	0	0	0	0	0	0
gene2897	AAEL001321	18.01	16.62	16.54	17.15	17.58	15.53	20.76	18.5	22.96	23.56	19.37	16.53	16.11	18.51	21.02	20.64	19.4	19.4	1.15	0.00334	-1.04	0.46	1.1	0.00768
gene2895	AAEL001322	13.5	15.52	13.34	14.8	17	15.21	18.38	19.68	20.29	24.41	20.52	17.43	20.9	20.43	21.07	23.03	20.34	20.34	1.3	7.95e-09	1.07	0.05	1.39	0
gene2870	AAEL001323	968.39	827.33	848.6	1085.66	967.39	1089.53	1185.35	1133.23	1155.38	1201.58	1146.57	1243.76	1077.41	1077.91	1074.68	1032.54	1039.93	1039.93	1.29	8.38e-08	-1.08	1.21e-07	1.14	0.00468
gene3737	AAEL001324	16.13	16.09	14.71	18.13	18.85	16.57	17.12	22.8	20.3	19.46	20.6	17.54	17.89	19.77	19.26	20.21	20.66	20.66	1.12	0.04	-1.01	0.82	1.11	0.01
gene3757	AAEL001325	45.8	50.65	47.69	56.27	52.53	57.03	81.59	78.67	63.89	67.75	76.37	76.37	84.8	82.56	74.82	76.13	71.65	71.65	1.38	3.07e-06	1.08	0.21	1.5	2.03e-13
gene3756	AAEL001326	0	3.63	3.69	3.69	2.76	0	3.82	5.6	4.09	4.18	4.67	3.78	4.44	4.24	5.82	4.31	0	0
gene3744	AAEL001327	0	0	11.12	0	1.12	0	0	0	0	6.36	6.69	0	0	7.07	0	6.9	6.68	6.68
gene3736	AAEL001328	0	0	0	0	0	0	0	0	0	0	0	0	0	0	0	0	0	0
gene3749	AAEL001329	16.77	20.65	19.38	23.67	19.06	22.96	20.83	22.92	22.74	25.77	21.31	20.86	20.4	19.88	23.47	18.58	18.87	18.87	1.03	0.6	-1.04	0.5	-1.01	0.89
gene3740	AAEL001330	0	0	0	0	0	0	0	0	0	0	0	0	0	0	0	0	0	0
gene3738	AAEL001331	21.18	24.72	26.05	24.48	22.57	23.04	30.46	23.4	23.74	26.16	28.2	26.09	23.96	26.37	28.28	26.77	27.09	27.09	1.07	0.25	1.01	0.83	1.09	0.02
gene3751	AAEL001332	16.81	16.49	17.92	16.39	18.13	14.2	17.21	18.28	20.9	20.08	20.71	21.2	18.74	20.36	19.54	17.66	21.72	21.72	1.13	0.01	-1	0.93	1.13	0.00359
gene3761	AAEL001333	0	0	0	0	0	0	0	0	0	0	0	0	0	0	0	0	0	0
gene3758	AAEL001334	49.21	58.1	50	51.09	54.16	48.76	49.48	50.92	49.75	52.03	44.71	47.53	43.89	51.26	46.49	50.92	45.82	45.82	-1.11	0.000605	1	0.95	-1.11	0.00137
gene3746	AAEL001335	0	0	0	0	0	0	0	0	0	0	0	0	0	0	0	0	0	0
gene3754	AAEL001336	113.52	122.86	114.86	129.81	107.25	127.89	115.18	124.59	122.25	122.87	130.59	141.67	116.98	123.54	120.4	118.26	133.35	133.35	1.02	0.72	1.01	0.81	1.03	0.45
gene3747	AAEL001338	0	0	0	0	0	0	0	0	0	0	0	0	0	0	0	0	0	0
gene3741	AAEL001339	42.46	46.64	46.03	46.62	43.77	43.54	48.18	50.86	55.06	50.92	50.41	50.48	49.05	51.91	58.29	53.84	49.51	49.51	1.09	0.00431	1.05	0.17	1.14	7.47e-05
gene3767	AAEL001340	0	0	0	0	3.13	0	0	3.56	0	4.67	0	0	0	3.41	0	0	0	0
gene3743	AAEL001341	130.45	135.33	127.63	142.84	138.33	133.7	121.52	122.36	130.15	150.72	134.85	135.3	119.71	130.61	127.59	139.21	140.71	140.71	-1.03	0.33	1.02	0.49	-1.01	0.74
gene3745	AAEL001342	30.87	30.78	32.62	28.45	35.34	35.64	34.34	31.16	35.57	25.5	33.51	34.44	30.78	35.14	35.04	33.22	30.68	30.68	-1.05	0.47	1.01	0.84	-1.04	0.43
gene3764	AAEL001343	0	0	0	0	2.72	0	0	3.73	0	4.05	0	0	0	0	0	0	0	0
gene3762	AAEL001344	0	0	0	0	0	0	0	0	0	0	0	0	0	0	0	0	0	0
gene3742	AAEL001345	9.51	8.92	8.65	11.15	12.7	12.73	11.97	12.29	12.21	10.45	13.63	13.41	12.43	13.16	13.19	13.02	11.66	11.66	1.1	0.28	1.04	0.52	1.15	0.08
gene3750	AAEL001346	0	0	0	0	2.79	0	3.45	4.65	3.78	4.86	0	3.41	3.2	3.99	4.46	3.69	5.4	5.4
gene3739	AAEL001347	3.79	3.64	4.28	4.39	4.82	3.83	0	0	0	0	0	0	0	0	0	0	0	0
gene3768	AAEL001348	3.7	7.64	0	8	7.62	8.64	8.41	3.99	13.18	5.64	3.77	4.62	7.86	7.14	10.15	9.59	0	0
gene3735	AAEL001349	0	0	0	0	0	0	0	0	0	0	0	0	0	0	0	0	0	0
gene3755	AAEL001350	28.12	35.06	29.17	33.16	33.18	30.09	39.75	36.53	33.92	33.59	31.43	32.56	35.97	37.91	38.1	39.91	37.52	37.52	1.05	0.34	1.09	0.1	1.15	0.000145
gene3748	AAEL001351	35.18	30.46	30.54	34.19	25.85	35.45	29.01	26.53	26.13	30.76	34.5	27.94	24.36	24.36	26.73	31.3	32	32	-1.18	0.02	1.02	0.79	-1.16	0.05
gene3765	AAEL001352	91.19	100.14	95.79	104.25	106.06	100.71	119.07	120.17	131.72	140.38	132.58	133.53	130.06	148.62	136.69	145.21	147.47	147.47	1.29	2.22e-16	1.11	0.000524	1.43	0
gene3760	AAEL001354	84.48	87.64	85.68	87.81	72.43	86.79	84.62	95.94	87.84	80.79	85.85	89.4	77.85	87.74	88.08	75.51	80.38	80.38	1	0.95	-1.05	0.24	-1.05	0.21
gene3734	AAEL001355	86.41	85.21	98.13	93.75	90.21	95.88	86.9	81.91	84.77	72.56	86.94	91.67	82.4	80.25	77.75	76.54	78.61	78.61	-1.1	0.09	-1.05	0.45	-1.15	9.93e-05
gene3763	AAEL001356	78.86	79.67	78.52	83.28	85.94	81.91	76.61	73.24	88.69	101.79	85.68	80.35	73.06	85.52	79.03	87.73	90.8	90.8	1.03	0.41	1.02	0.67	1.05	0.06
gene3753	AAEL001357	3.7	0	3.52	0	3.2	0	3.41	3.62	3.45	4.78	4.5	3.65	0	3.82	3.4	4.1	4.44	4.44
gene3766	AAEL001358	14.84	15.4	12.44	14.97	13.94	12.61	15.27	16.26	18.66	13.65	20.65	18.12	17.09	16.88	20.71	18.21	19.97	19.97	1.14	0.12	1.11	0.15	1.27	4.01e-06
gene10438	AAEL001359	8.47	9.7	6.96	7.97	8.8	7.91	6.83	10.61	7.53	10.56	8.21	8.18	7.26	8.23	10.65	9.22	10.17	10.17	-1.03	0.75	1.06	0.49	1.03	0.62
gene10432	AAEL001360	36.04	34.69	35.05	35.46	38.61	35.65	35.11	38.91	38.52	45.76	39.37	35.27	42.99	37.55	41.23	39.58	42.37	42.37	1.03	0.31	1.07	0.04	1.11	0.00397
gene10425	AAEL001361	18.54	17.07	18.26	18.65	18.84	16.7	21.31	23.21	24.45	24.37	25	22.17	21.54	22.83	24.63	26.01	24.77	24.77	1.25	2.22e-16	1.03	0.21	1.3	0
gene10446	AAEL001362	0	0	0	0	2.19	0	0	0	4.42	0	0	0	0	5.3	0	0	0	0
gene10445	AAEL001363	21.66	23.35	17.05	24.72	14.88	21.89	25.88	21.98	21.79	19.84	24.13	23.63	16.26	17.99	21.95	17.93	21.44	21.44	1.05	0.65	-1.14	0.11	-1.09	0.34
gene10441	AAEL001364	0	0	0	0	0	0	0	0	0	0	0	0	0	0	0	0	0	0
gene10436	AAEL001365	0	0	0	0	0	0	0	0	0	0	0	0	0	0	0	0	0	0
gene10410	AAEL001366	13.48	14.56	14.59	14.36	15.63	15.54	15.33	14.53	17.04	15.41	12.9	15.37	14.93	14.9	15.13	12.15	13.75	13.75	-1.09	0.27	-1.05	0.52	-1.15	0.06
gene10413	AAEL001367	9.67	9.79	9.74	10.25	10.59	10.59	10.75	10.94	11.71	13.75	11.95	10.22	11.37	12.42	12.8	13.54	14.85	14.85	1.08	0.06	1.14	0.000766	1.23	4.75e-07
gene10427	AAEL001368	17.73	19.42	17.22	18.29	19.61	18.12	18.88	20.54	22.1	24.68	21.15	20.99	18.83	20.29	18.21	25.38	21.54	21.54	1.12	0.000192	1.02	0.73	1.14	0.01
gene10417	AAEL001369	0	4.39	4.2	4.2	1.33	0	3.39	4.71	0	3.82	0	0	3.75	0	0	0	3.68	3.68
gene10415	AAEL001370	0	0	0	0	1.58	0	0	0	0	0	0	0	0	0	0	0	0	0
gene10412	AAEL001371	10.79	8.54	11.76	11.96	13.88	12.92	12.71	16.59	14.97	18.36	14.45	18	16.15	16.71	16.73	17.73	18.16	18.16	1.26	0.02	1.11	0.15	1.4	6.61e-06
gene10419	AAEL001372	18.02	19.47	19.7	19.42	19.73	19.25	21.46	22.54	22.08	24.24	21.87	19.39	20.03	23.8	25.09	24.75	23.39	23.39	1.1	3.79e-05	1.09	0.0028	1.2	3.14e-09
gene10443	AAEL001373	0	0	0	0	0	0	0	0	0	0	0	0	0	0	0	0	0	0
gene10433	AAEL001374	86.19	92.77	99.35	97.38	99.91	94.45	100.15	82.45	99.28	84.3	101.65	97.28	90.97	90.56	91.12	85.71	87.33	87.33	-1.02	0.73	-1.03	0.6	-1.05	0.08
gene10434	AAEL001375	125.78	136.7	131.21	133.03	130.48	122.45	118.09	106.08	121.16	129.61	114.52	109.42	109.23	129.42	101.64	121.5	112.53	112.53	-1.16	1.68e-07	1	0.94	-1.15	0.000279
gene10437	AAEL001376	24.42	35.49	46.04	41.02	26.43	32.09	40.75	40.89	38	44.02	24.94	29.3	26.1	34.07	45.1	40.78	38.63	38.63	1.01	0.94	1.01	0.9	1.02	0.86
gene10426	AAEL001377	12.53	6.28	22.35	7.97	12.92	6.33	25.35	11.13	17.88	14.95	16	7.83	13.7	9.37	12.51	6.34	4.8	4.8	1.34	0.31	-1.5	0.13	-1.13	0.67
gene10429	AAEL001378	58.11	63.51	53.52	55.75	60.7	44.28	46.78	51.6	47.18	69.68	43.59	38.1	40.6	48.89	47.97	51.23	50.3	50.3	-1.18	0.04	-1.01	0.87	-1.19	0.000813
gene10422	AAEL001379	34.51	33.34	36.51	37.19	36.02	32.5	34.15	35.65	35.8	37.61	33.32	31.16	30.42	29.67	32.98	33.44	34.43	34.43	-1.05	0.02	-1.05	0.04	-1.11	0.000157
gene10414	AAEL001380	0	0	0	0	0	0	0	0	0	0	0	0	0	0	0	0	0	0
gene10423	AAEL001381	19.36	22.48	17.72	19.79	19.96	21.48	23.8	23.96	23.11	25.45	23.63	20.14	22.48	21.18	25.38	25.89	25.95	25.95	1.11	0.01	1.04	0.25	1.16	0.000902
gene10421	AAEL001382	10.41	12.02	13.83	12.21	11.66	9.38	12.12	12.4	4.93	15.59	8.78	7.01	12.31	12.85	13.33	11.45	13.16	13.16	-1.21	0.15	1.36	0.02	1.12	0.25
gene10418	AAEL001383	16.26	16.73	17.91	14.31	23.55	18.65	22.21	15.16	28.71	17.24	19.29	20.64	20.06	19.7	22.37	20.01	20.63	20.63	1.09	0.51	1.03	0.8	1.12	0.24
gene10408	AAEL001384	16.64	18.34	20.29	16.36	17.95	16.24	17.66	18.31	19.9	23.93	18.42	13.67	15.86	19.74	18.17	20.73	18.36	18.36	1.01	0.91	1.03	0.6	1.04	0.4
gene10416	AAEL001385	56.97	56.91	61.48	62.19	57.17	52.85	65.74	63.03	65.01	65.46	64.18	62.1	64.7	65.91	69.38	60.58	63.68	63.68	1.07	0.00887	1.05	0.15	1.12	0.000976
gene10430	AAEL001386	9.78	7.93	19.45	6.16	12	6.12	16.01	6.14	12.08	15.8	9.03	6.98	6.78	10.67	8.37	8.48	9.98	9.98	1.02	0.93	-1.18	0.39	-1.15	0.56
gene10431	AAEL001387	5.87	6.07	6.51	5.63	6.59	6.61	9.05	9.01	9.64	9.69	8.18	8.61	8.11	9.67	7.81	9.17	10.13	10.13	1.37	2.4e-14	-1.01	0.86	1.36	8.82e-09
gene10420	AAEL001388	36.22	33.81	36.73	33.25	33.39	33.73	32.49	31.43	29.64	28.97	33.71	32.3	26.02	30.6	24.43	30.17	25.25	25.25	-1.15	0.00177	-1.14	0.02	-1.3	3.34e-10
gene10439	AAEL001389	51.12	51.75	44.78	52.93	55.56	51.05	65.47	56.3	66.89	60.31	68.87	58.27	62.47	63.22	56.26	58.98	63.67	63.67	1.18	0.000533	-1	0.92	1.17	2.68e-05
gene10424	AAEL001390	5.6	6.81	0	7.33	7.42	6.06	5.66	8.11	10.78	22.47	10.61	6	110.31	4.78	13.17	11.33	7.75	7.75			2.67	0.34
gene10435	AAEL001391	5.8	0	0	0	4.44	0	0	4.04	0	0	0	0	0	0	0	0	0	0
gene10409	AAEL001392	0	0	0	0	0	0	0	0	0	0	0	0	0	0	0	0	0	0
gene10411	AAEL001393	22.91	22.37	26.97	25.65	27.83	24.51	27.22	24.72	28.29	28.54	27.3	24.39	23.5	23.87	25.54	28.23	25.11	25.11	1.02	0.58	-1.04	0.22	-1.02	0.65
gene1789	AAEL001394	38.73	38.47	37.93	41.09	46.23	42.03	47.21	48.48	48.22	54.63	48.71	43.96	46.75	50.19	47.56	54.07	53.69	53.69	1.14	1.63e-05	1.05	0.03	1.2	7.92e-10
gene1806	AAEL001395	18.2	15.97	16.02	15.02	16.54	18.4	15.9	14.75	17.88	21.58	16.49	18.09	16.74	17.92	15.91	16.13	16.82	16.82	-1.02	0.74	-1.03	0.64	-1.05	0.38
gene1824	AAEL001396	0	0	0	0	0	0	0	0	0	0	0	0	0	0	0	0	0	0
gene1798	AAEL001397	24.97	26.21	26.76	28.11	25.8	29.39	32.36	35.56	35.65	38.94	35.66	36.1	36.88	35.99	42.39	38.93	43.11	43.11	1.28	2.91e-14	1.1	0.02	1.41	1.48e-12
gene15923	AAEL001398	47.88	58.87	58.73	50.81	63.99	59.09	39.37	43.74	44.77	49.84	41.44	44.09	35.48	35.53	39.15	39.68	39.41	39.41	-1.36	2.17e-07	-1.15	8.63e-05	-1.58	5.98e-13
gene1828	AAEL001398	11.67	5.75	5.46	15.48	0	0	0	0	8.24	0	8.99	0	3.35	12.78	0	0	11.03	11.03
gene1809	AAEL001399	0	0	0	0	1.25	0	0	0	0	0	0	0	0	0	0	0	0	0
gene1805	AAEL001400	31.23	41.99	30.27	42.65	33.76	30.03	46.99	27.83	40.3	41.2	46.67	38.84	42.92	30.37	36.5	37	40.43	40.43	1.09	0.43	-1.08	0.45	1.01	0.94
gene1821	AAEL001401	6.33	7.2	7.67	5.92	5.99	3.8	5.19	13.19	7.45	21.75	5.06	4.96	5.65	11.08	7.68	8.13	0	0	1	1
gene1801	AAEL001402	3.77	0	0	0	2.03	0	4.9	11.47	4.28	13.13	5.31	5.38	6.1	9.12	8.78	5.09	4.21	4.21			1	1
gene1790	AAEL001403	83.59	84.49	75.13	75.31	68.9	71.89	69.15	64.34	67.25	71.76	64.49	70.16	61.71	60.94	61.99	63.08	57.8	57.8	-1.17	0.000677	-1.08	0.02	-1.27	1.36e-07
gene1811	AAEL001404	38.06	36.15	39.46	33.72	36.19	32.14	33.94	33.38	37.65	39.11	39.54	39.16	34.68	35.95	36.82	38.22	38.02	38.02	-1.01	0.91	-1	0.99	-1.01	0.86
gene1787	AAEL001405	28.56	32.52	28.42	26.58	30	31.22	31.57	32.7	31.7	27.8	31.08	29.88	31.95	31.11	32.17	32.72	28.46	28.46	-1	0.97	1.06	0.28	1.05	0.25
gene1791	AAEL001406	40.13	39.86	37.83	37.58	41.07	35.04	33.57	35.93	40.15	45.43	35.54	33.4	31.62	33.73	34.96	37.39	38.18	38.18	-1.06	0.13	-1.03	0.49	-1.09	0.00245
gene1829	AAEL001407	18.13	16.5	13.72	15.07	15.43	12.61	12.95	15.86	13.63	14.99	15.96	13.97	10.5	16.24	14.77	13.29	13.24	13.24	-1.13	0.08	-1.08	0.29	-1.21	0.01
gene1813	AAEL001408	0	0	0	0	0	0	0	0	0	0	0	0	0	0	0	0	0	0
gene1793	AAEL001410	15.22	15.99	14.62	13.67	14.79	14.44	16.69	18.69	17	21.36	15.79	14.35	14.12	18.29	16.23	17.58	14.77	14.77	1.11	0.04	-1.09	0.19	1.02	0.71
gene1812	AAEL001411	24.99	24.75	27.5	26.02	27.12	25.58	24.37	24.77	27.28	27.13	24.54	23.96	24.39	24.13	25.3	28.28	27.48	27.48	-1.04	0.03	1.06	0.00899	1.03	0.25
gene1814	AAEL001412	41.52	35.67	41.3	40.25	36.68	32.64	43.31	48.15	38.62	45.42	44.74	46.78	44.17	43.67	45.72	48.02	36.99	36.99	1.1	0.08	-1.02	0.78	1.08	0.14
gene1815	AAEL001414	10.9	15.09	12.14	11.44	13.78	11.92	17.61	39.56	20.98	37.05	16.52	17.08	20.96	34.83	21.76	20.81	22.82	22.82	1.85	0.00553	1.1	0.63	2.04	8.69e-05
gene1797	AAEL001415	0	0	0	0	0	0	0	0	0	0	0	3.95	0	0	0	0	0	0
gene1786	AAEL001416	17.47	15.39	17.27	15.77	16.2	14.93	16.09	15.45	17.28	15.9	18.23	14.77	16.84	15.4	17.5	17.18	16.93	16.93	-1.03	0.55	1.03	0.57	1	0.99
gene1804	AAEL001417	0	0	0	0	0	0	0	0	0	0	0	0	0	0	0	0	0	0
gene1819	AAEL001418	0	0	0	0	0	0	0	0	0	0	0	0	0	0	0	0	0	0
gene1825	AAEL001419	0	0	3.52	0	4.16	3.6	3.62	4.48	4.95	5.48	3.68	0	4.22	4.43	0	5.8	5.56	5.56
gene1807	AAEL001420	10.72	13.5	9.83	12.55	7.57	6.81	12.69	40.08	12.23	31.98	13.52	13.47	11.53	23.8	18.57	13.01	16.09	16.09	1.91	0.05	-1.08	0.77	1.76	0.0061
gene1826	AAEL001421	52.49	54.73	55.53	53.57	55.87	52.47	63.09	67.19	67.99	70.59	65.9	61.87	67.03	69.97	69.78	69.4	74.64	74.64	1.22	0	1.1	3.19e-12	1.32	0
gene1818	AAEL001422	44.61	60.01	54.71	62.35	50.57	60.52	67.83	69.11	66.2	65.31	70.42	70.32	69.5	69.59	76.55	82.81	71.26	71.26	1.17	0.02	1.05	0.25	1.23	0.000713
gene1808	AAEL001423	119.78	116.69	117.75	119.58	123.19	130.89	172.58	141.26	146.11	120.26	145.21	155.17	154.54	150.91	138.97	147.67	143.22	143.22	1.2	0.01	1.03	0.68	1.23	1.32e-07
gene1796	AAEL001424	22.46	26.91	24.26	25.27	23.85	28	22.2	22.28	26.98	26.32	22.24	26.34	22.97	20.7	25.12	22.05	20.68	20.68	-1.09	0.09	-1.1	0.07	-1.21	0.000359
gene1803	AAEL001425	14.33	16.44	14.36	12.94	13.1	16.58	18.46	19.46	21.33	18.13	15.1	19.87	16.84	20.04	24.45	19.88	16.27	16.27	1.2	0.01	1.05	0.51	1.26	0.00268
gene1800	AAEL001426	20.81	21.3	21.54	20.08	19.21	19.16	22.48	23.66	27.24	25.65	22.47	19.61	18.63	22.59	22.19	22.72	20.35	20.35	1.09	0.06	-1.06	0.27	1.03	0.59
gene1794	AAEL001427	0	0	0	0	1.09	0	0	0	0	0	0	0	0	0	0	0	0	0
gene1830	AAEL001428	0	0	0	0	0	0	0	0	0	0	0	0	0	0	0	0	0	0
gene1810	AAEL001429	74.29	85.39	64.57	71.54	63.46	62.49	56.53	77.94	75.72	120.41	56.4	50.08	55.06	65.51	54.78	61.99	69.19	69.19	-1.02	0.88	-1.12	0.4	-1.15	0.03
gene1823	AAEL001430	0	0	0	0	0	0	0	0	0	0	0	0	0	0	0	0	0	0
gene1817	AAEL001431	16.61	18.58	19.48	16.84	15.92	16.14	17.64	18.22	18.63	21.77	20.77	19.05	19.82	22.45	22.94	19.61	21.94	21.94	1.07	0.09	1.12	0.00191	1.2	4.08e-06
gene1820	AAEL001432	112.66	108.46	115.82	111.1	108.6	104.47	134.77	128.55	128.51	127.91	130.37	126.11	144.8	148.4	145.59	150.05	141.22	141.22	1.16	1.36e-10	1.17	4.83e-11	1.35	0
gene1792	AAEL001433	8.1	9.83	7.44	7.28	10.58	7.23	8.84	10.51	9.1	15.94	8.64	7.21	5.97	8.07	8.45	8.72	9.85	9.85	1.13	0.32	-1.24	0.1	-1.09	0.2
gene1795	AAEL001434	68.33	72.75	74.57	74.96	79.12	83	88.57	84.56	92.14	90.77	87.59	85.18	84.7	86.17	88.62	89.11	94.91	94.91	1.16	1.57e-08	1.03	0.04	1.2	3.73e-12
gene1827	AAEL001435	0	0	0	0	3.35	0	4.06	3.78	4.01	4.56	3.61	3.53	3.53	4.43	0	3.58	4.87	4.87
gene1816	AAEL001436	6.55	8.29	7.86	8.63	10.01	6.48	4.95	7.2	6.15	7.16	6.82	5.79	6.76	5.63	7.22	7.04	6.33	6.33	-1.34	0.00022	1.02	0.75	-1.32	0.000627
gene1788	AAEL001437	52	50.06	59.17	62.51	57.92	51.73	0	0	3.64	0	0	0	0	0	0	0	0	0
gene1784	AAEL001438	5	4.85	5.92	4.46	5.62	5.62	7.06	6.47	6.35	7.24	6.09	6.12	7.08	5.49	6.87	6.71	8.27	8.27	1.17	0.00619	1.06	0.36	1.24	0.00273
gene1785	AAEL001439	5.2	5.7	5.65	5.72	5.43	6.02	6.37	5.63	6.18	6.17	5.66	6.37	5.79	5.25	5.54	6.44	5.38	5.38	-1	0.98	-1.09	0.28	-1.09	0.29
gene7487	AAEL001440	31.34	33.66	35.72	36.57	37.19	34.26	35.43	37.82	40.59	42.36	37.23	34.58	33.99	36.52	36.02	39.58	40.62	40.62	1.08	0.00112	1.03	0.31	1.11	0.000151
gene7504	AAEL001442	35	36.81	32.21	35.25	35.21	31.53	30.58	35.19	38.32	45.88	31.47	26.46	25.84	29.49	28.31	35.55	34.16	34.16	-1.01	0.87	-1.07	0.37	-1.08	0.1
gene7498	AAEL001443	0	0	0	0	0	0	0	0	0	0	0	0	0	0	0	0	0	0
gene7499	AAEL001444	21.97	23.98	27.79	24.88	23.01	26.1	25.81	21.99	25.8	22.98	26.66	26.47	23.46	23.63	23.38	23.85	23.98	23.98	-1.03	0.64	-1.03	0.55	-1.06	0.19
gene7507	AAEL001446	45.7	49.41	46.42	51.81	42.42	44.66	40.52	46.88	45.31	47.08	36.06	36.32	34.03	37.5	38.28	35.81	39.72	39.72	-1.16	0.00224	-1.09	0.04	-1.27	2.43e-10
gene7497	AAEL001447	107.45	93.63	106.37	104.32	112.63	97.77	83.57	84.02	83.2	90	90.56	80.24	72.04	74.82	75.4	77.36	77.91	77.91	-1.23	1.14e-12	-1.07	0.0001	-1.32	1.17e-23
gene7505	AAEL001448	14.95	17.2	14.27	15.5	16.01	14.52	19.08	20.2	20.46	26.6	20.74	17.16	18.46	20.69	20.14	21.83	24.13	24.13	1.28	2e-06	1.05	0.31	1.35	5.33e-15
gene7495	AAEL001449	5.15	4.84	6.4	5.57	6.31	5.86	4.07	6.21	5.01	8.71	4.44	5.96	3.44	4.01	5.95	4.56	4.77	4.77	-1.06	0.58	-1.19	0.15	-1.26	0.02
gene7486	AAEL001451	27.26	28.76	30.04	24.95	28.23	24.9	23.85	24.47	27.32	25.57	26.22	28.3	23.42	23.11	23.81	22.68	23.54	23.54	-1.12	0.02	-1.08	0.1	-1.21	5.26e-06
gene7484	AAEL001452	0	0	0	0	0	0	0	0	0	0	0	0	0	0	0	0	0	0
gene7513	AAEL001453	0	0	0	0	0	0	0	0	0	0	0	0	0	0	0	0	0	0
gene7490	AAEL001455	7.54	8.38	6.28	7.12	7.94	5.34	5.95	9.89	9.76	10.1	8.49	7.1	7.33	7.73	9.45	8.41	8.88	8.88	1.13	0.18	1.04	0.63	1.18	0.03
gene7506	AAEL001456	0	0	0	0	0	0	0	0	0	0	0	0	0	0	0	0	0	0
gene7501	AAEL001457	36.73	35.37	35.35	37.09	36.53	37.13	40.66	38.35	36.3	37.26	40.13	40.58	34.36	37.28	37.87	37.71	36.18	36.18	1.03	0.43	-1.04	0.33	-1.01	0.8
gene7500	AAEL001458	0	0	0	0	0	0	0	0	0	0	0	0	0	0	0	0	0	0
gene7511	AAEL001459	4.72	5.08	5.03	5.52	5.45	4.38	5.22	5.81	6.47	5.52	4.78	4.64	5.26	5.87	5.67	4.83	5.49	5.49	1	0.94	-1.01	0.83	-1.01	0.88
gene7494	AAEL001460	12.93	24.92	22.8	22.27	24.09	18.09	20.61	22.7	27.85	27.94	17.77	26.35	17.87	17.84	17.37	21.64	23.34	23.34	1	1	1	1	1	1
gene7503	AAEL001461	0	0	0	0	0	0	0	0	0	0	0	0	0	0	0	0	0	0
gene7508	AAEL001463	54.48	49.71	51.3	37.87	38.73	46.33	45.21	45.37	46.77	55.77	44.5	47.33	50.73	43.44	47.63	44.87	42.18	42.18	-1.05	0.53	-1.04	0.49	-1.09	0.26
gene7512	AAEL001464	28.43	29.96	31.25	29.91	29.74	31	26.91	30.95	26.17	22.35	28.05	27.73	28.04	25.4	23.2	25.62	27.87	27.87	-1.16	0.00982	-1.03	0.62	-1.19	7.56e-06
gene7488	AAEL001465	0	0	0	0	0	0	0	0	0	0	0	0	0	0	0	0	0	0
gene7492	AAEL001466	74.87	71.37	81.52	76.44	77.93	66.26	29.45	26.91	25.66	24.25	30.5	29.12	26.56	25.98	24.61	31.28	24.18	24.18	-2.79	2.99e-106	-1.04	0.59	-2.86	5.22e-131
gene7493	AAEL001467	5.97	5.66	6.6	7	7.81	6.63	3.58	4.28	4.19	4.43	4.36	3.54	0	3.79	3.89	4.21	4.48	4.48	-1.71	3.14e-17
gene7510	AAEL001469	0	0	0	0	0	0	0	0	0	0	0	0	0	0	0	0	0	0
gene7485	AAEL001470	13.53	15.03	15.98	13.86	13.24	12.55	15.43	16.44	14.04	15.72	16.11	13.62	15.74	14.26	15.14	16.75	16.27	16.27	1.02	0.64	1	0.96	1.03	0.65
gene6097	AAEL001471	154.31	175.57	169.76	166.61	175.12	147.02	202.43	200.79	222.84	229.93	215.38	206.83	217.01	227.25	227.98	222.93	251.15	251.15	1.27	0	1.11	1.95e-06	1.41	0
gene6132	AAEL001472	28.79	28.67	22.16	22.96	26.91	22.52	26.22	22.79	25.52	27.12	26.75	26.64	22.42	29.04	25	26.97	24.2	24.2	-1.02	0.7	1	0.97	-1.02	0.73
gene6116	AAEL001473	46.07	46.68	50.46	46.98	46.67	47.87	42.89	43.88	47.51	51.89	42.51	43.55	38.04	45.72	39.88	44.91	43.77	43.77	-1.07	0.00414	-1.03	0.33	-1.1	0.000537
gene6121	AAEL001474	0	0	0	0	0	0	0	0	0	0	0	0	0	0	0	0	0	0
gene6104	AAEL001475	8.21	7.98	8.19	9.27	8.63	8.21	6.8	8.99	10.13	10.27	7.37	8.7	7.81	8.26	7.86	8.05	8.96	8.96	-1.04	0.51	-1.05	0.48	-1.1	0.1
gene6122	AAEL001476	49.3	46.29	51.81	52.86	50.07	47.04	42.58	46.14	48.53	53.54	50.82	40.19	38.94	48.41	43.72	45.77	51.29	51.29	-1.1	0.00643	1	0.96	-1.1	0.01
gene6099	AAEL001477	4.13	4.67	3.45	3.9	4.12	0	0	0	0	0	0	0	0	0	0	0	0	0
gene6127	AAEL001478	19.61	20.46	22.06	21.86	23.22	23.03	19.94	19.24	19.44	21.45	19.47	18.11	16.72	18.53	18.56	18.59	20.17	20.17	-1.15	2.76e-05	-1.02	0.4	-1.17	1.25e-06
gene6115	AAEL001479	104.23	112.49	95.72	96.24	98.04	91.29	88.59	122.19	101.91	137.25	106.68	97.97	91.75	100.93	98.49	104.79	96.82	96.82	1.07	0.27	-1.06	0.27	1.01	0.87
gene6107	AAEL001480	21.12	22.63	21.04	20.32	20.6	19.45	20.62	26.93	26.31	26.67	21.59	22.4	21.11	22.07	22.98	23.3	25.17	25.17	1.11	0.02	-1.02	0.54	1.08	0.00217
gene6102	AAEL001481	0	0	0	0	0	0	0	0	0	0	0	0	0	0	0	0	0	0
gene6096	AAEL001482	6.69	8.3	7.81	8.43	8.89	8.19	7.21	8.58	8.77	10.08	10.7	8.1	9.41	10.27	10.11	12.12	12.13	12.13	1.03	0.7	1.21	0.00392	1.24	0.00036
gene6113	AAEL001483	10.41	13.94	11.32	11.23	9.93	9.34	10.68	11.35	10.56	14	10.79	9.63	6.56	9.13	9.93	11.48	11.26	11.26	-1.05	0.42	-1.14	0.08	-1.2	0.03
gene6120	AAEL001484	174.75	188.18	188.28	182.1	188.8	177.48	200.39	218.77	220.51	245.39	210.73	188.26	188.37	203.94	217.16	219.29	219.79	219.79	1.16	2.07e-05	-1.02	0.5	1.14	7.36e-09
gene6125	AAEL001485	0	0	0	0	3.32	0	3.71	4.73	0	5.18	3.97	4.33	3.88	3.32	3.33	3.93	0	0
gene6100	AAEL001486	0	0	0	0	0	0	0	0	4.31	0	0	0	0	0	0	0	0	0
gene6123	AAEL001487	0	0	0	0	0	0	0	0	0	0	0	0	0	0	0	0	0	0
gene6106	AAEL001488	210.13	207.2	208.06	208.31	179.9	200.4	301.57	249.77	296.2	341.85	290.24	325.71	361.76	360.98	339.6	334.83	304.39	304.39	1.44	7.85e-11	1.17	0.00433	1.69	0
gene6128	AAEL001490	5.57	9.88	9.08	7.45	8.85	7.07	11.26	15.01	16.34	17.2	13.81	13.52	17.31	13.16	15.56	15.29	12.01	12.01	1.69	6.85e-11	1.05	0.49	1.78	3.24e-09
gene6105	AAEL001491	11.05	14.32	13.39	12.02	8.83	14.24	15.21	10.63	11.26	14.74	12.25	9.52	10.55	15.18	11.79	12.72	14.38	14.38	-1.07	0.49	1.03	0.76	-1.04	0.65
gene6124	AAEL001492	7.35	8.58	8.93	8.73	8.62	7.84	9.95	10.62	9.53	9.97	9.75	9.64	8.67	9.28	8.67	10.7	9.65	9.65	1.16	6.78e-05	-1.04	0.23	1.1	0.00637
gene6108	AAEL001493	0	0	0	0	0	0	0	0	0	0	0	0	0	0	0	0	0	0
gene6112	AAEL001494	0	0	0	0	0	0	0	0	0	0	0	0	0	0	0	0	0	0
gene6101	AAEL001495	6.92	6.81	6	7.57	7.33	5.17	6.54	6.76	7.72	6.79	6.93	6.53	7.35	8.38	6.33	6.22	7.26	7.26	-1.04	0.57	1.02	0.76	-1.02	0.84
gene6109	AAEL001496	32.83	33.65	33.86	35.26	33.68	33.48	34.16	34.68	32.02	34.97	29.72	31.76	29.3	35.77	34.67	37.23	34.99	34.99	-1.07	0.02	1.06	0.07	-1.01	0.81
gene6114	AAEL001497	22.32	17.66	19.02	18.47	17.76	19.39	19.27	19.93	21.26	17.99	22.06	17.16	18.64	18.28	17.85	21.53	22.71	22.71	-1.02	0.75	1	0.94	-1.01	0.81
gene6098	AAEL001498	4.88	6.86	4.4	3.82	4.45	5.69	10.63	11.62	13.33	14.13	10.92	7.6	10.76	13.56	13.67	12.63	13.21	13.21	2.11	1.98e-11	1.12	0.12	2.36	0
gene6103	AAEL001500	0	0	0	0	0	0	0	0	0	0	0	0	0	0	0	0	0	0
gene6117	AAEL001501	75.67	89.87	78.85	83.28	86.09	80.2	93.15	97.72	90.47	85.7	88.04	87.93	97.37	93.03	90.74	90.49	94.77	94.77	1.06	0.13	1.06	0.14	1.12	0.00139
gene6118	AAEL001502	27.28	21.4	24.17	25.36	33.01	28.78	26.39	28.89	27.07	33.96	31.49	28.46	26.5	29.55	22.5	31.21	29.06	29.06	1.05	0.7	-1.09	0.49	-1.04	0.78
gene6119	AAEL001503	21.43	20.03	20.42	20.55	23.79	18.77	20.49	25.07	29.15	37.19	22.6	17.36	16.97	20.89	21.97	23.99	27.25	27.25	1.2	0.1	-1.08	0.51	1.11	0.11
gene6130	AAEL001504	7.54	9.44	10.93	11.06	8.81	8.06	7.03	8.38	9.92	13.52	12.72	7.39	23.23	10.25	13.89	7.63	10.65	10.65	-1.02	0.87	1.3	0.27	1.28	0.28
gene6111	AAEL001505	47.57	43.78	44.3	47.71	45.43	42.74	51.93	49.79	48	54.24	53.15	49.15	47.08	48.5	49.38	48.14	53.53	53.53	1.09	0.00273	-1.02	0.45	1.06	0.02
gene6131	AAEL001506	13.42	12.07	12.57	11.55	11.8	11.57	15.17	13.92	17.2	16.01	18.14	12.33	13.52	17.51	16.65	21.27	16.02	16.02	1.19	0.00807	1.08	0.38	1.28	0.00237
gene13001	AAEL001507	67.03	71.54	68.85	66.15	71.14	65.13	59.72	66	69.72	59.23	62.4	58.87	57.43	60.85	61.31	56.22	59.54	59.54	-1.11	0.0012	-1.04	0.28	-1.16	5.18e-10
gene12974	AAEL001508	0	0	0	0	2.99	0	4.21	4.82	5.36	6.1	6.03	4.96	5.33	5.41	6.74	5.34	5.6	5.6			1.13	0.17
gene13002	AAEL001509	28.67	29.95	31.51	31.83	31.25	30.21	28.86	29.8	31.09	30.13	29.23	28.45	32.31	31.42	33.03	31.47	31.21	31.21	-1.07	0.00189	1.09	0.00526	1.02	0.6
gene12976	AAEL001510	37.28	35.7	34.12	39.76	40.49	38.4	31.59	25.46	34.62	27.48	36.13	37.15	34.03	34.79	35.68	32.57	35.87	35.87	-1.23	0.00526	1.08	0.31	-1.14	0.000435
gene12985	AAEL001511	83.8	77.88	79.95	93.06	73.81	97.79	160.99	108.22	131.18	103.39	133	136.33	125.81	160.95	151.33	140.3	129.06	129.06	1.44	0.000679	1.06	0.53	1.53	1.24e-07
gene12998	AAEL001512	0	0	0	0	0	0	0	0	0	0	0	0	0	0	4.69	0	0	0
gene12993	AAEL001513	14.05	13.35	14.94	14.22	13.3	14.84	14.55	16.09	15.76	16.23	15.52	16.32	13.98	15.91	15.35	16.5	15.14	15.14	1.08	0.03	-1.01	0.86	1.07	0.03
gene12979	AAEL001514	0	0	0	0	0	0	0	0	0	0	0	0	0	0	0	0	0	0
gene12983	AAEL001515	80.08	80.83	85.44	98.41	84.29	83.8	56.78	56.79	55.71	57.14	58.1	64.24	46.13	45.44	46.27	49.01	45.96	45.96	-1.52	1.52e-18	-1.23	1.36e-05	-1.88	2.85e-45
gene12994	AAEL001516	27.74	28.61	31.06	27.21	31.8	29.51	35.89	34.54	37.2	34.77	35.29	33.63	33.66	37.3	35.07	35.88	38.9	38.9	1.16	3.64e-07	1.06	0.00804	1.23	2.22e-16
gene12999	AAEL001517	0	3.44	0	0	1.33	0	0	0	0	0	0	0	0	0	0	0	0	0
gene12996	AAEL001518	14.22	14.99	15.24	15.47	15.04	15.18	17.03	20.91	20.18	18.76	18.25	17.93	17.89	19.75	19.36	20.73	22.27	22.27	1.19	3.94e-06	1.06	0.18	1.26	4.71e-09
gene12989	AAEL001519	0	0	0	0	0	0	0	0	0	0	0	0	0	0	0	0	0	0
gene12990	AAEL001520	6.94	6.64	6.8	6.84	8.13	6.02	7.17	7.24	7.25	8.25	7.84	6.39	5.27	7.34	7.59	6.87	7.78	7.78	1.03	0.47	-1.03	0.55	-1	0.97
gene12978	AAEL001521	16.45	16.48	16.76	17.29	17.78	15.26	19.9	14.77	16.78	12.58	17.34	18.06	15.45	19.08	15.07	19.37	10.73	10.73	-1.07	0.51	-1.05	0.7	-1.12	0.25
gene12984	AAEL001522	0	0	0	0	0	0	0	0	0	0	0	0	0	0	0	0	0	0
gene12995	AAEL001524	0	0	0	0	1.2	0	0	0	0	0	0	0	0	0	0	0	0	0
gene12977	AAEL001525	11.06	12.15	12.61	12.08	11.5	12.56	12.31	13.02	14.15	15.54	11.34	13.79	10.99	14.05	14.94	13.4	13.05	13.05	1.05	0.25	-1.02	0.77	1.04	0.45
gene12972	AAEL001526	69.7	74.62	73.95	76.67	81.33	73.74	76.43	78.42	87.05	89.69	83.36	78.25	73.82	83.72	80.06	86.66	88.15	88.15	1.09	2.98e-05	1.03	0.19	1.12	6.95e-07
gene12997	AAEL001527	23.95	16.27	22.78	19.51	17.01	13.72	17.22	17.82	24.57	18.91	17.66	17.03	14.22	17.51	16.21	22.08	23.63	23.63	-1.1	0.42	1.04	0.7	-1.07	0.62
gene12991	AAEL001528	35.67	38.75	38.6	37.62	35.37	35.48	28.06	25.77	32.56	27.91	28.33	25.1	27.93	28.01	27.42	24.18	30.14	30.14	-1.37	5.06e-18	1.06	0.43	-1.29	4.49e-06
gene12981	AAEL001529	10.18	9.48	8.89	8.89	10.49	10.66	9.56	7.75	8.3	16.58	11.14	10.91	6.36	8.34	7.26	8.46	6.31	6.31	1.04	0.78	-1.31	0.07	-1.26	0.05
gene12973	AAEL001530	0	0	0	0	0	0	0	0	0	0	0	0	0	0	0	0	0	0
gene12992	AAEL001531	19.54	22.52	24.88	17.9	27.19	18.76	12.84	17.84	48.64	21.75	29.92	21.49	17.08	32.13	15.6	26.69	23.93	23.93	1.11	0.66	-1.1	0.69	1.02	0.91
gene12982	AAEL001532	13.54	13.63	13.55	13.91	15.28	13.79	11.99	12.59	13.56	15.81	13.02	10.73	10.63	11.52	12.35	12.22	13.05	13.05	-1.11	0.00611	-1.05	0.2	-1.16	1.49e-10
gene12986	AAEL001533	0	0	0	0	0	0	0	0	0	0	0	0	0	0	0	0	0	0
gene12988	AAEL001534	0	0	0	0	0	0	0	0	0	0	0	0	0	0	0	0	0	0
gene12987	AAEL001535	11.59	12.58	12.79	11.8	20.9	6.83	9.76	13.72	13.02	13.31	11.83	5.79	8.44	3.85	12.53	13.68	7.88	7.88	-1.21	0.33	-1.22	0.34	-1.47	0.09
gene12980	AAEL001536	3.93	0	6.1	4.38	8.87	4.16	5.29	5.31	6.4	6.35	6.3	6.17	0	5.96	4.67	3.6	4.96	4.96
gene12975	AAEL001537	0	0	0	0	0	0	0	0	0	0	0	0	0	0	0	0	0	0
gene4140	AAEL001538	5.03	3.71	3.92	4.37	3.35	4.49	4.79	4.95	4.76	5.33	8	5.77	6.9	6.49	5.17	5.39	5.43	5.43			1.02	0.86
gene4109	AAEL001540	37.95	34.57	39.03	38.69	36.63	36.18	34.52	38.76	39.58	39.5	36.44	33.18	32.82	37.17	37.08	39.11	37.55	37.55	-1.04	0.12	1.02	0.4	-1.02	0.38
gene4147	AAEL001541	22.43	24.3	26.01	28.17	26.75	21.7	28.19	30.57	28.7	37.83	29.12	24.03	26.25	30.34	30.92	24.86	26.71	26.71	1.04	0.54	-1.07	0.36	-1.02	0.73
gene4144	AAEL001542	37.86	35.24	38.92	37.34	39.36	36.27	34.5	34.78	39.43	44.63	38.97	37.23	32.96	35.35	36.46	37.89	39.57	39.57	1	0.89	1	0.91	1.01	0.72
gene4160	AAEL001543	0	0	0	0	0	0	0	0	0	0	0	0	0	0	0	0	0	0
gene4142	AAEL001544	20.4	26.39	14.99	27.29	22.25	26.14	26.15	20.94	28.3	23.65	29.79	29.17	29.73	28.14	20.13	35.77	31.72	31.72	1.16	0.19	1.11	0.46	1.28	0.09
gene4133	AAEL001545	15.11	12.07	16.36	13.94	15.09	13.13	20.77	11.5	20.33	23.03	16.88	17.47	16.29	19.77	16.03	20.07	23.37	23.37	1.19	0.1	1.07	0.49	1.27	0.00134
gene4123	AAEL001546	6.23	5.56	5.2	5.65	6.83	5.16	6.35	6.32	6.11	8.43	5.36	4.81	5.58	4.74	5.29	6.06	5.81	5.81	-1.01	0.9	-1.09	0.22	-1.1	0.08
gene4115	AAEL001547	18.15	17.42	15.74	16.12	17.51	24.59	19.13	19.2	15.62	20.07	16.56	20.08	19.13	15.4	18.12	20.32	23.26	23.26	-1.06	0.58	1.03	0.69	-1.02	0.81
gene4128	AAEL001548	65.45	76.35	78.51	79.44	79.62	71.47	64.6	66.11	71.13	58.02	66.62	57.63	54.77	56.86	65.92	51.33	67.09	67.09	-1.21	4.6e-06	-1.08	0.17	-1.31	9.7e-09
gene4125	AAEL001549	30.87	33.64	30.89	32.09	32.38	29.43	36.15	40.24	41.71	41.89	39.26	36.22	41.93	45.23	42.39	42.05	47.81	47.81	1.21	0	1.15	6.79e-09	1.39	0
gene4112	AAEL001550	0	0	0	0	0	0	0	0	0	0	0	0	0	0	0	0	0	0
gene4116	AAEL001551	8.83	8.01	8.15	8.24	8.43	8.65	10.06	11.23	11	10.06	9.87	10.97	9.48	7.78	9.28	10.35	12.05	12.05	1.17	0.00767	-1.05	0.52	1.12	0.13
gene4127	AAEL001552	5.29	0	4.04	0	1.51	0	0	0	0	5.3	0	0	0	3.95	0	0	3.45	3.45
gene4146	AAEL001553	267.81	229.66	270.12	219.93	240.75	236.2	111.51	91.76	93.9	87.4	107.29	110.07	102.45	82.34	69.77	68.19	77.53	77.53	-2.47	1.03e-38	-1.21	0.04	-3	1.08e-45
gene4126	AAEL001554	15.42	18.02	16.32	15.16	15.22	16.13	18.12	18.43	21.44	17.62	18.61	16.08	17.99	17.21	17.95	18.86	17.75	17.75	1.1	0.05	-1.01	0.8	1.08	0.03
gene4158	AAEL001555	0	0	0	0	0	0	0	0	0	0	0	0	0	0	0	0	0	0
gene4119	AAEL001556	26.39	16.12	22.79	21.8	25.77	23.05	23.43	26.26	26.01	27.51	25.08	22.22	20.73	20.54	23.79	20.71	25.07	25.07	1.06	0.42	-1.05	0.47	1.01	0.92
gene4143	AAEL001557	74.6	74.92	78.4	79.12	79.79	87.64	88.54	85.37	87.27	92.77	92.2	87.16	94.02	85.87	96.85	90.43	94.39	94.39	1.1	0.00182	1.07	0.02	1.18	1.96e-06
gene4131	AAEL001558	17.55	14.59	16.14	13.07	15.88	17.74	18.61	19.54	13.76	22.24	16.61	12.84	16.22	16.64	22.65	16.89	17.04	17.04	1.02	0.8	1.08	0.41	1.11	0.27
gene4111	AAEL001559	7.92	5.71	7.28	4.82	6.27	6.54	5.47	6.56	6.51	6.04	5.52	4.83	4.69	5.87	4.92	4.89	7	7	-1.19	0.08	-1.07	0.41	-1.27	0.02
gene4132	AAEL001560	23.18	24.89	22.49	21.73	24.65	16.55	16.74	25.39	22.52	35.5	18.97	16.74	14.83	16.87	17.08	23.83	21.03	21.03	-1.06	0.6	-1.2	0.17	-1.27	0.003
gene4105	AAEL001561	17.96	15.94	18.47	17.67	16.74	17.71	17.43	17.04	20.77	20.29	18.51	19.18	19.45	21.78	20.38	18.85	20.6	20.6	1.04	0.3	1.08	0.03	1.13	0.00075
gene4129	AAEL001562	9.48	11.51	9.84	12.35	12.5	14.22	12.5	12.79	10.69	13.42	12.98	12.36	13.73	12.03	12.46	13.82	13.52	13.52	1.01	0.92	1.03	0.5	1.04	0.57
gene4114	AAEL001563	16.91	16.6	16.99	16.62	14.18	17.45	17.45	12.07	16.94	14.34	15.72	19.59	14.16	13.25	17.7	13.57	15.23	15.23	-1.09	0.31	-1.11	0.31	-1.21	0.00174
gene4159	AAEL001564	29.71	31.73	30.89	30.04	32.28	29.96	26.64	31.17	30.47	33.36	28.69	27.02	31.67	31.08	34.29	33.26	32.59	32.59	-1.08	0.00405	1.11	0.000502	1.03	0.33
gene4118	AAEL001565	14.87	17.46	16.56	16.87	17.85	14.82	17.62	15.63	18.4	19.15	17.68	14.55	17.44	18.21	20.57	18.6	18.97	18.97	-1.01	0.77	1.1	0.04	1.08	0.09
gene4121	AAEL001566	0	0	0	0	2.19	0	0	0	0	0	0	0	0	0	0	0	0	0
gene4156	AAEL001567	9.18	9.12	9.33	10.42	11.13	10.54	9.95	9.81	11.72	12.66	11.46	9.33	9.89	10.45	9.94	11.08	12.62	12.62	1.04	0.42	1.04	0.33	1.08	0.09
gene4113	AAEL001568	31.83	39.69	28.56	27.89	29.17	22.21	28.8	39.91	32.08	46.12	32.22	28.11	21.08	27.3	24.1	32.3	28.79	28.79	1.1	0.31	-1.26	0.00824	-1.14	0.16
gene4122	AAEL001569	83.67	87.48	86.53	85.17	83.31	72.94	82.84	75.62	91.37	78.86	77.54	72.15	72.71	76	82.11	77.33	73.49	73.49	-1.08	0.03	-1.03	0.49	-1.11	0.000362
gene4137	AAEL001570	70.29	72.17	79.64	78.48	83.15	72.67	58.21	60.04	62.41	65.62	60.92	59.05	52.77	55.24	54.8	57.21	58.83	58.83	-1.26	3.26e-24	-1.04	0.00436	-1.31	1.51e-33
gene4124	AAEL001571	0	0	0	0	0	0	0	0	0	0	0	0	0	0	0	0	0	0
gene4157	AAEL001572	0	0	0	0	0	0	0	0	3.7	0	0	0	0	0	0	0	4.56	4.56
gene4104	AAEL001573	16.77	21.64	23.57	23.95	19.67	20.85	19.11	20.35	23.8	23.51	25.59	19.85	23.23	24.02	30.6	20.88	27.75	27.75	-1.02	0.71	1.14	0.09	1.11	0.18
gene4151	AAEL001574	59.96	59.89	62.65	60.13	64.02	56.03	49.08	52.6	53.71	54.68	49.53	47.1	41.25	44.08	48.34	47.4	51.68	51.68	-1.19	5.15e-20	-1.06	0.02	-1.26	3.96e-24
gene4141	AAEL001575	0	0	0	0	0	0	0	0	0	0	0	0	0	0	0	0	0	0
gene4108	AAEL001576	149.75	137.96	158.33	141.98	155.79	154.62	130.83	140.09	125.02	148.52	144.87	124.53	104.55	111.07	105.22	122.98	136.17	136.17	-1.14	0.000383	-1.12	0.00977	-1.28	5.81e-08
gene4145	AAEL001577	0	0	0	0	0	0	0	0	0	0	0	0	0	0	0	0	0	0
gene4150	AAEL001579	0	12.69	0	14.33	15.96	17.07	18.5	0	11.68	23.88	7.18	0	25.98	15.43	57.6	9.97	27.29	27.29
gene4149	AAEL001580	7.11	5.94	8.67	6.03	5.99	7.4	7.62	9.29	7.6	8.56	9.35	8.29	7.53	9.55	10.64	8.94	12.97	12.97	1.17	0.06	1.19	0.04	1.39	0.000905
gene4106	AAEL001581	33.29	34.39	38.82	32.85	34.93	33.59	34.45	33.66	38.22	36.77	37.12	35.03	34.04	34.92	34.98	37.1	36.86	36.86	-1	0.96	1	0.99	-1	0.99
gene4148	AAEL001582	21.74	21.05	23.82	21.51	23.5	21.3	23.33	22.44	27.45	25.99	23.62	20.41	19.67	21.84	21.15	24.83	24.55	24.55	1.07	0.07	-1.01	0.75	1.05	0.14
gene4134	AAEL001583	56.9	58.62	59.46	59.62	60.41	54.77	62.7	69.01	79.89	83.74	74.11	67.06	66.45	69.96	67.26	78.63	75.69	75.69	1.23	1.07e-08	1.03	0.47	1.26	0
gene4152	AAEL001584	0	0	0	0	0	0	0	0	0	0	0	0	0	0	0	0	0	0
gene4155	AAEL001585	6.02	5.1	8.02	8.96	7.64	4.68	14.51	14.1	5.28	13.26	10.87	10.65	15.74	16.61	11.56	17.34	12.29	12.29	1.62	0.00614	1.27	0.09	2.06	2.95e-08
gene4154	AAEL001586	66.07	65.98	72.38	72.8	69.88	68.05	44.21	40.21	40.86	35.49	43.68	40.25	31.28	30.6	33.72	25.88	34.72	34.72	-1.76	1.74e-46	-1.29	5.3e-05	-2.27	2.37e-120
gene4153	AAEL001587	7.94	9.7	8.8	6.98	9.72	8.43	9.59	9.93	10.2	14.27	10.75	9.53	9.84	9.3	12.34	12.11	10.49	10.49	1.17	0.02	1.04	0.59	1.21	0.00229
gene4135	AAEL001588	39.79	34.53	41.32	31.66	33.15	33.75	34.84	29.86	32.1	36.69	38.29	30.79	41.47	34.64	35.61	35.48	37.96	37.96	-1.12	0.06	1.15	0.02	1.03	0.7
gene4130	AAEL001589	0	0	0	0	0	0	0	0	0	0	0	0	0	0	0	0	0	0
gene4139	AAEL001590	17.94	16	13.06	14.12	9.73	12.6	13.43	18.33	16.68	13.84	12.37	11.07	15.62	15.56	17.33	16.51	14.75	14.75	-1.05	0.7	1.1	0.33	1.05	0.61
gene4107	AAEL001591	0	4.41	5.83	3.81	6.13	4.68	6.46	6.93	8.68	8.64	8.32	7.27	6.2	8.34	9.01	8.02	8.09	8.09			1.09	0.35
gene4138	AAEL001593	81.38	85.44	82.04	79.28	82.62	78.55	77.25	73.7	77.13	76.55	80.03	72.56	67.55	69.62	69.17	65.3	71.04	71.04	-1.09	4.22e-06	-1.08	0.000351	-1.17	1.45e-20
gene4136	AAEL001594	6.06	4.94	0	4.82	3.71	3.54	4.31	6.54	6.29	9.95	4.26	4.83	0	4.91	4.82	6.14	6.58	6.58
gene4120	AAEL001595	5.96	5.49	5.53	5.77	6.54	5.97	6.56	6.63	7.13	8.05	7.21	6.44	6.91	7.52	8.2	8.07	7.89	7.89	1.12	0.02	1.13	0.00884	1.27	1.27e-06
gene4110	AAEL001596	30.29	39.1	31.73	33.18	33.59	33.92	38.35	38.97	33.93	38.54	43.79	34.28	39.9	31.27	35.2	37.4	37.34	37.34	1.09	0.1	-1.06	0.33	1.03	0.64
gene10486	AAEL001597	14.13	10.98	17.28	8.99	10.93	11.79	11.43	10.76	8.43	11.61	15.87	13.07	10.3	13.03	14.81	9.65	14.06	14.06	-1.1	0.51	1.02	0.86	-1.08	0.57
gene10497	AAEL001598	15.49	13.5	13.72	12.21	13.69	15.57	14.83	14.69	16.26	14.08	17.23	16.14	19.08	15.26	17.86	15.59	13.65	13.65	1.05	0.43	1.03	0.69	1.08	0.32
gene10505	AAEL001599	34.74	38.13	37.76	44.52	39.21	37.05	38.88	36.49	39.41	36.28	37.37	41.52	38.82	40.23	35.2	37.92	37.59	37.59	-1.04	0.52	-1	0.97	-1.04	0.37
gene10506	AAEL001600	11.24	7.64	7.77	9.2	9.31	7.3	8.32	13.65	10.62	11.49	10.86	11.84	7.21	11.4	7.81	9.34	8.81	8.81	1.2	0.05	-1.22	0.02	-1.01	0.9
gene10507	AAEL001601	28.33	29.14	25.95	29.72	27.28	29.89	33.79	35.93	32.09	31.09	30.44	29.56	32.59	31.7	35.22	29.42	36.9	36.9	1.07	0.12	1.05	0.33	1.12	0.00558
gene10509	AAEL001602	0	0	0	0	0	0	0	0	0	0	0	0	0	0	0	0	0	0
gene10481	AAEL001603	16.15	15.2	17.41	16.55	20.11	18.93	19.91	17.45	20.29	18.14	18.88	15.81	15.49	17.73	17.93	20.3	19.27	19.27	1.01	0.87	1.02	0.74	1.03	0.63
gene10499	AAEL001604	40.47	41.24	45.05	45.88	42.41	41.16	36.87	37.78	40.74	41.19	40.71	34.41	33.52	38.89	40.23	41.9	38.17	38.17	-1.15	4.7e-07	1.02	0.56	-1.13	3.96e-05
gene10514	AAEL001605	132.86	133	138.28	139.49	147.35	137.67	146.94	173.42	163.51	176.64	152.37	149.69	146.24	165.69	156.13	154.89	163.95	163.95	1.15	6.68e-07	1	0.89	1.15	1.2e-10
gene10485	AAEL001606	20.34	20.17	19.41	16.69	17.93	19.83	12.67	15.48	16.56	19.66	18.13	16.32	14.05	14.84	14.58	15.36	16.37	16.37	-1.22	0.000501	-1.05	0.41	-1.28	4.03e-07
gene10508	AAEL001607	19.26	22.2	19.95	21.9	23.49	21.58	22.07	21.17	18.98	26.04	22.29	21.18	20.27	22.07	22.43	20.47	18.84	18.84	-1.04	0.47	-1.06	0.25	-1.1	0.06
gene10513	AAEL001608	0	0	0	0	0	0	0	0	0	0	0	0	0	0	0	0	0	0
gene10500	AAEL001609	0	0	0	0	0	0	0	0	0	0	0	0	0	0	0	0	0	0
gene10490	AAEL001610	5.62	8.45	5.48	7.34	6.05	6.05	7.17	9.18	6.21	8.42	7.86	6.11	5.46	6.46	5.98	6.68	7.24	7.24	1.08	0.39	-1.12	0.17	-1.04	0.68
gene10503	AAEL001611	0	0	0	0	2.16	0	0	0	0	0	0	0	0	0	0	0	0	0
gene10493	AAEL001612	4.9	6.31	6.58	5.88	6.96	5.74	7.12	8.13	7.71	7.6	7.36	7.49	6.21	8.02	6.58	10.48	8.05	8.05	1.18	0.00089	1.02	0.84	1.2	0.06
gene10502	AAEL001613	0	0	0	0	0	0	0	0	0	0	0	0	0	0	0	0	0	0
gene10488	AAEL001614	35.03	34.03	35.17	36.53	36.4	35.01	16.24	15.9	16.43	17.7	14.77	17.26	16.82	17.43	19.73	17.41	16.1	16.1	-2.24	7.61e-154	1.05	0.29	-2.12	6.1e-100
gene10498	AAEL001615	19.43	23.46	20.74	18.85	21.45	20.26	20.27	24.69	21.75	22.23	23.75	22.79	23.49	21.81	19.4	21.37	21.39	21.39	1.02	0.71	-1.01	0.85	1.01	0.87
gene10484	AAEL001616	118.64	122.79	119.15	115.79	123.19	110.99	124.45	142.81	132.12	150.05	133.84	112.21	108.13	124.51	133.28	124.87	130.83	130.83	1.11	0.000529	-1.02	0.48	1.09	0.000184
gene10511	AAEL001617	14.2	13.8	16.39	14.01	11.65	18.6	19.93	18.68	21.95	15.52	20.86	19.7	19.71	18.34	19.67	23.76	18.19	18.19	1.23	0.02	1.01	0.93	1.24	0.01
gene10491	AAEL001618	25.56	23.53	25.73	21.7	22.2	25.68	30.84	29.46	27.39	31.85	27.75	26.87	31.21	33.4	29.99	30.16	30.1	30.1	1.15	0.000984	1.07	0.07	1.23	9.7e-06
gene10489	AAEL001619	24.26	26.5	23.38	27.36	20.72	21.2	28.28	22.84	29.24	29.89	23.2	26.87	24.84	23.74	27.05	23.22	24.31	24.31	1.04	0.5	-1.08	0.19	-1.04	0.51
gene10495	AAEL001620	0	0	0	0	0	0	0	0	0	0	0	0	0	0	0	0	0	0
gene10482	AAEL001621	0	0	0	0	0	0	0	0	0	0	0	0	0	0	0	0	0	0
gene10512	AAEL001622	33.97	31.08	28.95	31	31.75	27.01	30.93	32.97	31.15	29.68	30.01	29.46	25.62	28.11	25.13	24.98	27.92	27.92	-1.04	0.38	-1.12	0.00143	-1.17	0.00017
gene10516	AAEL001623	111.61	118.79	108.47	119.84	114.7	103.71	163.42	176.24	169.83	180.41	158.61	150.49	165.29	173.57	172.9	169.41	181.69	181.69	1.42	0	1.09	1.47e-05	1.55	0
gene10487	AAEL001624	0	3.68	0	3.54	3.39	4.5	4.89	0	7.42	5.33	4.94	5.8	5.26	4.43	5.41	4.31	3.95	3.95
gene10496	AAEL001625	0	0	0	0	0	0	0	0	0	0	0	0	0	0	0	0	0	0
gene10494	AAEL001626	38.49	35.77	31.62	34.91	36.98	33.91	20.92	26.67	21.94	33.5	15.7	18.26	22.54	20.9	28.28	25.18	21.11	21.11	-1.63	9.48e-09	1.05	0.63	-1.54	9.3e-17
gene10504	AAEL001627	40.18	45.62	43.66	45.43	43.71	44.75	12.58	11.28	13	12.35	12.16	10.13	10.71	11.34	10.74	11.79	11.61	11.61	-3.88	3.67e-284	-1.06	0.23	-4.11	4.03e-298
gene10510	AAEL001628	0	0	0	0	0	0	0	0	0	0	0	0	0	0	0	0	0	0
gene10515	AAEL001629	39.43	37.97	34.52	37.91	44.42	34.02	36.41	51.66	46.91	69.68	39.69	31.8	27.72	38.21	37.39	45.49	44.49	44.49	1.19	0.14	-1.14	0.31	1.05	0.44
gene10501	AAEL001630	0	0	0	0	0	0	0	0	0	0	0	0	0	0	0	0	0	0
gene10483	AAEL001631	8.39	8.8	8.95	11.88	9.74	10.73	10.24	9.4	12.11	11.66	8.18	10.32	9.84	9.52	9.44	9.76	9.06	9.06	-1.02	0.79	-1.04	0.59	-1.06	0.44
gene10763	AAEL001632	0	0	0	0	0	0	0	0	0	0	0	0	0	0	0	0	0	0
gene10749	AAEL001633	0	0	0	0	0	0	0	0	0	0	0	0	0	0	0	0	0	0
gene10750	AAEL001634	0	0	0	0	0	0	0	0	0	0	0	0	0	0	0	0	0	0
gene10762	AAEL001635	0	0	0	0	2.08	0	0	0	3.62	0	4.13	0	0	3.94	0	3.63	3.75	3.75
gene10731	AAEL001636	98.93	106.78	96.44	100	99.09	94.31	104.86	120.58	120.74	131.38	117.26	103.23	103.74	106.13	124.64	121.96	124.48	124.48	1.17	1.02e-06	1.03	0.37	1.2	7.54e-09
gene10747	AAEL001637	0	0	0	0	0	0	0	0	0	0	0	0	0	0	0	0	0	0
gene10729	AAEL001638	7.63	8.06	8.58	7.53	7.28	8.09	9.24	8.24	9.28	8.17	7.28	8.11	7.74	8.13	7.76	7.45	7.9	7.9	-1	0.98	-1.04	0.49	-1.04	0.35
gene10770	AAEL001639	23.29	22.33	25.48	22.62	20.28	21.32	14.74	16.9	16.47	17.59	17.48	17.59	14.1	15.29	13.72	16.97	17.6	17.6	-1.4	5.31e-13	-1.05	0.38	-1.46	5.97e-13
gene10739	AAEL001640	0	0	0	0	0	0	0	0	0	0	0	0	0	0	0	0	0	0
gene10754	AAEL001641	27.26	29.5	23.98	27.93	27.47	28.52	50.04	61.32	53.41	68.5	43.7	46.96	54.4	53.04	60.93	68.97	54.23	54.23	1.88	4.44e-16	1.14	0.07	2.13	0
gene10735	AAEL001642	37.47	40.38	37.08	29.11	27.46	29.78	36.8	43.08	37.53	36.98	38.48	36.82	38.3	46.41	39.57	41.65	39.13	39.13	1.07	0.31	1.08	0.06	1.16	0.02
gene10733	AAEL001643	11.02	11.18	8.15	10.49	10.43	4.62	5.76	10.37	6.45	13.98	6.54	3.95	3.93	6	6.39	6.19	7.97	7.97	-1.28	0.21	-1.25	0.28	-1.59	0.002
gene10730	AAEL001644	25.68	25.74	27.22	27.34	28.42	29.6	27.81	26.13	30.37	28.44	25.35	25.75	21.18	24.57	28.31	24.19	28.83	28.83	-1.04	0.27	-1.06	0.19	-1.1	0.04
gene10737	AAEL001645	41.8	40.68	48.69	44.68	41.48	41.77	39.54	35.31	36.94	38.4	34.5	37.35	32.5	32.33	34.33	35.28	37.23	37.23	-1.21	2.41e-06	-1.06	0.08	-1.29	1.53e-12
gene10748	AAEL001646	6.19	6.54	5.39	5.04	5.22	6.25	0	0	0	0	0	0	0	0	0	0	0	0
gene10751	AAEL001647	15.64	17.16	16.11	17.7	16.69	15.54	20.12	19.74	20.28	23.48	20.76	17.82	17.26	20.93	20.82	21.34	22.75	22.75	1.19	1.31e-10	1.05	0.16	1.25	3.53e-10
gene10757	AAEL001648	36.18	38.15	43.08	40.23	43.06	37.99	40.7	38.81	44.31	44.78	44.51	39.85	39.49	42.65	40.68	42.46	43.68	43.68	1.05	0.06	1.01	0.57	1.06	0.02
gene10766	AAEL001649	46.7	47.21	49.09	38.09	43.55	44.07	48.58	37.96	40.76	40.1	44.79	44.94	39.74	45.87	42.59	42.9	41.48	41.48	-1.09	0.19	1.02	0.72	-1.06	0.17
gene10768	AAEL001650	0	0	0	0	0	0	0	0	0	0	0	0	0	0	0	0	0	0
gene10756	AAEL001651	8.26	8.96	8.66	8.27	8.2	8.28	9.11	9.59	10.12	11.81	9.82	8.53	8.39	10.19	8.69	9.63	9.61	9.61	1.11	0.02	-1.06	0.22	1.05	0.26
gene10759	AAEL001652	0	0	0	0	0	0	0	0	0	0	0	0	0	0	0	0	0	0
gene10728	AAEL001653	23.18	27.57	25.42	30	24.1	22.84	30.79	33.69	32.4	32.7	27.48	30.44	36.26	35.24	36.09	29.22	34.69	34.69	1.15	0.00722	1.14	0.01	1.31	2.74e-06
gene10746	AAEL001654	0	0	0	0	0	0	0	0	0	0	0	0	0	0	0	0	0	0
gene10738	AAEL001655	11.86	13.23	12.94	13.27	13.09	13.97	16.07	18	17.3	15.19	15.02	16.11	14.89	15.84	15.42	14.5	15.48	15.48	1.18	0.000368	-1.04	0.44	1.15	0.000182
gene10755	AAEL001656	47.75	46.4	45.63	43.76	51.67	59.32	62.93	45.98	49.53	41.44	57.9	58.27	54.01	45.5	45.98	52.32	51.7	51.7	1.05	0.64	-1.04	0.63	-1	0.97
gene10740	AAEL001657	25.85	29.11	25.65	29.22	24.47	25.87	35.33	33.74	34.67	37.4	36.53	30.3	35	33.06	35.38	36.21	32.91	32.91	1.25	1.07e-09	1.01	0.71	1.26	1.35e-09
gene10752	AAEL001658	0	0	0	0	0	0	0	0	0	0	0	0	0	0	0	0	0	0
gene10744	AAEL001659	81.72	89.6	78.12	92.76	89.96	84.95	113.78	102.3	103.95	121.36	111.49	103.42	111.87	112.15	106.59	117.46	128.56	128.56	1.23	4.1e-10	1.11	0.0012	1.36	0
gene10753	AAEL001660	5.38	3.85	0	0	0	0	4.66	7.8	0	0	0	0	0	0	0	0	0	0
gene10760	AAEL001661	0	0	0	0	0	0	0	0	0	0	0	0	0	0	0	0	0	0
gene10767	AAEL001663	11.49	17.8	18.62	13.29	16.15	13.2	16.37	13.78	18.42	13.84	15.46	13.05	12.68	17.7	16.68	19.03	13.32	13.32	-1.05	0.68	1.06	0.62	1.01	0.95
gene10736	AAEL001664	15.94	15.11	18.01	19.84	19.76	19.58	17.41	16.31	19.21	19.49	20	18.7	16.18	17.13	16.81	18.22	19.94	19.94	-1.01	0.81	-1.02	0.67	-1.03	0.56
gene10758	AAEL001665	0	0	0	0	0	0	0	0	0	0	0	0	0	0	0	0	0	0
gene10742	AAEL001666	0	0	0	0	0	0	0	0	0	0	0	0	0	0	0	0	0	0
gene10765	AAEL001667	0	0	0	0	0	0	0	0	0	0	0	0	0	0	0	0	0	0
gene10769	AAEL001668	536.88	562.6	503.96	518.48	538.2	482.39	428.37	457	470.39	541.84	425.62	397.54	359.9	384.11	403.71	382.21	408.88	408.88	-1.15	0.00276	-1.15	0.00205	-1.34	1.71e-21
gene10743	AAEL001669	0	0	0	0	0	0	0	0	0	0	0	0	0	0	0	0	0	0
gene10745	AAEL001670	36.72	36.43	38.16	34.03	34.45	38.35	34.41	35.03	34.67	38.68	38.86	32.44	29.98	33.19	35.32	33.83	39.09	39.09	-1.06	0.09	-1	0.92	-1.07	0.14
gene10741	AAEL001671	0	0	0	0	1.47	0	0	0	0	0	0	0	4.17	3.69	0	3.82	0	0
gene10734	AAEL001672	0	0	0	0	0	0	0	0	0	0	0	0	0	0	0	0	0	0
gene1703	AAEL001673	20.87	32.24	22.37	28.36	36.35	107.67	9.75	102.91	11.5	27.17	16.46	54.04	20	9.25	18.18	10.12	11.53	11.53	-1.15	0.79	-2.77	0.11	-3.22	0.04
gene1714	AAEL001674	0	0	0	0	0	0	0	0	0	0	0	0	0	0	0	0	0	0
gene1722	AAEL001675	0	0	0	0	1.35	0	0	0	24.89	0	6.78	0	7.93	7.3	7.32	6.02	8.61	8.61
gene1717	AAEL001676	0	0	0	0	0	0	0	0	0	0	0	0	0	0	0	0	0	0
gene1733	AAEL001677	15.89	18.52	21.25	16.38	17.81	58.43	4.02	5.44	8.86	7.16	5.27	8.94	3.28	0	3.37	0	0	0	-4.04	0.00763
gene1702	AAEL001678	0	0	0	0	0	0	0	0	0	0	0	0	0	0	0	0	0	0
gene1726	AAEL001679	0	0	0	0	0	0	0	0	0	0	0	0	0	0	0	0	0	0
gene1718	AAEL001680	14.09	17.04	15.73	19.93	22.71	14.02	39.47	43.59	42.58	54.32	38.83	35.67	33.03	36.79	35.4	31.47	32.42	32.42	2.33	0	-1.23	7.04e-05	1.89	0
gene1705	AAEL001681	7.69	7.39	9.02	8.56	7.13	7.91	8.56	10.17	10.19	8.64	7.72	7.76	8.23	10.05	10	9.03	7.52	7.52	-1	0.96	1.06	0.38	1.05	0.42
gene1709	AAEL001682	55.06	66.86	64.14	54.04	60.07	55.29	62.38	53.14	61.02	57.43	63.36	63.47	56.97	61.66	61.94	61.16	58.57	58.57	-1.03	0.6	1.01	0.79	-1.01	0.71
gene1735	AAEL001683	512.98	574.65	664.08	513.75	524.28	521.21	0	5.18	4.18	5.12	4.39	4.83	3.65	0	0	0	0	0
gene1731	AAEL001684	8.46	7.08	8.16	8.22	9.23	7.86	7.16	7.96	9.56	10.95	8.22	6.34	6.4	5.61	6.58	8.05	8.54	8.54	-1.01	0.84	-1.12	0.17	-1.14	0.04
gene1710	AAEL001685	0	0	0	0	0	0	0	0	0	0	0	0	0	0	0	0	0	0
gene1712	AAEL001686	3.44	4.07	0	0	4.19	5.37	0	5.39	0	0	4.15	5	3.95	0	6.24	0	4.15	4.15
gene1721	AAEL001687	48.05	45.82	52.65	49.57	50.66	47.58	44.92	39.75	41.44	38.93	45.35	41.63	36.92	40.14	32.26	37.61	38.33	38.33	-1.21	6.08e-06	-1.13	0.02	-1.36	1.32e-15
gene1715	AAEL001688	24.61	23.05	23.43	24.63	23.27	23.91	22.53	26.43	25.96	25.21	25.37	25.08	26.58	24.94	27.07	25.09	26.28	26.28	1.01	0.68	1.04	0.29	1.06	0.13
gene1699	AAEL001689	0	0	0	0	0	0	0	0	0	0	0	0	0	0	0	0	0	0
gene1723	AAEL001690	0	0	0	0	0	0	0	0	0	0	0	0	0	0	0	0	0	0
gene1707	AAEL001691	15.3	15.72	13.23	14.39	14.97	13.77	12.87	15.52	15.2	14.99	14.3	16.19	12.99	9.74	16.42	13.92	13.12	13.12	-1.05	0.37	-1.1	0.21	-1.15	0.05
gene1732	AAEL001692	0	0	0	0	0	0	0	0	0	0	0	0	0	0	0	0	0	0
gene1734	AAEL001693	0	0	0	0	0	0	0	0	0	0	0	0	0	0	0	0	0	0
gene1708	AAEL001694	0	0	0	0	0	0	0	0	0	0	0	0	0	0	0	0	0	0
gene1728	AAEL001695	0	0	0	0	0	0	0	0	0	0	0	0	0	0	0	0	0	0
gene1698	AAEL001696	0	0	0	0	0	0	0	0	0	0	0	0	0	0	0	0	0	0
gene1724	AAEL001697	0	0	0	0	2.14	3.45	0	4.82	3.7	0	4.09	4.46	5.05	5.77	4.3	3.91	6.06	6.06
gene1706	AAEL001698	96.37	99.03	95.18	102.35	96.59	98.23	107.73	107.7	97.11	112.43	103.58	101.33	105.38	106.18	101.48	105.55	107.8	107.8	1.04	0.12	1.06	0.08	1.1	0.000138
gene1720	AAEL001699	16.71	18.79	19.65	16.94	19.04	20.66	16.34	20.88	19.87	19.73	19.07	19.01	21.31	19.9	17.76	18.62	18.09	18.09	-1.02	0.73	1.02	0.71	1	0.97
gene1719	AAEL001700	4.12	0	0	0	3.54	0	4.86	0	4.27	5.09	4.9	0	0	0	0	0	0	0
gene1716	AAEL001701	0	0	0	0	0	0	0	0	0	0	0	0	0	0	0	0	0	0
gene1701	AAEL001702	8.26	8.76	4.95	6.43	6.51	4.91	3.44	3.45	3.53	7.72	0	5.83	0	0	5.33	0	3.47	3.47
gene1704	AAEL001703	0	0	0	0	0	0	0	0	31.72	0	0	0	0	0	0	0	0	0
gene1711	AAEL001704	1108.19	1050.32	1026.91	1072.53	1007.26	1200.9	0	3.45	0	0	0	0	0	0	0	0	0	0
gene1729	AAEL001705	8.68	8.36	11.01	7.19	11.4	10.92	10.76	13.3	7.86	10.47	12.08	10.55	9.59	10.09	10.7	10.77	10.25	10.25	1.05	0.67	-1.03	0.76	1.02	0.85
gene9428	AAEL001706	23.53	26.98	21.04	23.68	28.02	31.97	35.42	25.99	25.22	27.99	27.49	21.95	33.77	27.35	39.66	31.74	25.88	25.88	-1.01	0.91	1.13	0.24	1.12	0.26
gene9429	AAEL001707	11.08	12.77	11.66	12.97	13.02	13.08	12.46	12.14	11.98	13.84	11.74	12.89	9.56	10.17	10.23	11.16	12.26	12.26	-1.01	0.89	-1.18	0.000409	-1.19	0.00374
gene9427	AAEL001708	33.45	25.1	29.71	44.28	27	38.47	50.48	44.3	56.74	63.94	51.14	59.3	46.89	55	44.08	55.35	50.44	50.44	1.56	4.08e-06	-1.07	0.29	1.46	1.2e-05
gene9414	AAEL001709	33.71	37.5	35.55	35.6	37.87	35.44	35.92	38.26	38.85	46.13	36.91	36.94	34.83	38.46	39.07	38.33	38.14	38.14	1.03	0.22	1.01	0.57	1.05	0.01
gene9421	AAEL001710	0	0	0	0	1.6	0	0	0	0	0	0	0	0	0	0	0	0	0
gene9415	AAEL001711	4.11	3.72	3.89	3.89	3.85	4.11	0	4.36	4.56	5.03	3.94	0	0	4.32	4.06	3.8	4.85	4.85
gene9413	AAEL001712	0	0	0	0	0	0	0	0	0	0	0	0	0	0	0	0	0	0
gene9408	AAEL001713	0	0	0	0	0	0	0	0	0	0	0	0	0	0	0	0	0	0
gene9420	AAEL001714	0	0	0	0	0	4.09	0	0	0	0	0	0	0	0	0	0	0	0
gene9426	AAEL001715	157.44	164.11	168.54	157.91	153.14	159.02	157.84	158.74	163.89	174.45	171.37	156.29	165.52	174.77	173.74	170.41	174.69	174.69	1.02	0.49	1.11	4.91e-06	1.13	1.83e-06
gene9406	AAEL001716	27.22	27.95	27.64	26.34	27.11	26.06	30.48	32.2	34.76	34.26	33.92	30.48	31.2	34.16	34.46	34.44	35.28	35.28	1.17	5.44e-11	1.05	0.04	1.22	0
gene9424	AAEL001717	16.5	13.96	17.34	13.83	16.66	18.77	21.03	19.54	18.9	20.23	15.8	15.3	18.87	22.79	21.62	16.01	17.02	17.02	1.06	0.42	1.05	0.5	1.12	0.16
gene9410	AAEL001718	0	0	0	0	0	0	0	0	0	0	0	0	0	0	0	0	0	0
gene9418	AAEL001719	8.06	8.57	9.9	9.64	8.44	9.76	10.01	10.1	12.93	12.05	10.91	11.85	14.3	13.82	14.64	14.77	13.72	13.72	1.17	0.00434	1.22	0.00227	1.43	6.33e-08
gene9423	AAEL001720	0	0	0	0	0	0	0	0	4.47	0	0	0	0	0	0	0	0	0
gene9419	AAEL001722	50.85	60.47	37.63	42.4	56.07	41.59	67.68	124.36	95.55	158.41	77.8	62.48	61.95	86.93	100.37	107.75	99.5	99.5	1.98	0.000665	1	0.98	1.98	6.7e-11
gene9412	AAEL001724	3.9	3.52	4.67	0	5.82	3.94	5.02	3.66	3.54	3.72	5.47	4.29	0	4.37	3.31	0	4.37	4.37
gene9411	AAEL001725	32.12	32.68	35.87	36.43	35.22	31.82	37.87	40.94	37.43	39.51	38.89	34.56	34.05	40.3	37.88	37.26	38.82	38.82	1.08	0.00518	1.02	0.53	1.1	0.000276
gene9416	AAEL001726	0	0	0	0	0	0	0	0	0	0	0	0	0	0	0	0	0	0
gene9409	AAEL001728	0	0	0	0	1.9	0	0	0	0	0	3.76	0	3.58	0	0	0	5.06	5.06
gene9422	AAEL001729	18.36	18.66	19.48	15.52	18.67	18.06	19.83	21.3	20.48	25.04	21.81	22.36	19.78	21.66	18.58	23.51	18.87	18.87	1.13	0.00807	-1.02	0.69	1.11	0.07
gene9417	AAEL001730	0	0	0	0	0	0	0	0	0	0	0	0	0	0	0	0	0	0
gene9425	AAEL001731	4.35	4.43	4.57	4.93	6.36	6.03	4.04	4.48	6.04	5.36	5.52	4.42	3.82	3.36	4.06	5.47	5.3	5.3	-1.1	0.3	-1.1	0.28	-1.21	0.06
gene2677	AAEL001732	0	0	0	0	0	0	0	0	0	0	0	0	0	0	0	0	0	0
gene2673	AAEL001733	22.75	29.27	23.46	21.73	18.53	25.55	23	23.37	18.64	25.31	24.09	21.9	26.74	20.71	25.23	23.02	18.92	18.92	-1.23	0.04	1.03	0.79	-1.19	0.13
gene2669	AAEL001734	28.07	33.06	36.29	35.77	33.87	30.91	35.77	29.09	39.19	36.12	32.94	32.74	29.71	38.85	31.97	33.5	31.34	31.34	-1.01	0.92	-1.03	0.64	-1.03	0.53
gene2670	AAEL001735	0	0	0	0	0	0	0	0	0	0	0	0	0	0	0	0	0	0
gene2667	AAEL001736	0	0	0	0	0	0	0	0	0	0	0	0	0	0	0	0	0	0
gene2680	AAEL001737	0	0	0	0	0	0	0	0	0	0	0	0	0	0	0	0	0	0
gene2678	AAEL001738	0	0	0	0	0	0	0	0	0	0	0	0	0	0	0	0	0	0
gene2665	AAEL001739	20.94	15.83	28.48	22.59	23.23	20.63	26.74	22.42	26.14	23.43	24.19	23.96	23.1	24.59	22.68	25.77	25.09	25.09	1.07	0.44	-1.02	0.62	1.04	0.61
gene2668	AAEL001740	36.4	35.47	36.19	39.1	35.57	43.41	36.55	36.42	36.06	35.12	34.2	35	27.77	33.64	35.83	32.24	37.15	37.15	-1.11	0.04	-1.04	0.28	-1.16	0.00684
gene2674	AAEL001741	0	0	0	0	1.16	0	0	0	0	0	0	0	0	0	3.37	5.12	0	0
gene2675	AAEL001742	23.68	22.79	25.8	27.16	28.3	25.33	24.86	25.27	25.91	25.77	26.94	24.3	23.96	25.55	24.29	25.15	28.87	28.87	-1.03	0.38	1.03	0.3	1	0.95
gene2671	AAEL001743	0	0	0	0	0	0	0	0	0	0	0	0	0	0	0	0	0	0
gene2676	AAEL001744	29.37	29.93	27.91	31.73	33.59	27.68	30.45	30.37	31.37	36.73	30.62	27.07	26.01	29.89	27.4	33.24	30.42	30.42	-1	0.89	-1.03	0.47	-1.03	0.44
gene2681	AAEL001745	3.39	4.35	0	4.69	5.03	3.56	0	0	0	0	0	0	0	0	0	0	0	0
gene2679	AAEL001746	104.53	108.14	107.85	107.27	111.09	108.9	100.08	95.33	98	96.8	103.56	97.22	95.48	92.78	89.61	101.22	98.14	98.14	-1.1	3.66e-05	1	0.93	-1.1	3.74e-07
gene2664	AAEL001747	0	0	0	0	0	0	0	0	0	0	0	0	0	0	0	0	0	0
gene2672	AAEL001748	6.06	5.58	6.3	5.92	6.18	4.87	4.75	6.27	5.71	5.44	6.18	5.5	5.82	7.39	6.97	6.44	6.75	6.75	-1.11	0.08	1.18	0.00434	1.06	0.29
gene11562	AAEL001749	17.92	18.68	19.19	16.8	16.72	16.36	16.4	15.94	20.15	19.17	15.92	18.04	15.3	17.98	19.99	19.42	20.63	20.63	-1.04	0.36	1.07	0.15	1.03	0.47
gene11584	AAEL001751	11.22	13.5	15.27	11.51	12.21	14.25	11.44	14.03	14.34	12.56	11	10.05	15.09	15.12	12.99	12.08	12.46	12.46	-1.13	0.09	1.15	0.05	1.02	0.79
gene11596	AAEL001752	27.91	26.37	26.68	26.18	27.53	25.36	29.27	30.13	29.33	31.15	30.02	26.6	28.78	29.67	29.27	29.73	30.94	30.94	1.08	0.000221	1.04	0.02	1.12	4.1e-09
gene11598	AAEL001753	67.94	57.28	74.72	66.97	68.91	82.84	88.32	88.64	77.19	66.32	99.09	83.02	89.05	87.05	91.5	85.12	112.26	112.26	1.15	0.32	1.16	0.26	1.34	0.04
gene11573	AAEL001754	0	0	0	0	0	0	0	0	0	0	0	0	0	0	0	0	0	0
gene11576	AAEL001755	0	0	0	0	0	0	0	0	0	0	0	0	0	0	0	0	0	0
gene11586	AAEL001756	14.44	14.1	12.18	15.35	15.64	13.29	16.74	18.01	16.6	15.31	13.43	17.01	15.1	15.76	16.06	16.47	17.92	17.92	1.08	0.2	1.01	0.86	1.09	0.06
gene11594	AAEL001757	11.28	9.5	11.97	11.09	11.33	10.82	11.11	16.83	15.14	15.17	14.03	15.16	17.03	15.2	14.09	13.62	15.76	15.76	1.24	0.00113	1.04	0.61	1.29	5.03e-05
gene11559	AAEL001759	795.59	852.68	752.92	779.62	776.5	812.61	1179.62	1314.02	1242.28	1402.79	1327.45	1365.16	1482	1532.44	1541.09	1513.68	1446.65	1446.65	1.6	0	1.17	9.08e-10	1.93	0
gene11563	AAEL001760	4.28	6.26	5.55	5.13	6.44	5.17	5.36	8.83	7.01	11.43	5.19	5.01	8.13	5.46	6.79	7.32	7.46	7.46	1.2	0.19	1	0.97	1.21	0.00727
gene11588	AAEL001761	15.81	18.16	20.63	17.47	19.87	18.12	19.5	21.13	17.8	22.69	22.05	20.05	19.29	23.83	20.98	17.76	22.24	22.24	1.04	0.47	-1	0.97	1.04	0.52
gene11561	AAEL001762	0	0	0	0	0	0	0	0	0	0	0	0	0	0	0	0	0	0
gene11567	AAEL001763	4.51	6.25	4.95	7.41	6.97	4.21	5.61	14.42	12.41	13.97	7.08	7.11	9.09	8.12	12.11	7.54	11.68	11.68	1.68	0.00858	-1.02	0.89	1.66	2.51e-05
gene11597	AAEL001764	10.69	12.52	12.59	12.44	12.16	12.91	15.16	15.22	14.98	11.63	14.89	13.19	11.87	16.19	14.97	15.6	14.31	14.31	1.08	0.27	-1	0.99	1.08	0.26
gene11583	AAEL001765	33.45	32.67	35.01	33.19	34.61	36.71	38.82	36.69	36.89	36.6	37.3	35.49	33.81	34.97	36.82	36.18	35.97	35.97	1.06	0.06	1	0.98	1.06	0.01
gene11575	AAEL001766	0	0	0	0	1.83	0	0	0	0	0	0	0	0	0	0	0	0	0
gene11595	AAEL001767	15.96	17.94	19.52	19.73	18.21	16.36	19.48	16.2	19.28	12.69	16.53	15.96	14.84	15.11	16.96	16.84	13.73	13.73	-1.13	0.11	-1.06	0.49	-1.2	0.000149
gene11577	AAEL001768	12.52	16.31	15.15	15.13	13.22	7.59	16.61	11.27	16.56	15.26	19.97	11.89	15.96	19.02	17.18	19.63	15.17	15.17	1.27	0.31	1.01	0.96	1.27	0.12
gene11566	AAEL001769	138.3	132.18	128.1	143.51	144.09	140.21	146.66	166.21	159.02	179.86	156.77	162.34	150.29	173.45	167.59	176.21	160.62	160.62	1.16	3.2e-07	1.05	0.14	1.22	1.51e-09
gene11572	AAEL001771	0	0	0	0	1.63	0	0	0	0	0	0	0	0	0	0	0	0	0
gene11585	AAEL001772	0	0	0	0	0	0	0	0	0	0	0	0	0	0	0	0	0	0
gene11582	AAEL001774	0	0	0	0	0	0	0	0	0	0	0	0	0	0	0	0	0	0
gene11560	AAEL001775	10.6	12.68	11.07	12.81	13.38	10.31	11.66	12.37	11.82	12.29	12.85	12.25	11.52	12.74	11.77	12.07	11.63	11.63	-1	0.94	-1.06	0.22	-1.06	0.22
gene11592	AAEL001776	131.45	133.47	137.01	148.74	137.26	137.22	158.19	117.64	160.95	140.29	144.77	146.07	140.26	149.9	153.16	153.08	152.19	152.19	1.01	0.85	1.03	0.58	1.04	0.2
gene11574	AAEL001777	97.11	105.79	119.02	108.89	123.3	111.91	146.57	147.57	158.16	127.84	161.89	151.49	172.27	169.24	154.54	147.17	168.05	168.05	1.23	0.00131	1.08	0.22	1.33	9.1e-08
gene11565	AAEL001778	28.87	29.68	33.47	27.11	28.21	28.42	31.96	36.36	33.04	31.66	32.27	35.33	32.39	30.01	33.04	30.72	23.87	23.87	1.07	0.18	-1.1	0.1	-1.03	0.61
gene11571	AAEL001779	353.58	380.07	392.06	376.53	384.56	386.87	437.49	426.11	432.79	406.56	425.84	423.9	442.07	461.76	448.05	471.36	474.82	474.82	1.1	5.5e-05	1.11	1.6e-06	1.22	0
gene11589	AAEL001780	112.96	124.83	138.72	133.65	139.17	128.54	153.93	138.53	162.96	122.15	135.57	151.82	136.62	154.69	135.91	143.83	131.32	131.32	1.07	0.27	-1.04	0.53	1.02	0.62
gene11564	AAEL001782	13.89	16.65	15.02	16.22	14.4	15.54	17.06	18.8	18.07	18.43	16.96	17.46	17.13	17.24	18.45	16.51	17.39	17.39	1.11	0.000987	1.02	0.64	1.13	0.00105
gene11590	AAEL001783	0	0	0	0	0	0	0	0	0	0	0	0	0	0	0	0	0	0
gene11570	AAEL001784	10.51	12.71	11.73	10.53	13.59	9.78	14.17	13.71	11.94	16.81	15.16	13.85	12.97	15.63	17.32	16.55	15.84	15.84	1.09	0.41	1.14	0.22	1.24	0.04
gene11569	AAEL001785AAEL001781	0	0	3.46	0	3.18	0	0	4.38	0	0	0	0	3.67	0	0	0	4.01	4.01
gene11580	AAEL001786	63.63	63.77	65.93	80.14	78.91	81.75	90.5	89.73	92.85	93.76	100.19	80.86	95.33	62.33	96.89	89.48	102.35	102.35	1.64	0.00137	-1.09	0.54	1.51	0.00545
gene11578	AAEL001787	26.17	30.76	29.33	25.8	26.73	25.73	35.12	41.65	36.16	35.57	32.92	30.92	29.01	31.89	40.73	37.92	32.66	32.66	1.23	2.95e-05	-1	0.94	1.22	0.000529
gene11568	AAEL001788	0	0	0	0	0	0	0	0	0	0	0	0	0	0	0	0	0	0
gene11581	AAEL001789	16.25	13.57	12.22	14.7	16.08	14.47	18.77	21.06	17.79	22.42	16.46	18.05	16.41	15.55	21.5	15.79	19.61	19.61	1.23	0.000352	-1.08	0.25	1.14	0.07
gene11591	AAEL001790	0	0	0	0	0	0	0	0	0	0	0	0	0	0	0	0	0	0
gene12351	AAEL001791	23.45	25.53	26.23	25.51	26.3	24.71	21.09	21.17	23.85	25.43	21.96	22.04	20.6	22.35	22.61	21.69	24.99	24.99	-1.16	4.94e-10	1.02	0.47	-1.14	1.58e-07
gene12377	AAEL001792	0	0	0	0	0	0	0	0	0	0	0	0	0	0	0	0	0	0
gene12373	AAEL001793	4.11	0	0	4.06	4.6	0	0	0	5.39	4.1	0	0	0	3.49	4.22	0	0	0
gene12338	AAEL001794	0	0	0	0	1.8	0	0	5.31	0	6.22	0	0	0	0	4.33	0	3.52	3.52
gene12341	AAEL001795	25.29	25.99	27.29	23.59	21.47	21.05	30.73	28.25	27.78	25.47	25.39	25.5	24.36	23.94	23.34	29.25	25.16	25.16	1.05	0.37	-1.03	0.63	1.02	0.72
gene12350	AAEL001796	17.42	18.93	19.93	16.84	21.54	18.69	21.27	23.38	23.42	25.5	21.61	22.3	23.75	19.56	21.93	21.56	23.11	23.11	1.16	0.000148	-1.01	0.89	1.15	0.00448
gene12355	AAEL001797	22.62	24.23	24.03	17.55	22.33	21.54	18.88	20.04	21.73	23.48	18.82	22.74	18.72	20.76	21.63	19.14	19.55	19.55	-1.12	0.05	-1.06	0.22	-1.19	0.00207
gene12363	AAEL001798	180.17	200.94	187.4	198.63	210.14	199.3	255.9	246.8	270.94	268.74	261.48	249.2	262.74	261.39	254.7	271.09	273.4	273.4	1.28	0	1.06	2.04e-05	1.36	0
gene12337	AAEL001799	30.24	32.22	32.31	33.08	33.65	31.37	31.67	34.14	32.62	37.57	33.87	29.38	26.41	29.26	30.63	31.08	32.45	32.45	1.01	0.72	-1.07	0.00531	-1.06	0.00959
gene12359	AAEL001800	28.4	27.87	30.93	25.72	24.22	29.49	33.66	36.37	28.85	43.4	34.59	31.13	34.05	33.37	33.63	34.09	42.57	42.57	1.17	0.00998	1.06	0.35	1.23	0.000133
gene12372	AAEL001801	0	0	0	0	3.34	0	3.87	0	0	3.75	3.61	0	0	0	4.12	0	0	0
gene12342	AAEL001803	11.91	12.12	13.2	12.15	12.79	12.59	12.39	12.88	11.75	13.55	13.13	11.46	13.1	12.71	12.51	12.95	14.19	14.19	-1.03	0.22	1.09	0.00857	1.06	0.07
gene12346	AAEL001805	23.43	29.1	20.76	23.86	26.78	20.6	17.51	13.96	13.21	19.45	17.16	18.34	18.31	11.17	20.34	17.53	13.52	13.52	-1.53	4.82e-06	1.01	0.96	-1.53	2.77e-05
gene12336	AAEL001806	7.35	4.46	5.67	7.48	4.13	6.08	0	5.87	9.24	7.08	5.91	6.23	4.76	3.99	8.22	6.08	5.45	5.45					-1.06	0.73
gene12376	AAEL001807	0	0	0	0	0	0	0	0	0	0	0	0	0	0	0	0	0	0
gene12358	AAEL001808	43.14	42.68	43.24	41.89	46.71	40.32	41.46	47.9	46.71	52.4	45.52	37.37	35.52	41.41	37.94	43.55	43.84	43.84	1.03	0.36	-1.05	0.23	-1.02	0.55
gene12353	AAEL001809	7.91	5.06	7.71	7.12	7.56	7.42	9.5	6.51	7.97	7.54	8.54	9.97	6.46	6.63	6.98	8.35	9.71	9.71	1.08	0.45	-1.02	0.82	1.05	0.58
gene12348	AAEL001810	65.16	82.54	72.15	69.47	73.38	72.87	82.1	85.39	84.1	91.4	84.87	80.79	83.24	81.3	94.37	87.36	81.17	81.17	1.13	0.00034	1.03	0.34	1.16	0.000164
gene12383	AAEL001811	0	4.05	3.85	0	3.61	3.88	4.18	4.19	4.38	4.51	3.76	4.22	4.16	4.86	4.48	4.81	4.03	4.03			1.07	0.19
gene12347	AAEL001812	11.4	11.22	8.82	10.13	10.72	10.97	13.03	10.1	10.84	11.08	11.03	11	13.2	11.21	10.53	13.9	11.02	11.02	-1	0.99	1.06	0.42	1.06	0.39
gene12371	AAEL001813	6.57	5.52	5.36	5.94	6.17	6.27	0	3.58	0	0	0	0	0	0	0	0	0	0
gene12340	AAEL001814	0	0	0	0	0	0	0	0	0	0	0	0	0	0	0	0	0	0
gene12365	AAEL001815	11.95	14.46	14.55	16.38	14.95	15.04	20.37	22.65	18.25	23.67	20.8	19.09	21.4	21.95	23.94	22.82	24.55	24.55	1.36	1.23e-09	1.12	0.00339	1.52	0
gene12360	AAEL001816	0	0	0	0	2.5	0	0	0	0	0	0	0	0	0	0	0	0	0
gene12384	AAEL001817	56.56	52.44	51.31	57.92	52.24	53.13	42.09	42.65	39.88	48.21	40.25	37.46	38.38	41.08	40.01	41.46	42.07	42.07	-1.35	1.23e-19	1	0.94	-1.35	1.56e-21
gene12352	AAEL001818	0	0	0	0	1.37	0	0	0	0	5.27	0	0	5.02	0	0	0	0	0
gene12364	AAEL001819	9.55	9.44	8.72	10.66	9.64	9.05	9.25	9.49	8.74	11.59	7.87	7.37	6.27	6.23	9.07	8.66	9.07	9.07	-1.12	0.05	-1.17	0.06	-1.31	0.000221
gene12369	AAEL001820	5.77	9.42	7.22	7.72	6.12	9.66	9.5	10.04	8.21	12.24	6.23	7.42	7.85	8.54	9.38	9.51	9.42	9.42	1.09	0.47	1.03	0.74	1.12	0.27
gene12345	AAEL001821	28.56	30.23	18.72	22.38	31.09	17.21	16.95	36.87	28.65	44.21	22.18	13.81	13.94	25.25	22.22	21.71	22.71	22.71	1.03	0.9	-1.26	0.22	-1.24	0.09
gene12356	AAEL001822	0	0	0	0	0	0	0	0	0	0	0	0	0	0	0	0	0	0
gene12381	AAEL001823	0	0	0	0	1.86	0	0	4.19	3.75	0	0	0	0	0	4.12	0	0	0
gene12339	AAEL001826	0	0	0	0	0	0	0	0	0	0	0	0	0	0	0	0	0	0
gene12367	AAEL001827	18.34	17.46	19.36	20.69	18.77	21.74	18.01	19.95	17.79	18.33	19.26	17.54	19.48	20.64	21.34	20.03	18.18	18.18	-1.11	0.05	1.07	0.18	-1.04	0.46
gene12357	AAEL001828	0	0	0	4.36	0	0	4.33	5.21	3.55	0	5.24	0	0	0	0	0	0	0
gene12378	AAEL001829	0	0	0	0	0	0	0	0	0	0	0	0	0	0	0	0	0	0
gene12361	AAEL001830	29.59	31.25	30.84	34.52	28.62	27.26	34.17	31.18	29.63	36.32	30.09	28.33	29.07	30.17	31.69	32.82	30.31	30.31	-1.01	0.89	1	0.92	-1	0.97
gene12366	AAEL001831	34.56	39.62	34.09	38.56	38.75	46.67	43.89	47.97	36.14	49.25	41.21	46.71	45.12	46.84	41.12	38.89	44.58	44.58	1.07	0.32	-1.01	0.87	1.06	0.33
gene12379	AAEL001832	30.53	33.05	31.54	35.96	33	29.02	39.07	43.97	41.35	51.38	37.54	35.91	38.05	47.65	44.43	43.2	47.44	47.44	1.24	4.73e-06	1.14	0.02	1.41	5.65e-09
gene12374	AAEL001833	0	0	3.48	0	3.37	0	0	0	4.01	0	3.94	0	0	0	3.41	0	3.49	3.49
gene12343	AAEL001834	111.51	118.76	125.34	126.07	133.14	115.62	180.03	164	168.3	183.78	185.77	176.78	187.53	198.93	177.54	199.09	197.85	197.85	1.4	0	1.12	0.000407	1.57	0
gene12368	AAEL001835	34.28	32.82	34.4	26.07	33.96	28.66	21.66	25.67	21.38	21.85	19.06	17.24	16.15	15.96	13.44	15.38	11.24	11.24	-1.58	2.2e-11	-1.48	2.08e-06	-2.33	9.42e-28
gene12370	AAEL001836	0	0	0	0	0	0	0	0	0	0	0	0	0	0	0	0	0	0
gene12749	AAEL001837	0	0	0	0	1.5	0	0	0	0	0	0	0	0	0	0	0	0	0
gene12769	AAEL001838	119.5	120.14	131.68	130.42	110.42	118.89	125.37	112.13	122.79	121.14	107.85	111.6	102.62	110.5	111.06	116	102.08	102.08	-1.09	0.03	-1.05	0.2	-1.14	0.000577
gene12766	AAEL001839	0	0	0	0	2.05	0	0	0	0	0	0	0	0	0	0	0	0	0
gene12733	AAEL001840	0	0	0	0	1.7	0	0	0	0	0	0	0	0	0	0	0	0	0
gene12760	AAEL001841	0	0	0	0	0	0	0	0	0	0	0	0	0	0	0	0	0	0
gene12761	AAEL001842	11.73	6.11	6.9	12.86	6.74	7.07	3.88	4.12	7.02	0	4.61	3.61	0	3.6	3.38	0	0	0
gene12746	AAEL001843	7.55	9.65	8.42	9.88	9.93	8.43	6.98	7.58	9.02	7.47	7.56	6.61	7.68	7.02	6.17	8.65	6.31	6.31	-1.27	2.49e-05	-1.04	0.53	-1.33	1.64e-05
gene12735	AAEL001844	4.34	5.44	5.71	4.6	7.27	4.02	6.4	5.87	6.19	4.03	4.61	5.42	0	0	5.05	0	0	0	1.05	0.75
gene12748	AAEL001845	172.83	154.42	171.45	149.89	140.52	150.1	172.96	160.97	158.25	147.25	156.02	160.88	151.4	153.3	163.42	153.35	151.3	151.3	-1.02	0.73	1.01	0.89	-1.01	0.78
gene12726	AAEL001846	0	0	0	0	0	0	0	0	0	0	0	0	0	0	0	0	0	0
gene12754	AAEL001847	35.39	33.96	30.71	33.64	34.92	34.24	42.84	50.18	45.97	56.16	45.48	36.5	40.02	42.33	42.74	46.09	46.77	46.77	1.33	8.02e-08	-1.02	0.72	1.31	0
gene12763	AAEL001848	22.04	20.04	21.04	21.53	23.19	21.51	20.81	23.47	24.88	29.43	23.48	24.97	21.22	22.19	26.65	24.71	27.35	27.35	1.09	0.03	1.02	0.64	1.11	0.00507
gene12742	AAEL001849	0	0	0	0	0	0	0	0	0	0	0	0	0	0	0	0	0	0
gene12762	AAEL001849	0	0	0	0	1.62	0	0	0	0	0	3.81	0	0	0	0	0	0	0
gene12747	AAEL001850	11.03	11.06	11.68	10.98	12.18	10	7.59	9.32	7.94	8.98	6.43	7.01	6.78	6.45	7.89	6.66	7.23	7.23	-1.51	1.26e-16	-1.12	0.05	-1.69	3.11e-43
gene12732	AAEL001851	5.48	5.33	5.5	5.98	6.06	5.78	5.38	6.93	5.44	5.64	4.3	5.16	5.79	5.3	6.74	5.95	3.81	3.81	-1.12	0.15	-1.02	0.83	-1.15	0.17
gene12738	AAEL001852	17.77	11.82	22.84	15.72	18.49	17.79	27.87	31.68	19.81	17.78	18.48	19.59	25.97	22.34	21.22	24.87	19.32	19.32	1.38	0.02	1.05	0.69	1.44	6.45e-05
gene12764	AAEL001853	27.7	27.71	27.85	28.47	27.52	26.24	27.8	28.96	27.92	36.46	28.82	28.12	26.6	26.82	26.02	29.85	28.11	28.11	1.03	0.36	-1.05	0.15	-1.02	0.45
gene12739	AAEL001854	51.4	44.58	47.34	57.36	43.81	42.96	53.97	54.17	33.84	54.5	49.45	45.46	51.86	30.54	45.39	46.02	43.38	43.38	-1.06	0.54	-1.01	0.91	-1.07	0.55
gene12734	AAEL001855	135.79	126.49	135.54	135.8	138.63	150.29	89.42	77.22	75.88	73.46	83.15	97.82	73.74	69.59	73.76	66.56	56.79	56.79	-1.71	3.77e-18	-1.2	0.03	-2.05	3.79e-45
gene12767	AAEL001856	63.49	63.95	53.87	57.6	57.72	50.7	51.36	58.76	49.61	66.24	49.05	45.9	39.65	47.66	44.25	50.76	44.96	44.96	-1.12	0.06	-1.13	0.02	-1.26	1.94e-06
gene12725	AAEL001857	0	0	0	0	0	0	0	0	0	0	0	0	0	0	0	0	0	0
gene12756	AAEL001858	10.74	10.14	11.66	12.15	12.22	10.22	9.05	9.34	11.48	10.99	10.07	9.24	7.45	10.66	10.01	10.03	9.94	9.94	-1.18	8.67e-05	-1.04	0.46	-1.22	5.24e-05
gene12753	AAEL001859	42.45	45.35	45.47	45.32	44.93	42.49	48.37	51.27	45.97	47.86	46.09	46.68	47.37	52.31	46.82	45.37	48.4	48.4	1.04	0.2	1.02	0.6	1.06	0.08
gene12741	AAEL001860	192.4	188.26	188.82	179.37	183.69	162.74	168.94	175.2	171.22	183.6	170.59	174.64	181	178.62	182.97	181.38	172.59	172.59	-1.09	0.00448	1.05	0.12	-1.04	0.2
gene12765	AAEL001861	9.32	10.13	9.91	9.37	10.58	10.34	11.54	11.42	11.53	11.4	11.42	10.33	11.2	11.56	10.62	10.95	10.79	10.79	1.1	0.000563	1.01	0.62	1.11	0.000945
gene12740	AAEL001863	146.36	167.06	171.53	161.04	157.51	167.73	154.15	135.2	171.38	135.79	127.92	125.26	150.08	109.95	117.88	109.4	110.71	110.71	-1.19	0.000661	-1.13	0.15	-1.34	6.58e-06
gene12751	AAEL001864	59.13	67.83	57.53	63.96	59.95	54.78	53.56	67.99	57.08	83.16	61.98	53.37	53.72	60.97	64.42	66	57.62	57.62	-1	0.97	1.03	0.67	1.02	0.62
gene12730	AAEL001865	325.65	373.77	332.17	334.09	303.26	303.6	272.69	288.68	278.63	291.31	274.61	289.12	258.48	279.56	286.16	256.47	250.55	250.55	-1.21	8.07e-07	-1.04	0.25	-1.25	6.34e-08
gene12752	AAEL001866	93.61	88.77	89.22	101.44	87.14	98.17	100.75	113.37	101.28	111.52	99.17	85.53	106.09	93.28	102.48	104.91	113.51	113.51	1.03	0.44	1.06	0.21	1.1	0.06
gene12728	AAEL001867	0	0	0	0	0	0	0	0	0	0	0	0	0	0	0	0	0	0
gene12755	AAEL001868	7.94	7.85	5.95	6.27	7.31	4.01	5.93	12.38	8.79	14.21	7.4	4.64	3.83	6.35	7.05	8.57	8.73	8.73	1.28	0.19	-1.22	0.3	1.05	0.72
gene12744	AAEL001869	60.74	61.54	67.47	69.52	62.09	62.15	73.42	74.43	73.51	73.82	73.37	68.19	71.34	75.83	66.27	77.51	77.91	77.91	1.1	0.000258	1.03	0.25	1.13	0.000105
gene12759	AAEL001870	0	3.64	0	0	3.2	0	0	4.21	4.57	0	0	0	0	0	4.66	0	3.83	3.83
gene12729	AAEL001871	46.56	47.97	50.43	46.73	45.79	43.75	41.95	43.76	43.38	49.36	53.54	48.34	45.23	49.33	44.84	48.43	41.68	41.68	-1.04	0.37	-1	0.95	-1.05	0.22
gene12731	AAEL001872	394.06	413.49	383.23	369	360.68	358.05	297.63	296.84	293.14	301.21	289.45	290.92	259.75	270.23	279.36	271.17	261.52	261.52	-1.29	1.83e-16	-1.09	5.57e-10	-1.41	9.25e-26
gene12737	AAEL001873	0	0	0	0	0	0	0	0	0	0	0	0	0	0	0	0	0	0
gene12727	AAEL001874	14.06	14.19	12.92	11.56	14.4	12.53	12.26	13.9	13.63	13.83	12.63	11.32	10.67	11.22	12.04	12.64	11.65	11.65	-1.09	0.04	-1.09	0.0073	-1.18	2.85e-05
gene12757	AAEL001875	15.77	17.1	18.69	21.84	18.35	18.76	17.25	17.53	18.36	21.5	15.33	19.31	12.3	16.14	17.67	16.61	17.85	17.85	-1.07	0.24	-1.11	0.06	-1.19	0.00487
gene12768	AAEL001876	10.87	8.01	9.04	11.07	11.09	8.19	6.17	7.04	8.58	9.06	7.99	7.43	6.31	4.98	6.59	7.19	6.91	6.91	-1.34	0.000216	-1.17	0.02	-1.57	1.66e-07
gene12743	AAEL001877	0	0	0	0	0	0	0	0	0	0	0	0	0	0	0	0	0	0
gene12750	AAEL001878	39.69	38.21	48.13	40	40.24	40.74	15.44	15.71	17.22	17.56	17.22	15.75	11.76	13.9	13.78	13.17	15.91	15.91	-2.58	2.18e-70	-1.18	2.12e-06	-3.04	4.16e-77
gene6217	AAEL001879	15.72	16.11	12.1	19.56	19.09	16.95	13.07	19.68	17.94	25.75	22.29	15.54	20.36	16.71	20.93	22.1	20.86	20.86	1.06	0.58	1.11	0.24	1.18	0.03
gene6224	AAEL001880	0	0	0	0	0	0	0	0	0	0	0	0	0	0	0	0	0	0
gene6202	AAEL001881	16.67	16.26	18.04	16.97	13.5	18.95	16.1	17.06	17.44	17.04	14.43	18.6	15.32	15.13	17.83	14.31	14.58	14.58	-1.07	0.32	-1.04	0.55	-1.11	0.13
gene6203	AAEL001882	0	0	0	0	0	0	0	0	0	0	0	0	0	0	4.13	0	0	0
gene6222	AAEL001883	20.1	19.71	19.49	19.25	19.72	19.44	19.78	25.88	23.54	24.41	23.28	24.42	20.89	25.31	21.9	25.92	24.27	24.27	1.13	0.00912	1.01	0.82	1.14	0.00158
gene6218	AAEL001884	0	0	0	0	1.3	0	0	0	0	0	0	0	0	0	0	0	0	0
gene6219	AAEL001885	0	0	0	0	0	0	0	0	0	0	0	0	0	0	0	0	0	0
gene6213	AAEL001886	17.18	18.08	14.41	16.31	16.66	18.23	17.66	20.65	19.91	20.2	18.57	17.17	17.81	17.4	20.03	16.65	14.73	14.73	1.06	0.28	-1.09	0.12	-1.03	0.6
gene6206	AAEL001887	42.61	40.76	39.26	39.22	43.45	42.74	27.83	31.01	30.03	38.45	27.24	29.78	24.91	24.72	25.47	27	23.59	23.59	-1.4	9.61e-16	-1.18	0.000237	-1.66	1.41e-47
gene6227	AAEL001888	68.52	67.49	65.45	66.68	70.49	60.36	65.33	73.85	74.9	95.49	70.8	62.44	60.24	66.32	63.45	74.96	72.62	72.62	1.1	0.08	-1.06	0.34	1.04	0.18
gene6212	AAEL001889	0	0	0	0	0	0	0	0	0	0	0	0	0	0	0	0	0	0
gene6201	AAEL001890	40.31	42.82	41.54	45.64	42.79	47.29	36.35	40.14	46.81	42.75	43.31	40.15	38.58	37.48	36.19	43.23	41.45	41.45	-1.09	0.04	-1.05	0.21	-1.15	0.000553
gene6198	AAEL001891	8.55	7.31	9.91	10.24	9.85	11.35	10.59	11.23	9.22	10.22	9.67	11.56	8.88	9.52	10.12	10.52	8.9	8.9	1.02	0.79	-1.09	0.18	-1.06	0.41
gene6207	AAEL001892	8.83	9.74	9.09	8.58	8.38	5.91	6.72	9.96	7.61	10.62	5.16	7.24	7.13	6.42	7.23	6.92	7.19	7.19	-1.11	0.36	-1.16	0.21	-1.29	0.00299
gene6209	AAEL001893	8.35	9.24	7.9	8.3	11.62	8.58	10.06	9.69	8.74	11.39	11.37	8.82	9.47	7.86	10.13	10.67	9.34	9.34	1.04	0.54	-1.02	0.8	1.03	0.7
gene6211	AAEL001894	0	0	0	0	3.15	0	0	3.79	0	4.44	0	0	0	0	0	0	3.56	3.56
gene6223	AAEL001895	0	0	0	0	0	0	0	0	0	0	0	0	0	0	0	0	0	0
gene6220	AAEL001896	66	67.36	62.35	63.89	70.41	64.28	70.76	71.2	70.96	77.25	67.77	60.16	64.3	70.48	77.25	66.42	73.79	73.79	1.02	0.42	1.06	0.1	1.08	0.02
gene6228	AAEL001897	0	0	0	0	0	0	0	4.98	0	0	0	0	0	0	0	0	0	0
gene6200	AAEL001898	21.86	22.13	24.03	24.97	24.19	21.3	27.57	36.21	34.87	38.37	34.15	29.04	32.44	36.28	37.46	37.41	38.12	38.12	1.39	1.01e-12	1.13	0.00172	1.56	0
gene6193	AAEL001899	137.94	130.52	141.55	151.99	145.06	146.51	145.85	132.15	149.34	113.41	133.25	146.74	117.8	122.66	108.03	101.57	121.32	121.32	-1.06	0.3	-1.19	0.01	-1.27	2.45e-08
gene6199	AAEL001900	0	0	0	0	0	0	0	0	0	0	0	0	0	0	0	0	0	0
gene6214	AAEL001901	0	0	0	0	0	0	0	0	0	0	0	0	0	0	0	0	0	0
gene6204	AAEL001902	0	0	0	0	0	0	0	0	0	0	0	0	0	0	0	0	0	0
gene6191	AAEL001903	14.93	14.96	14.41	13.52	13.36	13.66	11.04	13.79	13.04	14.91	12.2	15.56	9.39	12.22	10.9	12.33	13.23	13.23	-1.12	0.06	-1.11	0.17	-1.24	0.000115
gene6208	AAEL001904	50.72	55.7	56.57	56.52	62.47	52.63	52.06	52.42	56.01	49.94	54.18	46.79	47	48.57	48.94	48.78	53.08	53.08	-1.11	0.000479	-1.02	0.45	-1.14	4.12e-08
gene6197	AAEL001905	0	0	0	0	1.56	0	0	0	0	0	0	0	0	0	0	0	0	0
gene6226	AAEL001906	70.34	64.9	69.72	72.04	71.56	69.98	69.53	72.58	83.1	79.23	79.41	79.71	78.66	74.75	79.45	82.71	84.92	84.92	1.09	0.00685	1.08	0.01	1.18	8.88e-16
gene6221	AAEL001907	40.05	40.14	45.79	30.83	44.3	48.38	34.57	30.73	41.55	33.15	46.88	55.67	50.3	43.81	39.98	57.34	42.87	42.87	-1.09	0.53	1.17	0.2	1.08	0.4
gene6215	AAEL001908	0	0	0	0	0	0	0	0	0	0	0	0	0	0	0	0	0	0
gene6192	AAEL001909	48.88	50.23	51.07	42.73	47.84	49.16	54.42	40.83	43.79	40.05	49.41	48.38	51.32	49.45	46.09	42.47	37.79	37.79	-1.1	0.16	1.03	0.72	-1.07	0.32
gene6210	AAEL001910	13.05	13.23	13.25	11.68	12.09	9.79	15.41	16.4	16.08	14.7	16.61	12.9	14.02	16.21	14.1	13.98	15.66	15.66	1.2	0.000752	-1.04	0.39	1.16	0.00419
gene6194	AAEL001911	0	0	0	0	0	0	0	0	0	0	0	0	0	0	0	0	0	0
gene6225	AAEL001912	41.74	44.36	43.59	53.99	38.58	49.25	46.86	40.24	54.24	43.94	50.2	58.96	51.95	51.81	48.79	58.02	55.94	55.94	1.04	0.64	1.1	0.16	1.15	0.01
gene6216	AAEL001913	282.5	296.02	291.96	296.75	303.48	289.71	353.29	359.69	354.25	362.1	349.18	333.34	347.91	356.09	366.7	360.88	368.94	368.94	1.31	0	1.04	0.02	1.38	0
gene6195	AAEL001914	61.12	61.54	63.74	58.09	63.97	52.17	41.16	47.64	44.95	51.68	44.04	38.98	33.18	36.98	37.79	41.61	42.44	42.44	-1.35	1.11e-15	-1.07	0.25	-1.44	2.59e-11
gene15400	AAEL001916	133.82	136.51	131.47	134.3	134.41	137.29	112.75	116.48	114.89	125.45	122.09	117.66	111.63	103.47	110.19	112.34	124.09	124.09	-1.17	1.46e-13	-1.02	0.4	-1.2	3.24e-13
gene15391	AAEL001917	5.86	5.2	5.49	5.38	5.45	4.57	8.65	8.78	7.98	9.68	7.75	7.4	8.87	6.9	8.35	7.49	7.16	7.16	1.93	0.00052	-1.39	0.05	1.4	0.08
gene15410	AAEL001918	82.92	90.28	101.55	94.05	97.59	93.99	89.61	85	96.08	79.42	89.86	84.11	86.56	82.39	84.71	87.96	90.44	90.44	-1.11	0.01	1.01	0.81	-1.09	0.00237
gene15376	AAEL001919	31.05	35.67	34.14	35.19	37.43	36.59	38.44	38.84	38.77	41.31	39.51	36.61	37.22	41.66	39.54	37.01	43.36	43.36	1.08	0.00268	1.06	0.03	1.14	2.64e-05
gene15388	AAEL001920	7.3	7.5	7.03	8.38	8.19	5.8	6.51	10.88	7.88	12.42	7.22	4.75	5.52	8.15	7	7.22	7.51	7.51	1.04	0.76	-1.11	0.43	-1.07	0.32
gene15374	AAEL001921	35.96	39.29	41.72	40.55	45.33	40.9	44.32	46.25	50.8	56.49	49.63	42.02	39.46	48.15	44.75	51.6	49.24	49.24	1.18	1.31e-06	1.01	0.8	1.19	2.74e-06
gene15406	AAEL001922	0	0	0	0	0	0	0	0	0	0	0	0	0	0	0	0	0	0
gene15384	AAEL001923	0	0	0	0	0	0	0	0	0	0	0	0	0	0	0	0	0	0
gene15377	AAEL001924	6.65	6.52	5.54	4.88	5.01	4.05	6.87	6.75	7.04	7.2	5.04	6.93	7.78	7.27	4.78	6	6.35	6.35	1.13	0.16	1.08	0.39	1.21	0.04
gene15378	AAEL001925	0	0	0	0	0	0	0	0	0	0	0	0	0	0	0	0	0	0
gene15405	AAEL001926	30.47	36.28	33.6	30.65	39.53	34.42	33.7	41.46	41.27	35.34	41.72	41.57	45.26	35.01	46.87	46.06	31.09	31.09	1.04	0.65	1.06	0.56	1.11	0.32
gene15375	AAEL001927	0	0	0	0	0	0	0	0	0	0	0	0	0	0	0	0	0	0
gene15382	AAEL001928	43.14	40.92	47.56	53.72	53.76	55.56	52.37	68.76	62.83	99.76	50.52	49.71	46.53	43.85	59.37	42.43	47.26	47.26	1.23	0.08	-1.31	0.03	-1.06	0.42
gene15392	AAEL001929	0	0	0	0	0	0	0	0	0	0	0	0	0	0	0	0	0	0
gene15379	AAEL001930	74.92	89.11	75.93	77.78	82.9	75.05	80.24	87.08	85.95	85.14	85.56	88.75	78.4	82.17	91.71	85.62	90.74	90.74	1.04	0.22	1.03	0.37	1.07	0.02
gene15397	AAEL001931AAEL001942	14.96	17.11	11.39	14.92	15.26	19.09	14.05	19.31	15.2	19.06	20.05	16.76	20.25	19.72	18.1	15.9	17.73	17.73	1.05	0.6	1.05	0.52	1.1	0.27
gene15401	AAEL001932	9.76	7.21	11.25	9.15	12.18	11.42	12.72	13.29	10.92	13.89	15.73	10.53	11.73	11.01	17.43	9.36	18.61	18.61	1.18	0.09	1.09	0.5	1.29	0.07
gene15408	AAEL001933	15.3	16.68	17.47	13.9	16.14	14.79	14.48	15.17	16.08	14.31	15.18	12.01	12.2	15.02	15.43	12.99	14.46	14.46	-1.14	0.00179	-1.07	0.16	-1.22	3.15e-05
gene15399	AAEL001934	9.23	10.96	9.3	12.66	8.79	10.95	9.94	15.16	12.28	15.1	12.18	11.13	11.5	13.59	9.61	12.28	10.75	10.75	1.14	0.1	-1.09	0.27	1.05	0.56
gene15412	AAEL001935	42.25	46.25	46.38	44.1	46.07	44.1	45.51	44.15	46.04	43	43.71	41.86	39.64	40.54	44.31	43.77	44.21	44.21	-1.06	0.04	1	0.9	-1.05	0.06
gene15387	AAEL001936	0	0	0	0	1.37	0	0	0	0	0	0	0	0	0	0	0	0	0
gene15396	AAEL001937	39.35	39.54	38.46	35.5	39.79	38.48	37.09	36.9	34.07	34.71	42.68	36.89	35.53	41.34	37.15	38.74	37.76	37.76	-1.08	0.09	1.04	0.45	-1.04	0.16
gene15398	AAEL001938	0	0	0	0	0	0	0	0	0	0	0	0	0	0	0	0	0	0
gene15385	AAEL001939	10.8	11.87	12.54	12.66	12.66	10.45	14.38	15.78	16.51	16.59	16.22	12.92	16.96	17.1	16.23	17.02	16.09	16.09	1.25	2.04e-09	1.1	0.00596	1.37	0
gene15389	AAEL001940	70.51	72	73.06	75.71	75.35	72.69	75.62	81.61	76.74	83.28	75.36	71.69	65.26	68.77	73.26	71.18	70.85	70.85	1.04	0.04	-1.07	0.00127	-1.03	0.06
gene15395	AAEL001941	0	0	0	4.08	1.52	3.62	3.84	0	4.15	4.47	6.46	4	5.94	5.67	4.84	3.84	6.24	6.24
gene15381	AAEL001943	16.91	13.77	13.64	14.71	15.25	13.53	22.8	12.51	18.27	17.19	9.71	14.8	18.14	18.61	11.61	7.13	16.9	16.9	-1.04	0.83	1.03	0.85	-1.01	0.96
gene15404	AAEL001944	13.35	9.72	10.23	11.85	12.94	14.19	14.19	15.4	10.77	12.46	13.17	13.92	11.97	14.78	14.81	11.78	14.32	14.32	1.02	0.82	-1.02	0.78	-1	0.97
gene15403	AAEL001945	33.41	33.49	35.71	31.8	40.04	38.17	32.96	38.32	34.38	33.41	32.45	34.49	31.4	33.57	32.54	27.77	31.05	31.05	-1.1	0.06	-1.05	0.32	-1.16	0.00485
gene15407	AAEL001946	82.65	89.21	92.76	94.15	102.88	93.97	82.79	130.35	91.74	130.17	89.7	87.84	90.31	73.14	106.38	87.44	83.27	83.27	1.07	0.44	-1.12	0.24	-1.05	0.41
gene15386	AAEL001947	24.66	58.5	60.31	56.08	44.91	54.84	39.07	63.4	59.7	59.28	32.74	71.51	57.5	58.99	64.02	59.9	62.09	62.09	1.49	0.08	-1.37	0.15	1.1	0.72
gene15402	AAEL001948	28.4	28.67	28.57	30.63	28.48	29.74	30.52	31.56	30.41	34.01	28.73	26.86	25.8	27.03	25.7	29.36	30.08	30.08	1.01	0.84	-1.05	0.09	-1.05	0.11
gene15393	AAEL001949	0	0	0	0	0	0	0	0	0	0	0	0	0	0	0	0	0	0
gene15380	AAEL001950	19.11	20.81	20.51	20.36	24	24.18	25.98	26.84	26.92	27.25	21.84	24.3	28.04	27.25	31.34	26.13	28.81	28.81	1.12	0.03	1.12	0.00516	1.26	2.63e-06
gene15413	AAEL001951	0	0	6.12	0	2.18	3.42	0	0	0	0	0	0	0	0	0	0	0	0
gene15383	AAEL001952	134.17	135.74	135.18	132.48	129.26	136.08	141.14	141.87	134.88	144.09	133.46	140.47	135.71	139.56	148.77	149.18	141.87	141.87	1.02	0.42	1.06	0.01	1.09	8.57e-06
gene15411	AAEL001953	0	0	0	0	0	0	0	0	0	0	0	0	0	0	0	0	0	0
gene15390	AAEL001954	25.4	30.66	27.93	29.1	33.69	33.29	27.71	25.77	25.04	26.84	27.13	25.47	25.16	26.98	23.93	24.17	23.35	23.35	-1.18	0.00101	-1.03	0.46	-1.22	0.000373
gene15409	AAEL001955	18.3	18.71	19.4	23.66	18.68	18.32	18.88	17.83	17.66	19.8	17.94	20.13	18.14	17.69	19.37	15.74	14.94	14.94	-1.12	0.05	-1.08	0.21	-1.22	0.00208
gene15373	AAEL001956	0	6.12	0	0	2.1	5.59	0	0	3.62	4.01	0	0	0	0	0	0	0	0
gene297	AAEL001957	70.59	60.49	60.98	65.44	63.97	69.28	87.75	84.78	86.31	93.29	84.43	92.73	83.31	74.6	85.1	80.41	81.26	81.26	1.3	6.28e-11	-1.06	0.08	1.22	4.15e-07
gene342	AAEL001958	0	0	0	0	0	0	0	0	0	0	0	0	0	0	0	0	0	0
gene315	AAEL001959	14.07	11.98	11.36	13.91	14.5	16.96	11.38	16.42	18.76	21.1	14.06	14.47	13.57	14.62	13.44	16.88	17.64	17.64	1.09	0.38	-1.01	0.95	1.08	0.33
gene366	AAEL001960	23.81	27.39	26.06	24.35	28.49	29.3	45.23	49.27	50.91	46.55	39.22	43.89	53.41	53.14	52.3	44	46.6	46.6	1.65	0	1.12	0.03	1.85	0
gene374	AAEL001961	28.39	25.17	21.14	21.67	18.94	25.93	22.63	20.31	19.82	20.64	22.67	24.56	22.27	16.86	21.07	20.07	20.61	20.61	-1.15	0.1	-1.06	0.39	-1.22	0.01
gene368	AAEL001962	14.33	17.81	16.94	16.15	17.46	16.8	15.33	17.06	22.07	18.5	18.27	15.98	16.34	15.68	19.39	18.76	21.13	21.13	1.03	0.62	1.03	0.63	1.06	0.25
gene373	AAEL001963	115.32	113.77	127.89	116.48	114.92	133.06	74.69	69.91	69.66	68.14	72.42	83	63.77	65.88	61.03	62.63	59.09	59.09	-1.69	5.83e-29	-1.11	0.03	-1.9	4.4e-63
gene348	AAEL001964	150.74	162.06	201.02	151.08	162.22	142.77	64.96	87.25	86.77	152	85.82	79.46	59.34	62.98	109.83	66.69	83.45	83.45	-1.79	3.8e-08	-1.11	0.52	-1.98	6.81e-12
gene367	AAEL001965	132.26	143.73	129.94	117.7	140.5	130.91	107.44	135.74	120.03	136.53	112.64	115.59	120.22	114.38	119.76	114.23	110.38	110.38	-1.11	0.01	-1.02	0.65	-1.13	0.003
gene296	AAEL001966	4.15	7.44	7.56	6.53	8.95	4.45	9.29	8.43	8.61	10.27	8.48	6.41	7.7	7.27	7.91	8.28	9.5	9.5	1.24	0.06	-1.05	0.47	1.18	0.16
gene295	AAEL001967	0	0	0	0	0	0	0	0	0	0	0	0	0	0	0	0	0	0
gene299	AAEL001968	42.87	41.57	44.3	48.06	44.81	40.87	49.67	42.7	48.07	46.47	47.23	44.86	47.39	45.06	46	44.52	49.87	49.87	1.03	0.44	1.04	0.27	1.07	0.03
gene355	AAEL001969	654.09	626.89	675.29	516.03	516.3	575.46	334.12	348.08	293.89	326.38	330.26	372.73	314.72	276.57	328.17	269.99	286.71	286.71	-1.82	2.05e-15	-1.05	0.46	-1.92	3.48e-16
gene341	AAEL001970	0	0	0	0	0	0	0	0	0	0	0	0	0	0	0	0	0	0
gene362	AAEL001971	21.96	21.44	21.21	22.5	21.6	23.78	19.03	25.32	23.96	24.8	24.75	23.81	24.38	24.02	25.62	23.66	20.23	20.23	1.01	0.87	-1.03	0.68	-1.02	0.75
gene310	AAEL001972	123.23	135.1	127.25	135.21	117.48	128.9	134.29	143.15	136.74	139.07	142.69	125.85	121.96	128.74	137.86	133.06	114.98	114.98	1.03	0.36	-1.05	0.12	-1.03	0.45
gene369	AAEL001973	32.99	35.34	31.29	38.21	35.17	27.59	35.65	34.63	54.28	43.42	34.84	35.25	37.57	35.14	39.74	40.29	27.86	27.86	1.12	0.27	-1.06	0.57	1.06	0.55
gene307	AAEL001974	52.9	53.01	59.88	50.63	72.69	48.9	51.66	53.22	48.3	50.33	51.7	49.72	58.85	55.87	50.55	56.27	52.6	52.6	-1.18	0.02	1.09	0.09	-1.07	0.31
gene328	AAEL001975	0	0	0	0	0	0	0	0	0	0	0	0	0	0	0	0	0	0
gene302	AAEL001976	0	0	0	0	0	0	0	0	0	0	0	0	0	0	0	0	0	0
gene360	AAEL001977	12.92	12	16.13	14.05	13.06	12.77	16.01	15.33	17.71	15.9	14.87	13.9	14.75	15.64	14.39	16.8	15.49	15.49	1.11	0.03	1.01	0.76	1.12	0.00678
gene356	AAEL001978	23.21	22.61	25.65	23.63	27.29	22.8	22.15	22.23	20.69	16.98	23.36	26.47	21.28	21.5	23.5	19.19	22.69	22.69	-1.18	0.07	1.02	0.85	-1.16	0.03
gene305	AAEL001979	123.67	129.25	142.9	134.88	127.59	127.62	152.15	140.28	135.61	145.72	135.63	139.04	146.18	148.91	135.9	147.04	150.57	150.57	1.06	0.08	1.05	0.17	1.12	0.000554
gene294	AAEL001980	0	0	0	0	0	0	0	0	0	0	0	0	0	0	0	0	0	0
gene330	AAEL001981	0	0	0	0	0	0	0	0	0	0	0	0	0	0	0	0	0	0
gene312	AAEL001982	35.46	36.33	29.55	38.59	31.76	32.58	36.34	36.3	36.62	31.92	38.3	34.75	36.29	38.95	37.13	34.21	36.03	36.03	1.01	0.81	1.04	0.38	1.05	0.25
gene325	AAEL001984	12.52	15.26	12.29	12.17	12.44	11.85	16.31	17.51	14.62	18.06	14.51	13.08	16.65	16.52	16.66	17.23	10.47	10.47	1.15	0.01	1.02	0.85	1.17	0.06
gene298	AAEL001985	1176.27	1281.84	1410.46	1258.91	1325.69	1365.46	1312.81	1207.09	1275.93	1123.66	1402.84	1447.55	1290.84	1277.54	1315.75	1362.99	1270.98	1270.98	1.1	0.01	1.03	0.52	1.13	2.12e-08
gene316	AAEL001986	0	0	0	0	2.62	0	0	0	0	0	0	0	3.37	0	0	0	3.78	3.78
gene351	AAEL001987	47.23	38.54	37.48	30.64	30.15	47.32	0	0	0	0	0	0	0	0	5.01	0	0	0
gene304	AAEL001988	4.2	0	5.23	0	9.14	5.19	0	6.15	0	0	0	0	0	0	0	0	0	0
gene363	AAEL001989	0	0	0	0	0	0	0	0	0	0	0	0	0	0	0	0	0	0
gene349	AAEL001990	0	0	0	0	0	0	0	0	0	0	0	0	0	0	0	0	0	0
gene335	AAEL001991	0	0	0	0	0	0	0	0	0	0	0	0	0	0	0	0	0	0
gene329	AAEL001992	55.36	67.5	49.82	77.02	68.47	55.02	59.7	61.79	59.34	71.41	69.71	55.34	60.95	45.05	40.52	74.69	63.09	63.09	-1.06	0.5	-1.06	0.53	-1.12	0.27
gene326	AAEL001993	0	0	0	0	0	0	0	0	0	0	0	0	0	0	0	0	0	0
gene308	AAEL001994	0	0	0	0	0	0	0	0	0	0	0	0	0	0	0	0	0	0
gene352	AAEL001995	0	0	0	0	0	0	0	0	0	0	0	0	0	0	0	0	0	0
gene300	AAEL001996	10.16	13.26	11.02	10.34	11.37	10.19	15.66	17.87	16.3	16.58	14.7	12.78	13.27	14.13	13.35	14.27	14.17	14.17	1.33	1.2e-07	-1.12	0.02	1.19	0.000229
gene359	AAEL001997	19.83	20.69	22.97	27.93	16.8	20.32	23.62	24.81	28.18	23.33	19.14	24.72	20.85	28.43	29.56	23.37	17.74	17.74	1.04	0.67	1.03	0.76	1.07	0.53
gene336	AAEL001998	0	0	0	0	0	0	0	0	0	0	0	0	0	0	0	0	0	0
gene301	AAEL001999	0	0	0	0	0	0	0	0	0	0	0	0	0	0	0	0	0	0
gene319	AAEL002000	0	0	0	0	0	0	0	0	0	0	0	0	0	0	0	0	0	0
gene303	AAEL002001	0	0	0	0	0	0	0	0	0	0	0	0	0	0	0	0	0	0
gene324	AAEL002002	47.7	45.45	45.6	42.87	37.03	42.86	41.68	34.66	46.43	39.96	42.99	42.1	43.76	37.85	45.85	46.48	36.36	36.36	-1.12	0.05	-1	1	-1.12	0.08
gene323	AAEL002003	0	0	0	0	0	0	0	0	0	0	0	0	0	0	0	0	0	0
gene347	AAEL002004	0	0	4.14	0	0	0	0	0	0	0	0	0	0	0	0	0	0	0
gene322	AAEL002005	4.77	3.96	4.24	3.82	5.02	6.77	4.62	6.18	6.31	6.24	6.52	4.77	4.93	3.74	5.06	5.95	5.28	5.28	1.12	0.34	-1.06	0.53	1.06	0.65
gene339	AAEL002006	9.96	13.51	11.58	12.59	16.17	9.76	13.32	14.08	13.56	16.21	13.25	10.36	11.14	12.23	12.75	15.57	9.55	9.55	1.03	0.7	-1.06	0.4	-1.03	0.75
gene353	AAEL002007	0	0	0	0	0	0	0	0	0	0	0	0	0	0	0	0	0	0
gene361	AAEL002009	43.78	44.52	52.6	52.56	57.76	50.55	50.35	50.64	49.09	53.03	56.12	51.83	46.81	53.27	51.75	51.81	51.48	51.48	-1	0.93	1.01	0.77	1.01	0.9
gene338	AAEL002010	11.08	11.62	11.29	12.51	8.74	10.32	16.45	14.76	19.75	15.79	17.32	17.13	14.8	13.97	20.22	21.02	26.15	26.15	1.44	2.46e-07	1.17	0.14	1.69	1.67e-05
gene365	AAEL002011	28.44	19.38	39.41	30.11	30.48	14.95	16.1	13.85	21.24	19.3	4.65	12.51	14.36	22.67	21.57	13.81	23.22	23.22	-1.95	0.00117	1.3	0.14	-1.51	0.02
gene346	AAEL002012	28.94	26.79	30.99	27.3	29.45	30.09	34.85	29.55	30.5	30.88	30.3	31.79	28.56	29.3	29.62	29.94	30.1	30.1	1.04	0.41	-1.05	0.31	-1.01	0.87
gene314	AAEL002013	10.81	11.17	13.58	11.52	12.53	12.2	14.66	15.65	14.87	13.51	14.29	13.24	14.41	12.7	12.05	12.55	14.03	14.03	1.13	0.00742	-1.04	0.45	1.09	0.15
gene309	AAEL002014	68.91	76.09	70.72	63.7	71.37	59.87	65.29	65.86	67.67	80.14	63.03	67.23	65.32	63.52	68.79	64.16	61.3	61.3	-1.05	0.23	-1.04	0.25	-1.09	0.03
gene311	AAEL002015	0	0	0	0	0	0	0	0	0	0	0	0	0	0	0	0	0	0
gene334	AAEL002016	22.89	23.8	24.08	22.31	24.61	22.07	23.23	22.24	21.89	23.63	21.5	22.93	19.55	22.69	18.9	23.58	19.16	19.16	-1.07	0.02	-1.08	0.1	-1.15	0.000582
gene375	AAEL002017	0	0	0	0	0	0	0	0	0	0	0	0	0	0	0	0	0	0
gene306	AAEL002018	120.01	117.87	106.99	119.73	126.32	121.94	155.06	150.43	139.88	171.07	151.04	154.44	124.79	117.85	133.66	122.41	136.48	136.48	1.25	2.38e-09	-1.16	6.05e-05	1.08	0.03
gene332	AAEL002019	27.58	24.89	26.24	24.91	25.22	29.9	28.44	30.21	32.02	27.5	31.89	33.05	29.81	26.57	28.26	26.61	30.57	30.57	1.09	0.14	-1.06	0.28	1.03	0.59
gene370	AAEL002021	0	0	0	0	0	0	0	0	0	0	0	0	0	0	0	0	0	0
gene350	AAEL002022	0	4.17	0	0	2.23	0	0	3.44	0	0	0	3.55	0	0	4.31	0	4.09	4.09
gene327	AAEL002023	627.73	592.57	605.52	614.52	617.04	670.36	975.37	880.8	858.74	898.93	951.73	987.95	903.93	863.27	827.91	832.16	850.06	850.06	1.46	0	-1.05	0.14	1.38	0
gene318	AAEL002024	0	0	0	0	0	0	0	0	0	0	0	0	0	0	0	0	0	0
gene372	AAEL002026	0	0	0	0	0	0	0	0	0	0	0	0	0	0	0	0	0	0
gene371	AAEL002027	0	0	0	0	0	0	0	0	0	0	0	0	0	0	0	0	0	0
gene343	AAEL002028	0	0	0	0	0	0	0	0	0	0	0	0	0	0	0	0	0	0
gene331	AAEL002029	0	0	0	0	0	0	0	0	0	0	0	0	0	0	0	0	0	0
gene313	AAEL002030	0	0	0	0	0	0	0	0	0	0	0	0	0	0	0	0	0	0
gene337	AAEL002031	43.35	52.63	46.49	50.11	44.75	50.4	71.44	70.09	69.62	58.23	74.46	70.82	61.82	64.68	64.53	58.9	60.49	60.49	1.4	1.47e-07	-1.08	0.13	1.28	5.6e-10
gene358	AAEL002032	0	0	0	0	0	0	0	0	0	0	0	0	0	0	0	0	0	0
gene317	AAEL002033	0	0	0	0	0	0	0	0	0	0	0	0	0	0	0	0	0	0
gene333	AAEL002034	0	0	0	0	0	0	0	0	0	0	0	0	0	0	0	0	0	0
gene345	AAEL002035	0	0	0	0	1.35	0	0	0	0	0	0	0	0	0	0	0	0	0
gene376	AAEL002036	0	0	3.51	0	3.28	0	3.48	3.49	0	0	3.71	0	3.28	0	3.5	0	4.11	4.11
gene321	AAEL002037	39.62	43.81	47.49	43.43	44.18	43.12	45.02	44.32	53.33	55.73	51.45	44.8	45.5	50.56	46.98	53.13	51.46	51.46	1.11	0.00223	1.05	0.15	1.17	2.12e-09
gene320	AAEL002038	0	0	0	5.24	0	0	0	0	0	0	0	0	0	0	0	0	0	0
gene344	AAEL002039	0	0	0	0	3	0	0	0	0	0	0	3.6	0	0	0	0	0	0
gene354	AAEL002040	0	0	0	0	0	0	0	0	0	0	0	0	0	0	0	0	0	0
gene364	AAEL002041	0	0	0	0	0	0	0	0	0	0	0	0	0	0	0	0	0	0
gene1544	AAEL002042	14.11	17.99	14.38	13.53	17.65	17.04	18.98	22.8	21.18	18.45	19.87	18.49	18.37	17.07	24.35	20.66	19.86	19.86	1.32	0.07	-1.08	0.43	1.21	0.21
gene1512	AAEL002043AAEL002071	3.78	0	0	0	1.69	4.51	0	0	0	0	0	0	0	0	0	0	0	0
gene1523	AAEL002044	8.18	4.87	6.78	8.59	10.54	6.98	9.05	13.75	7.43	10.03	3.92	8.69	12.92	8.41	9.45	12.94	8.61	8.61	-1.03	0.86	1.46	0.05	1.42	0.05
gene1520	AAEL002045	0	3.81	5.35	5.34	0	4.94	3.48	0	0	0	4.06	0	0	4.33	0	3.84	4.62	4.62
gene1525	AAEL002046	340.25	411.72	380.33	533.76	518.93	590.75	966.7	967.01	509.62	636.21	1196.36	1079.09	922.4	1082.18	698.42	1221.14	1122.93	1122.93	1.93	0.000715	1.14	0.39	2.21	4.85e-10
gene1514	AAEL002047	609.98	659.59	563.93	598.78	553.72	580.16	879.91	818.75	887.47	971.09	922.65	997.22	1082.69	1137.22	1048.58	1105.28	1045.38	1045.38	1.5	0	1.23	3.05e-09	1.85	0
gene1534	AAEL002048	26.11	28.95	33.55	33.86	26.99	28.94	27.42	28.2	27.52	28.84	28.98	28.71	27.65	27.11	22.87	31.11	24.32	24.32	-1.1	0.07	-1.04	0.42	-1.14	0.04
gene1537	AAEL002049	44.1	48.57	52.8	51.16	46.01	41.41	29.48	35.29	44.24	42.75	37.23	35.84	27.4	35.65	36.09	25.8	39	39	-1.3	4.06e-06	-1.12	0.15	-1.45	2.26e-08
gene1517	AAEL002050	39.54	37.62	41.2	44.58	37.07	43.58	44.28	51.01	49.13	45.01	40.6	41.55	42.1	43.64	48.62	42.73	47.88	47.88	1.07	0.26	-1	0.96	1.07	0.29
gene1522	AAEL002051	34.7	35.56	38.46	36.09	40.73	36.9	45.9	38.67	39.42	39.67	39.96	37.92	33.04	36.41	39.25	38.79	44.86	44.86	1.08	0.1	-1.04	0.29	1.03	0.35
gene1540	AAEL002052	0	0	0	0	0	0	0	0	0	0	0	0	0	0	0	0	0	0
gene1526	AAEL002053	5.55	5.03	6.46	10.22	9.8	5.61	5.61	9.38	8.77	10.36	4.85	8.19	8.73	8.95	10.28	6.15	7.82	7.82	-1.11	0.56	1.22	0.22	1.1	0.55
gene1554	AAEL002055	79.41	78.3	79.72	85.44	87.02	84.27	97.67	100.28	106.4	122.3	110.02	99.81	105	107.28	112.53	116.89	119.54	119.54	1.28	0	1.11	6.98e-05	1.42	0
gene1535	AAEL002056	9.27	10.67	8.57	12.23	12.92	10.41	16.84	17.59	11.93	12.56	13.32	13.39	12.17	17.28	12.17	11.64	16.47	16.47	1.25	0.03	-1.02	0.87	1.23	0.03
gene1551	AAEL002057	34.68	32.82	35.48	31.52	37.73	34.87	37.87	37.2	36.55	36.83	38.15	34.41	33.29	33.6	36.6	37.28	39.39	39.39	1.02	0.63	-1.06	0.35	-1.03	0.63
gene1528	AAEL002058	4.73	4.74	5.6	4.42	4.95	3.44	3.68	4.09	5.7	5.01	3.72	5.81	6.09	5.33	5.88	5.49	6.4	6.4	-1.03	0.74	1.23	0.03	1.19	0.02
gene1518	AAEL002059	10.95	9.65	10.26	9.57	7.87	11.85	11.74	8.76	10.9	13.49	11.18	11.28	11.61	11.57	12.81	12.76	12.98	12.98	1.06	0.5	1.17	0.00911	1.24	0.00887
gene1533	AAEL002060	0	0	0	0	1.6	0	0	0	0	0	0	0	0	0	0	0	0	0
gene1513	AAEL002061	35.71	38.21	37.38	37.46	36.21	33.87	35.01	34.08	35.29	33.08	37.38	37.9	35.04	34.73	35.18	35.04	33.98	33.98	-1.05	0.22	-1.01	0.8	-1.07	0.04
gene1527	AAEL002062	25.07	22.94	24.89	26.03	28.27	22.65	20.14	24.78	27.3	29.52	26.01	19.67	19.37	21.15	22.12	25.01	26.64	26.64	-1.03	0.55	-1.02	0.72	-1.06	0.2
gene1529	AAEL002063	0	3.51	4.55	4.54	4.15	4.78	5.13	3.55	5.9	7.05	3.93	5.69	7.05	6.37	6.29	5.14	6.88	6.88			1.42	0.01
gene1543	AAEL002064	0	3.82	0	0	2.48	0	0	3.37	0	0	0	0	0	3.47	3.56	0	0	0
gene1524	AAEL002065	3.91	7.45	4.38	7.43	6.31	3.69	6.59	4.89	4.6	5.39	4.39	5.34	6.46	5.72	4.55	3.96	6.92	6.92	-1.11	0.47	1.03	0.8	-1.08	0.64
gene1521	AAEL002066	14.59	13.86	13.93	13.81	15.15	16.05	19.32	17.75	18.03	19.4	21.05	18.83	18.35	18.13	16.6	17.59	16.48	16.48	1.06	0.43	-1.03	0.75	1.03	0.76
gene1519	AAEL002067	0	0	0	0	0	0	0	0	0	0	0	0	0	0	0	0	0	0
gene1548	AAEL002068	47.83	59.34	51.81	51.32	52.05	46.64	56.81	61.61	56.81	53.64	54.73	62.4	56.14	63.53	58.13	57.22	54.35	54.35	1.08	0.11	1.03	0.54	1.12	0.00524
gene1542	AAEL002069	12	11.45	10.38	11.63	9.83	11.8	13.3	14.51	14.41	14.81	14.18	13.64	12.69	14.82	13.95	11.14	13.67	13.67	1.19	0.000328	-1.08	0.2	1.1	0.11
gene1532	AAEL002070	0	0	0	0	1.44	0	0	0	0	0	0	0	0	0	0	0	0	0
gene1530	AAEL002072	0	0	0	0	0	0	0	0	0	0	0	0	0	0	0	0	0	0
gene1549	AAEL002073	8.59	7.65	15.56	12.63	11.8	6.75	11.58	12.59	7.92	16.19	10.72	8.59	11.13	9.51	7.62	10.62	12.66	12.66	1.03	0.88	-1.05	0.79	-1.02	0.91
gene1511	AAEL002074	126.88	139.03	137.47	130.89	126.41	116.27	135.13	142.05	122.4	130.05	137.32	132.35	133.12	135.72	133.84	138.67	116.97	116.97	-1.01	0.81	-1	0.95	-1.01	0.73
gene1547	AAEL002075	6.87	5.77	6.74	6.53	7.1	7.64	9.22	7.04	8.28	8.87	10	7.69	9.4	8.07	9.71	9.76	12.84	12.84	1.21	0.00721	1.26	0.02	1.53	2.59e-05
gene1546	AAEL002076	135.42	193.53	161.83	159.14	144.74	162.22	143.69	174.74	156.95	208.29	159.6	139.57	125.87	156.62	176.08	142.96	159.54	159.54	-1.1	0.41	-1.09	0.47	-1.19	0.04
gene1515	AAEL002077	143.8	150.07	130.97	135.66	135.68	144.79	163.82	163.72	175.21	165.35	167.21	164.28	165	174.38	162.41	165.87	164.8	164.8	1.16	6.56e-07	1.03	0.3	1.2	2.51e-09
gene1550	AAEL002078	30.62	31.63	25.59	30.08	28.51	26.2	31.77	32.98	26.19	34.03	30.3	27.39	34.44	34.66	34.18	32.48	36.18	36.18	-1	0.97	1.12	0.01	1.12	0.00781
gene1531	AAEL002079	15.9	18.41	16.92	14.75	16.75	15.71	18.94	19.72	18.69	19.48	19.12	18.37	22.31	20.42	26.81	20.38	17.31	17.31	1.09	0.31	1.11	0.25	1.21	0.04
gene1516	AAEL002080	0	0	0	0	3.23	0	4.41	4.33	0	5.03	3.49	3.61	0	0	3.69	3.84	3.87	3.87
gene1555	AAEL002081	134.37	134.93	134.43	124.9	128.44	125.57	121.59	145.86	132.6	160.58	133.92	122.28	116.7	127.9	138.88	135.59	128.49	128.49	1.02	0.61	-1.01	0.75	1.01	0.78
gene1539	AAEL002082	53.76	58.38	55.48	54.34	51.29	52.86	68.17	58.22	65.49	67.35	61.67	63.41	71.28	68.75	75.59	71.39	71.9	71.9	1.14	0.00013	1.14	0.000168	1.29	0
gene1536	AAEL002083	750.67	732.28	698.96	779.06	772.76	767.42	870.6	859.5	940.14	1051.3	941.35	985.59	919.84	998.07	941.3	1015.38	1004.56	1004.56	1.29	0.000102	1.06	0.26	1.39	1.78e-15
gene1552	AAEL002084	22.45	31.13	28.83	27.24	34.23	32.95	39.8	34.64	37.96	33.59	41.13	33.82	39.14	31.26	47.89	36.72	38.29	38.29	1.17	0.03	1.04	0.62	1.22	0.02
gene1538	AAEL002085	0	0	0	0	0	0	0	0	0	0	0	0	0	0	0	0	0	0
gene1553	AAEL002086	34.67	31.19	35.48	34.14	39.23	39.77	47.8	45.3	38.36	39.32	43.54	40.57	33.93	43.93	39.59	43.83	41.58	41.58	1.13	0.03	-1.04	0.46	1.09	0.09
gene1545	AAEL002087	0	0	0	0	1.42	0	0	0	0	0	0	0	0	0	0	0	0	0
gene10054	AAEL002088	313.03	352.62	316.91	314.02	354.98	313.51	269.48	340.8	335.07	364.28	311.15	302.4	252.25	282.09	280.01	294.82	306.65	306.65	-1.05	0.24	-1.09	0.01	-1.14	3.48e-06
gene10064	AAEL002089	30.51	37.44	33.11	30.75	30.42	29.13	27.23	38.92	32.88	39.61	29.93	30.2	27.41	29.11	30.55	29.96	30.73	30.73	-1.01	0.86	-1.1	0.08	-1.11	0.01
gene10068	AAEL002090	62.2	63.16	76.75	66.66	70.36	57.06	65.87	74.1	81.54	87.17	66.85	68.42	62.17	85.2	76.18	77.22	72.35	72.35	1.08	0.24	1.02	0.77	1.1	0.17
gene10030	AAEL002091	21.71	24.29	23.57	25.38	25.13	21.31	24.58	26.75	22.4	25.89	21.6	23.39	21.37	23.31	22.4	23.75	22.12	22.12	-1.01	0.73	-1.04	0.27	-1.06	0.04
gene10062	AAEL002092	5072.69	3511.7	4200.71	4701.98	4174.74	5599.52	738.69	441.32	471.24	829.91	729.18	1028.22	221.38	135.82	115.97	202.35	181.65	181.65	-6.11	7.26e-39	-3.59	3.07e-07	-22.39	6.74e-51
gene10025	AAEL002093	5.45	6.15	9.14	6.01	9.25	6.54	5.05	4.84	5.18	5.42	5.1	4.2	6.95	5.43	6.24	4.94	6.14	6.14	-1.53	0.000761	1.18	0.08	-1.31	0.03
gene10046	AAEL002094	0	0	0	0	0	0	0	0	0	0	0	0	0	0	0	0	0	0
gene10041	AAEL002095	17.54	9.77	10.59	12.23	18.41	7.22	16.75	17.47	18.53	18.25	13.26	17.21	8.2	15.54	11.67	14.13	12.93	12.93	1.27	0.1	-1.37	0.00126	-1.07	0.68
gene10056	AAEL002096	0	4.76	7.1	3.87	7.19	5.13	4.17	10.29	5.59	11.43	7.44	0	0	4.74	4.11	3.53	3.88	3.88
gene10059	AAEL002097	28.45	24.98	22.42	23.64	26.56	22.73	28.77	28.62	32.92	32.23	31.65	30.02	32.01	31.74	36.53	31.99	29.78	29.78	1.17	0.000749	1.1	0.04	1.28	2.87e-06
gene10038	AAEL002098	8.84	8.6	9.08	10.12	8.58	8.09	10.83	11.92	10.58	12.32	11.93	11.1	11.73	12.42	12.69	10.65	10.67	10.67	1.21	3.23e-05	1.06	0.25	1.29	7.81e-06
gene10052	AAEL002099	30.2	12.8	27.81	19.51	20.35	21.13	0	0	0	0	4.15	0	0	0	0	0	0	0
gene10027	AAEL002100	8.95	9.39	10.85	10.41	9	10.23	11.41	12.43	12.15	13.78	10	9.37	10.45	11.14	11.69	11.64	12.17	12.17	1.08	0.18	1.05	0.41	1.14	0.04
gene10063	AAEL002101	42.66	39.64	40.03	42.34	45.52	40.07	45.37	46.7	51.61	54.26	47.63	44.77	43.59	48.43	50.28	55.46	51.14	51.14	1.12	3.87e-05	1.05	0.06	1.18	6.54e-08
gene10040	AAEL002102	40.8	41.97	43.87	43.37	41.3	44.61	48.09	48.27	53.27	53.59	49.95	51.89	58.66	58.47	53.52	59.92	59.23	59.23	1.15	2.4e-07	1.17	7.08e-08	1.35	0
gene10061	AAEL002103	0	0	0	0	0	0	0	0	0	0	0	0	0	0	0	0	0	0
gene10036	AAEL002104	5.01	5.11	4.52	4.27	4.26	5.76	4.88	5.51	5.75	5.85	5.75	5.4	5.56	6.81	5.45	5.61	4.93	4.93	1.07	0.25	1.04	0.49	1.12	0.13
gene10023	AAEL002105	6.29	6.69	5.24	6.99	5.5	0	5.78	6.38	6.92	8.49	8.76	7.05	6.3	7.22	5.71	7.14	6.03	6.03			-1.14	0.2
gene10029	AAEL002106	16.38	18.04	14.28	14.27	16.88	14.47	19.55	19.32	20.05	20.65	17.93	22.43	21.07	23.24	19	20.16	18.07	18.07	1.19	0.00287	1.02	0.78	1.21	0.00132
gene10042	AAEL002107	43.28	42.61	46.74	48.42	43.26	46.21	59.53	47.48	47.11	48.48	49.49	48.62	52.51	51.21	48.7	47.04	48.54	48.54	1.08	0.18	1.01	0.87	1.09	0.03
gene10043	AAEL002108	9.92	9.79	7.84	6.78	9.15	7.48	8.68	9.46	8.14	11.3	9.97	10.36	11.22	11.06	11.67	13.18	11.48	11.48	1.07	0.39	1.22	0.0045	1.3	0.000588
gene10033	AAEL002109	0	0	0	0	0	0	0	0	0	0	0	0	0	0	0	0	0	0
gene10035	AAEL002110	0	0	0	0	0	0	0	0	0	0	0	0	0	0	0	0	0	0
gene10047	AAEL002111	0	0	0	0	0	0	0	0	0	0	0	0	0	0	0	0	0	0
gene10065	AAEL002112	0	0	0	0	0	0	0	0	0	0	0	0	0	0	0	0	0	0
gene10039	AAEL002113	7.08	8.11	12.76	9.79	9.26	12.15	9.85	12.07	10.63	11.94	10.33	11.38	9.09	11.1	11.24	11.01	11.36	11.36	1.04	0.7	-1.02	0.74	1.02	0.86
gene10026	AAEL002114	34.54	35.87	35.96	34.91	43.82	34.16	40.97	38.93	38.42	46.66	38.74	35.61	34.28	37.07	40.29	40.84	41.95	41.95	1.05	0.22	-1	0.89	1.05	0.23
gene10034	AAEL002115	25.26	25.93	28.71	27.16	24.39	22.57	30.02	27.88	29.14	24.05	26.6	27.73	31.08	29.94	31.58	29.5	25.5	25.5	1.03	0.57	1.1	0.11	1.13	0.01
gene10053	AAEL002116	33.94	32.76	27.58	34.34	30.79	28.72	27.68	32.01	24.4	25.5	27.53	28.1	25.89	26.97	25.46	29.39	24.75	24.75	-1.19	0.00386	-1.03	0.64	-1.23	1.15e-05
gene10055	AAEL002117	0	0	0	0	0	0	0	0	0	0	0	0	0	0	0	0	0	0
gene10049	AAEL002118	101.61	98.98	100.02	95.63	103.66	93.98	97.16	108.62	106.03	111.58	100.13	89.17	88.57	94.47	104.79	92.35	98.95	98.95	1.01	0.72	-1.02	0.44	-1.01	0.61
gene10031	AAEL002119	40.51	39.53	41.17	43.73	41.64	44.17	29.13	31.83	35.84	32.02	26.7	24.98	23.24	25.22	37.04	27.01	32.55	32.55	-1.46	2.49e-17	-1.03	0.68	-1.51	4.36e-11
gene10032	AAEL002120	0	0	0	0	1.73	0	0	0	0	0	0	0	0	0	0	0	0	0
gene10048	AAEL002121	94.43	98.71	100.51	97.72	95.72	100.81	119.31	117.68	116.57	108.07	112.99	142.63	140.1	133.62	136.8	123.36	135.4	135.4	1.18	0.01	1.14	0.03	1.35	0
gene10060	AAEL002122	22.33	25.34	27.2	22.79	27.06	24.53	27.19	26.35	30.2	29.84	26.86	21.89	24.9	25.54	25.83	29.02	30.21	30.21	1.05	0.31	1.03	0.39	1.08	0.04
gene10058	AAEL002123	19.69	18.62	23.64	21.58	22.26	21.32	18.59	21	24.07	23.22	19.59	16.97	16.59	20.32	22.26	21.04	20.09	20.09	-1.1	0.07	-1.01	0.91	-1.1	0.04
[truncated: 14,179 more rows]
