# Supplementary material for: Sex and age modulate antennal chemosensory-related genes linked to the onset of host seeking in the yellow-fever mosquito, Aedes aegypti
Source: Sci Rep. 2019 Jan 10;9:43. doi: 10.1038/s41598-018-36550-6 (PMC6328577; doi:10.1038/s41598-018-36550-6)
Supplement: Supplementary file 4 — Additional file 3 [file 41598_2018_36550_MOESM4_ESM.xlsx]

## Sheet: Males
Internal gene ID	Vectorbase Identifier (AaegL3)	Male 1 dpe (TPM)						Male 3 dpe (TPM)						Male 5 dpe (TPM)						Male 1d vs 3d		Male 3d vs 5d		Male 1d vs 5d
		R1	R2	R3	R4	R5	R6	R1	R2	R3	R4	R5	R6	R1	R2	R3	R4	R5	R6	Fold Change	FDR p-value	Fold Change	FDR p-value	Fold Change	FDR p-value
gene8103	AAEL000001	5.4	6.63	6.62	8.03	7.51	7.67	8.45	10.28	9.16	11.51	11.62	10.25	11.11	12.99	12.4	13.21	12.28	12.64	1.36	1.22e-13	1.15	5.9e-05	1.56	0
gene8175	AAEL000002	0	0	0	0	3.97	0	0	0	4.06	0	0	0	6.86	9.62	0	0	0	0
gene8163	AAEL000003	12.34	13.48	16.09	12.47	13.66	13.81	19.23	23.31	23.63	20.23	20.05	19.95	27.44	18.86	23.16	22.21	23.07	25.89	1.24	0.000223	1.03	0.66	1.28	0.000979
gene8138	AAEL000004	11.3	16.03	13.94	11	10.08	9.81	14.82	12.14	12.7	11.04	12.92	11.28	12.86	16.16	14.26	15.54	14.52	14.66	-1.19	0.14	1.07	0.32	-1.1	0.34
gene8114	AAEL000005	4.64	4.74	5.84	4.54	3.95	0	7.1	6.83	7.14	6.68	4.41	6.89	6.28	7.82	6.58	5.75	8.22	7.11			-1.03	0.77
gene8105	AAEL000006AAEL000025	0	6.21	5.95	5.99	3.88	0	0	0	3.97	0	0	8.47	4.92	4.75	4.86	8.1	6.02	4.93
gene8096	AAEL000007	5.04	5.14	6.59	6.35	4.84	0	12.51	7.98	13.81	9.43	11.12	10.54	8.51	14.16	10.52	14.79	8.75	9.33			-1.09	0.54
gene8094	AAEL000008	23.97	28.17	25.18	30.51	29.05	25.16	32.87	32.59	35.9	36.01	34.94	32.54	33.84	36.52	35.4	35.45	38.1	32.37	1.05	0.11	-1.04	0.25	1.02	0.58
gene8144	AAEL000010	510.88	449.78	431.16	409.5	418.64	486.46	766.41	681.66	675.29	691.42	624.75	784.8	924.06	891.56	940.32	885.05	849.38	825.64	1.32	0.00051	1.19	0.00171	1.57	1.53e-14
gene15663	AAEL000012	4.49	4.47	5.2	4.5	5.27	5.02	3.96	6.31	5.39	5	5.63	5.25	3.98	4.07	3.81	0	4.81	4.87	-1.04	0.86
gene8157	AAEL000013	6.76	5.02	6.29	6.94	6.5	7.51	6.35	8.51	7.43	7.66	7.86	9.14	8.82	7.15	9.63	8.88	7.18	9.37	1.03	0.73	-1.02	0.8	1.01	0.91
gene8160	AAEL000015	12.81	14.87	14.43	19.85	20.06	15.54	18.85	22.98	21.47	22.37	23.37	18.61	21.95	21.93	27.38	25.38	25.2	23.82	1.1	0.06	1.09	0.02	1.2	0.000768
gene8153	AAEL000016	11.18	13.76	12.58	9.08	12.71	13.18	18.69	17.81	15.1	24.62	19.25	22.73	23.79	20.64	20.53	24.79	25.11	24.76	1.3	0.00407	1.08	0.29	1.41	1.03e-06
gene8141	AAEL000017	0	0	0	0	0	0	0	0	0	4.28	4.33	0	0	0	0	0	0	0
gene8120	AAEL000019	28.97	27.35	22.01	21.86	15.49	25.28	306.49	183.72	238.27	178.32	239.99	267.84	387.59	281.11	283.62	224.57	232.21	287.5	8.17	0	1.12	0.41	9.03	0
gene8119	AAEL000020	29.35	29.3	27.37	31.64	31.65	27.4	34.51	38.73	39.18	41.23	38.77	38.85	38.66	40.62	39.41	42.15	37.65	33.52	-1.05	0.32	-1.01	0.84	-1.06	0.3
gene8108	AAEL000021	135.89	188.54	169.4	208.33	229.33	235.91	187.97	248.67	209.14	289.72	194.94	306.75	230.22	270.86	270.49	297.73	343.58	276.7	1.07	0.5	1.14	0.14	1.22	0.00514
gene8116	AAEL000022	28.7	34.5	32.08	29.71	26.72	32.82	39.39	41.59	33.66	51.11	43.55	46.49	46.27	53.46	45.5	46.69	50.98	39.39	1.11	0.1	1.02	0.77	1.13	0.04
gene8162	AAEL000024	0	0	0	3.96	3.84	0	4.05	0	4.18	0	5.03	0	6.68	0	7.19	4.08	4.36	5.52
gene8159	AAEL000026	10.09	9.07	8.4	12.35	11	14.28	13.87	16.39	12.61	14.39	15.29	13.37	13.12	13.83	14.05	19.08	14.9	18.71	1.07	0.52	-1	1	1.06	0.52
gene8107	AAEL000028	47.2	40.26	42.31	36.36	38.03	38.29	104.34	82.49	97.04	76.65	92.32	83.33	96.25	82.82	81.77	75.92	81.46	84.75	1.86	1.88e-09	-1.12	0.14	1.64	2.37e-10
gene15662	AAEL000031	6.68	5.99	7.08	5.78	4.23	7.24	11.06	7.97	13.3	8.27	9.69	8.61	8.77	11.66	9.24	11.34	9.75	8.8	1.29	0.05	-1.08	0.48	1.19	0.07
gene8151	AAEL000032	519.55	528.19	520.39	497.4	471.22	576.81	794.69	805.61	806.61	818.05	788.91	869.11	967.5	1013.4	1109.79	1046.7	1034.37	981.78	1.39	0	1.31	0	1.78	0
gene8109	AAEL000033	5.03	6.75	6	6.54	7.23	5.82	9.88	10.43	9.09	9.37	8.34	10.11	11.54	11.46	11.94	12.75	10.72	10.35	1.25	0.0014	1.09	0.18	1.35	1.96e-06
gene8089	AAEL000034	0	0	0	0	0	0	0	5.5	0	5.19	0	0	4.06	6.62	5.54	5.58	5.36	6.88
gene8140	AAEL000037	4.55	4.03	0	5.77	4.51	7.98	4.23	5.36	5.36	6.42	8.06	7.85	5.18	4.68	5.52	7.5	4.8	7.1			-1.16	0.2
gene8150	AAEL000038	13.82	13.11	14.53	13.31	15.22	14.36	69.79	59.47	62.69	47.97	54.38	48.89	75.32	57.86	45.12	58.32	52.43	69.19	3.38	0	-1.02	0.84	3.26	4.44e-16
gene8095	AAEL000041	10.9	11.84	14.84	12.88	10.8	11.63	24.97	25.11	28.4	20.4	27.61	20.09	24.68	30.95	23.66	32.36	24.46	23.97	1.68	3.84e-07	-1.03	0.69	1.62	4.19e-10
gene8145	AAEL000042	13.19	15.82	14.64	15.4	13.36	14.69	17.99	20.97	15.59	21.26	18.13	22.69	23.77	25.47	20.81	24.79	23.97	23.84	1.09	0.2	1.13	0.04	1.22	0.000155
gene8099	AAEL000044	0	0	0	0	0	0	0	0	0	0	4.39	8.08	0	0	3.83	0	0	0
gene8170	AAEL000045	176.86	218.51	171.94	181.08	199.76	171.76	218.82	214.5	220.09	207.83	262.18	208.72	198.57	208.41	238.99	227.86	244.12	192.25	1.13	0.2	-1.14	0.18	-1.01	0.9
gene8127	AAEL000046	20.55	18.27	20.87	18.27	15.66	21.74	29.22	26.75	21.08	29.41	21.44	33.07	40.28	33.04	34.65	29.61	30.01	25.7	-1.02	0.87	1.19	0.21	1.16	0.27
gene8090	AAEL000047	4.17	0	0	0	0	0	5.24	3.97	5.99	0	4.04	3.88	0	6.32	0	5.97	0	4.38
gene8179	AAEL000049	43.82	50.12	43.97	48.39	48.95	48.78	57.36	56.16	57.83	62.77	58.61	60.27	61.6	59.83	60.57	56.54	60.35	65.04	1.07	0.03	-1.01	0.78	1.06	0.06
gene8155	AAEL000050	45.84	44.16	54.04	51	46.72	48.63	61.58	62.74	59.11	57.68	61.43	64.24	57.62	60.66	67.54	65.21	67.1	65.36	1.03	0.45	-1.03	0.47	1	0.91
gene8092	AAEL000051	657.52	623.89	726.23	586.85	466.97	486.79	1296.63	940.51	1298.53	957.25	1093.14	1008.36	1108.77	1250.75	1019.79	1485.98	871.58	912.63	1.6	1.16e-05	-1.02	0.85	1.55	0.00128
gene8147	AAEL000054	12.87	16.7	16.42	26.89	25.34	20.69	21.39	33.45	27.34	29.27	29.87	25.4	28.05	25.37	32.88	30.89	29.09	32.28	1.22	0.05	1.04	0.49	1.27	0.01
gene8173	AAEL000055	36.87	42.67	42.03	41.05	37.39	40.65	57.39	55.17	54.92	51.79	56.6	50.32	64.48	57.87	58.76	56.72	64.78	52.99	1.13	0.01	1.03	0.61	1.16	0.00162
gene8176	AAEL000059	0	0	0	0	0	0	0	0	0	0	0	0	0	0	6.59	0	0	0
gene8091	AAEL000062	8.06	7.14	9.26	8.28	8.04	6.59	0	4.51	5.72	4.85	6.28	4.74	4.35	6.29	5.83	6.49	4.84	5.31					-1.94	1.83e-13
gene8171	AAEL000064	6.95	14.35	8.26	11.81	7.76	12.23	9.31	6.97	8.49	7.83	11.19	14.08	11.09	10.89	11.17	12.63	11.64	10.76	-1.31	0.08	1.08	0.48	-1.21	0.13
gene8156	AAEL000066	5.14	3.86	0	4.22	0	0	6.09	4.7	6.29	3.9	7.48	5.38	4.73	4.94	4.39	8.13	3.73	4.62			-1.22	0.19
gene8106	AAEL000068	1149.23	1095.42	1117.49	962.92	1041.04	1074.48	1528.97	1605.95	1617.73	1680.45	1620.57	1712.99	2138	2044.72	2248.38	2157.18	2014.01	2113.34	1.34	6.63e-09	1.28	0	1.69	0
gene8130	AAEL000070	13.66	15.51	16.92	16.86	15.99	15.65	13.79	16.11	17.87	16.31	16.56	14.2	14.98	18.75	19	16.1	20.1	19.95	-1.2	3.97e-06	1.08	0.18	-1.11	0.02
gene8154	AAEL000071	87.93	82.87	91.63	63.84	58.38	55.04	132.44	84.03	107.15	95.24	100.5	89.81	104.61	101.37	89.63	130.69	63.35	82.4	1.14	0.34	-1.13	0.36	1.01	0.95
gene8132	AAEL000073	644.02	566.28	664.31	509.81	468.7	460.73	1524.29	1063.04	1623.83	1034.07	1237.16	1195.69	1332.61	1457.59	1229.65	1867.24	1029.22	1102.39	2.01	2.8e-08	1.03	0.84	2.05	5.32e-06
gene8101	AAEL000074	25.85	28.66	24.04	20.82	22.37	23.3	60.54	48.17	56.1	45.78	40.17	42.03	55.72	49.57	56	49.05	38.26	40.56	1.64	4.8e-05	-1.1	0.4	1.49	6.22e-05
gene8165	AAEL000076	8.75	5.35	4.63	0	9.52	6.55	11.53	8.85	12.76	12.03	11.06	4.47	7.89	10.1	11.14	11.89	4.05	9.63			-1.18	0.42
gene8121	AAEL000077	26.85	33.69	29.13	27.25	24.76	30.64	39.4	37.77	38.92	41.12	38	38.13	41.95	49.25	44.86	49.03	50.14	45.09	1.11	0.04	1.12	0.000768	1.25	4.32e-06
gene8115	AAEL000079	0	3.61	0	6.16	5.68	0	4.44	5.83	5.08	4.68	5.36	0	4.2	0	5.55	5.29	4.67	4.99
gene8146	AAEL000080	20.43	31.03	32.36	23.22	29.53	28.55	19.63	27.36	31.88	23.71	28.52	52.55	42.74	37.23	46.88	56.48	42.19	33.24	-1.1	0.67	1.44	0.08	1.32	0.07
gene8129	AAEL000081	31.82	32.79	28.43	35.43	33.19	30.55	46.04	55.46	47.51	48.39	52.59	46.55	57.73	59.76	66.11	68.44	64.83	58.17	1.29	1.28e-13	1.2	6.48e-09	1.55	0
gene8139	AAEL000084	96.05	105.43	101.6	104.99	99.84	110.55	122.7	122.25	137.18	133.4	129.53	131.89	122.58	129.76	136.84	140.13	154.11	143.08	1.05	0.15	1.01	0.85	1.06	0.1
gene8152	AAEL000088	13.28	15.66	15	17.28	15.43	15.84	17.08	20.25	19.57	20.63	17.75	20.84	21.78	22.76	21.91	24.46	25.2	23.87	1.02	0.56	1.12	0.0017	1.15	0.000169
gene8161	AAEL000089	6.69	6.57	7.54	6.83	5.76	8.64	17.23	7.99	18.55	9.62	10.55	10.7	13.61	17.79	12.66	19.77	10.53	12.33	1.45	0.06	1.05	0.78	1.52	0.00184
gene8117	AAEL000090	25.63	27.59	27.09	30.22	27.98	29.41	37.19	37.48	36.98	38.26	38.46	32.83	41.37	42.19	43.5	38.7	41.82	42.18	1.14	0.000766	1.08	0.04	1.23	2.22e-16
gene8123	AAEL000091	13.86	18.72	16.08	16.57	12.15	14.46	29.08	24.27	24.69	23.27	23.06	23.66	28.12	25.87	25.77	30.62	30.41	28.08	1.31	0.00237	1.05	0.5	1.36	3.19e-06
gene8177	AAEL000093	46.93	71.22	56.75	73.23	75.01	72.03	51.8	65.73	65.36	72.63	69.13	62.17	61.77	62.73	70.86	65.61	74.07	71.3	-1.21	0.00177	-1	0.96	-1.2	0.000953
gene8168	AAEL000094	13.23	8.96	10.88	9.22	7.53	8.88	0	3.87	5.18	0	0	0	0	0	0	0	0	0
gene8158	AAEL000095	6.94	4.96	5.59	4.79	4.21	0	9.67	6.96	7.93	6.07	9.46	8.43	7.12	10.58	6.77	7.52	8.03	7.51			-1.11	0.35
gene8131	AAEL000097	0	0	0	4.53	0	0	0	3.69	0	4.18	0	4.88	0	4.11	5.8	4.2	3.75	4.9
gene8135	AAEL000098	12.28	9.93	11.57	9.33	7.12	9.97	0	0	0	0	0	0	0	0	0	0	0	0
gene8111	AAEL000099	0	0	0	0	0	0	0	0	0	0	0	0	0	0	4.64	0	0	0
gene2909	AAEL000102	8.73	7.03	8.3	7.07	7.08	6.24	10.04	8.45	9.35	9.85	8.84	8.9	7.63	8.31	10.23	10.52	9.35	10.13	1.01	0.88	-1.08	0.21	-1.07	0.45
gene2914	AAEL000103	4.27	5.72	4.74	6.7	6.75	8.04	4.91	8.23	7.05	8.75	8.91	8	6.84	7.41	7.22	7.01	8.53	9.31	1.02	0.84	-1.07	0.41	-1.04	0.64
gene2919	AAEL000105	12.62	29.09	15.41	34.7	22.1	36.67	10.84	13.31	17.12	20.22	20.48	29.93	15.26	13.67	20.7	26.51	26.62	19.39	-1.66	0.02	1	0.98	-1.65	0.02
gene2938	AAEL000106	16.35	14.77	21.68	16.87	16.19	23.32	24.76	22.38	24.12	30.11	26.02	25.33	24.23	30.5	28.65	26.92	28.73	34.09	1.13	0.14	1.04	0.54	1.17	0.06
gene2947	AAEL000107	7.33	8.95	8.63	7.58	10.54	9.01	11.25	12.52	10.88	13.79	10.8	14.58	11.76	11.78	13.15	13.78	16.01	12.35	1.15	0.03	-1.03	0.66	1.12	0.07
gene2944	AAEL000109	16.2	18.3	19.86	19.46	18.26	16.91	27.83	40.57	29.33	32.59	34.54	35.21	42.61	42.64	43.74	46.26	45.52	46.16	1.53	6.6e-13	1.26	2.05e-08	1.92	0
gene2935	AAEL000111	18.11	34.19	21.03	34.35	26.19	35.45	21.33	16.33	16.69	22.49	33.87	42.05	21.37	17.87	18.52	29.68	23.3	22.61	-1.36	0.08	-1.25	0.24	-1.69	0.000107
gene2930	AAEL000113	16.41	20.91	17.81	18.36	24.65	23.41	10.91	10.97	12.34	17.68	13.71	15.23	15.21	10.61	12.16	14.46	21.78	17.78	-2.07	1.12e-09	1.18	0.39	-1.76	3.8e-05
gene2933	AAEL000115	10.87	6.71	13.61	10.52	10.77	11.5	8.75	12.13	22.3	8.72	13.84	17.78	11.15	10.03	12.22	11.42	14.99	14.33	-1.04	0.84	-1.12	0.55	-1.16	0.2
gene2927	AAEL000116	0	0	0	0	0	0	0	0	3.85	0	0	0	5.66	0	4.64	5.06	5.82	4.83
gene2948	AAEL000118	7.15	7.98	7.83	11.98	10.98	12.02	10.53	15.38	13.65	16.3	14.93	16.52	18.47	17.41	17.18	20.17	18.3	17.76	1.23	0.02	1.17	0.00227	1.44	1.41e-07
gene2920	AAEL000119	7.29	8.95	10.73	9.27	9.1	9.54	11.77	12.53	13.36	13.03	10.77	13.79	14.97	14.79	14.08	13.85	11.59	15.2	1.12	0.06	1.03	0.63	1.15	0.03
gene2945	AAEL000121	14.06	22.4	20.13	31.76	33.58	25.76	14.54	25.83	23.22	25.78	27.77	20.47	22.14	24.18	27.54	25.96	25.55	25.13	-1.28	0.06	1.03	0.65	-1.23	0.06
gene2952	AAEL000124	4.98	4.49	6.3	3.91	3.7	6.48	13.23	6.77	8.19	7.46	6.46	6.18	5.32	7.14	7.68	8.39	7.33	9.46	1.32	0.18	-1.2	0.32	1.1	0.42
gene2946	AAEL000126	107.81	89.64	103.31	94.97	90.83	82.48	193.24	156.21	191.27	176.33	191.32	141.49	182.04	172.92	166.28	196.85	166.74	171.47	1.57	3.43e-08	-1.01	0.88	1.55	3.32e-13
gene2960	AAEL000128	15.6	17.57	16.93	18.39	17.72	15.21	26.27	30.47	34.84	32.56	31.51	30.17	36.15	36.07	35.9	39.41	36.94	33.83	1.52	0	1.11	0.00686	1.67	0
gene2922	AAEL000129	0	5.17	6.26	8.21	10.89	8.22	5.27	11.12	7.88	9.66	9.21	8	4.54	6.07	10.22	10.14	8.77	7.88			-1.17	0.24
gene2916	AAEL000133	0	0	0	0	0	0	0	0	0	0	0	4.81	0	0	4.8	0	0	0
gene2911	AAEL000134	26.8	35.07	28.86	33.34	37.73	42.27	33.4	42.02	33.9	45.97	46.63	53.05	42.76	43.92	42.91	43.85	51.58	44.01	1.05	0.59	-1	0.98	1.04	0.46
gene2936	AAEL000136	0	0	0	0	3.68	0	3.97	4.42	4.44	5.39	4.9	5.22	5.73	4.99	5.07	4.9	5.42	4.98			1.01	0.77
gene2951	AAEL000137	0	0	0	0	0	0	0	3.96	4.61	0	3.94	0	0	4.3	4.28	3.73	0	0
gene2956	AAEL000138	172.5	195.2	180.56	174.56	185.67	233.59	198.63	188.99	183.93	198.35	171.31	196.33	184.67	182.82	158.08	178.13	185.05	174.84	-1.18	0.00626	-1.16	0.00147	-1.36	3.38e-07
gene2926	AAEL000140	6.64	8.3	6.86	8.46	7.83	11.18	7.68	13.67	9.44	13.35	11.61	12.89	11.67	13.65	13.11	11.87	14	13.1	1.12	0.23	1.04	0.58	1.17	0.03
gene2958	AAEL000143	15.52	17.68	19.19	17.86	19.5	19.67	25.05	30.95	28.9	28.72	26.97	27.75	34.58	35.5	32.74	34.52	28.51	33.96	1.25	1.12e-05	1.09	0.08	1.36	2.28e-08
gene2949	AAEL000145	4.28	0	5.8	4.36	0	0	0	6.65	4.33	0	6.78	0	4.94	0	3.91	5.06	4.51	8.42
gene2950	AAEL000148	0	0	0	0	0	0	0	0	3.74	0	4.19	3.86	4.23	3.8	3.82	3.92	4.55	3.92
gene2942	AAEL000149	27.35	30.7	24.5	23.02	25.52	27.55	33.88	39.63	35.24	32.14	44.62	33.89	33.79	36.85	34.09	37.94	36.97	39.56	1.12	0.1	-1.09	0.14	1.03	0.68
gene2928	AAEL000152	184.95	148.47	159.93	174.83	161.04	147.88	327.42	273.5	353.75	314.14	325.3	251.76	324.97	311.68	298.4	331.35	299.75	303.47	1.57	1.43e-07	-1.04	0.56	1.5	1.09e-13
gene2925	AAEL000153	35.86	29.75	32.85	30.39	29.6	24.88	11.32	12.69	13.13	10.49	11.33	8.62	7.27	8.25	7.16	7.52	7.59	7.7	-3.08	6.65e-17	-1.56	3.05e-08	-4.73	8.93e-24
gene2915	AAEL000157	6.79	6.11	4.83	6.93	7.18	7.83	9.41	10.95	6.8	11.81	11.25	10.82	12.93	14.97	11.03	13.64	12.58	13.62	1.24	0.02	1.2	0.02	1.48	1.82e-07
gene9583	AAEL000159	31.02	38.31	37.66	36.7	38.6	38.8	41.38	44.61	39.08	48.24	48.12	44.82	43.26	44.36	47.63	49.92	47.3	46.94	1	0.89	-1.01	0.64	-1.01	0.73
gene9561	AAEL000161	17.59	27.37	21.79	28.32	27.87	31.05	16.76	26.12	21.03	26.26	28.67	28.55	23.11	23.11	26.15	25.35	26.55	23.38	-1.24	0.02	-1.05	0.46	-1.31	0.0002
gene9552	AAEL000163	32.03	31.94	27.77	24.78	32.04	36.25	34.6	34.19	31.79	33.75	35.21	36.53	37.65	36.4	39.14	34.83	36.84	37.49	-1.1	0.13	-1.01	0.75	-1.11	0.1
gene9551	AAEL000165	0	0	0	6.23	0	5.01	6.95	6.6	5.92	10.07	12.44	16.02	9.63	9.19	11	11.9	8.68	10.96			-1.02	0.89
gene9565	AAEL000166	5	6.77	6.28	11.12	9.54	7.27	7.57	10.6	11.43	9.89	12.36	8.02	9.61	7.73	10.17	9.64	9.2	10.26	1.07	0.59	-1.14	0.11	-1.07	0.52
gene9567	AAEL000167	17.36	21.25	19.23	32.09	26.15	22.6	35.15	40.48	31.51	30.95	29.43	34.05	36	37.18	37	48.63	45.02	43.64	1.18	0.09	1.11	0.14	1.31	0.00102
gene9547	AAEL000170	7.56	8.82	9.63	9.81	8.9	9.58	10.51	13.29	10.96	13.5	13.13	16.47	12.34	12.71	15.24	13.65	15.03	15.14	1.16	0.03	-1	0.99	1.15	0.00161
gene9545	AAEL000172	13.3	14.75	14.85	18.29	16.99	15.01	19.74	24.6	21.16	23.98	24.08	20.65	23.47	24.44	28.92	30.3	26.7	27.38	1.22	1.31e-10	1.16	0.000613	1.41	7.68e-14
gene9543	AAEL000173	0	0	0	3.92	4.62	0	4.55	5.03	4.7	4.69	5.42	4.48	4.62	5.16	5.69	6.44	5.64	6.09			1.05	0.3
gene9539	AAEL000174	15.28	22.74	19.83	27.1	27.39	27.73	17.05	22.1	19.41	22.56	21.63	19.22	18.27	21.06	23.41	20.13	20.01	21.12	-1.35	0.000132	-1.04	0.35	-1.39	3.82e-05
gene9540	AAEL000175	88.34	101.38	103.28	103.75	103.58	112.41	165.56	188.52	169.86	190.33	176.05	200.73	193.25	200.71	200.58	223.46	206.99	198.2	1.53	0	1.09	0.00493	1.66	0
gene9570	AAEL000176	22.66	25.09	22.65	29.53	29.45	28.12	29.07	39.81	34.28	43.37	43.43	36.08	42.23	46.34	51.83	47.54	49.99	50.73	1.21	0.000341	1.21	1.37e-05	1.45	0
gene9591	AAEL000178	8.49	6.24	6.87	4.4	6.56	5.94	9.04	9.1	8.16	10.66	8.82	9.18	10.93	12.13	10.36	14.36	12.6	10.27	1.1	0.38	1.19	0.02	1.32	0.00844
gene9571	AAEL000179	32.25	38.68	33.32	30.4	35.09	37.55	36.13	41.69	38.94	41.38	39.59	43.19	38.77	38.34	38.59	38.75	38.74	38.28	-1.05	0.34	-1.1	0.00111	-1.15	0.00542
gene9558	AAEL000180	31.89	42.68	39.95	35.14	36.04	37.86	47.48	33.94	31.22	44.44	39.81	37.39	42.17	38.95	42.67	42.94	47.63	31.21	-1.17	0.06	-1.04	0.7	-1.22	0.00174
gene9537	AAEL000181	12.02	11.48	12.97	12.95	13.5	11.59	18.82	25.85	24.32	25.64	22.93	20.29	28.61	30.58	31.36	34.73	32	32.07	1.54	1.11e-15	1.3	6.18e-11	2	0
gene9557	AAEL000182	482.1	593.35	548.25	590.9	642.97	697.59	469.08	494.39	462.01	489.89	442.51	531.92	399.11	425.74	368.77	384.79	421.77	375.95	-1.42	2.09e-11	-1.28	1.49e-07	-1.81	5.16e-31
gene9550	AAEL000184	16.8	20.75	21.35	17.86	19.91	22.86	16.77	19.19	19.63	27.57	22.15	20.72	22.69	21.25	21.43	22.17	22.26	18.38	-1.18	0.02	-1.06	0.35	-1.25	6.83e-05
gene9554	AAEL000185	304.81	326.16	341.55	327.76	341.61	348.6	305.83	318.79	328.93	326.05	360.77	311.66	339.29	321.25	326.44	320.63	335.18	325.69	-1.2	5.41e-15	-1.02	0.3	-1.24	8.43e-20
gene9546	AAEL000186	26.73	25.1	24.15	28.09	25.54	29.76	32.5	38.25	29.69	37.24	33.99	44.29	39.69	35.99	37.96	35.92	38.22	37.3	1.1	0.13	-1.03	0.62	1.07	0.1
gene9573	AAEL000191	56.62	63.42	56.9	67.58	59.39	61.18	99.11	99.42	96.82	112.58	101.45	100.99	106.23	104.8	108.19	110.41	113.29	113.84	1.44	0	1.05	0.03	1.5	0
gene9562	AAEL000192	7.89	11.65	9.95	9.99	12.99	12.31	6.87	13.19	8.77	12.22	13.85	13.71	8.88	14.92	14.75	12.57	15.71	15.36	-1.17	0.12	1.1	0.38	-1.06	0.5
gene9568	AAEL000193	19.79	23.32	24.72	28.01	27.79	26.83	24.66	29.75	26.17	31.37	32.84	25.91	29.33	28.35	31.2	29.6	29.65	30.55	-1.05	0.19	-1	0.89	-1.06	0.06
gene9549	AAEL000194	44.6	54.55	48.26	61.86	65.15	57.05	73.78	85.37	78.71	86.22	88.8	79.54	87.59	87.14	91.64	86.7	95.27	89.43	1.26	1.71e-07	1.06	0.02	1.34	5.14e-13
gene9579	AAEL000195	106.32	135.31	121.58	152.74	144.6	172.91	159.43	189.32	165.31	205.4	188.03	232.67	178.38	193.48	187.81	181.62	195.4	162.14	1.2	0.01	-1.06	0.32	1.12	0.03
gene9560	AAEL000199	15.12	14.67	14.92	13.48	13.41	11.22	20.96	21.04	21.53	20.3	18.77	22.78	24.52	24.46	27.48	23.44	26.88	24.52	1.22	0.00508	1.11	0.02	1.35	1.14e-06
gene9542	AAEL000200	302.87	275.25	306.57	267.28	276.89	259.57	1012.2	837.81	884.51	757.53	800.01	772.38	715.26	654.02	605.77	618.95	613.69	647.63	2.52	0	-1.34	3.3e-05	1.87	0
gene9584	AAEL000204	8.38	5.84	6.96	6.57	6.1	4.79	4.18	0	5.6	4.51	3.93	0	4.3	4.21	4.54	3.84	3.72	3.76					-2.13	5.8e-08
gene9586	AAEL000206	0	0	0	0	0	0	0	0	0	0	0	0	0	0	4.39	0	0	0
gene9566	AAEL000208	19.31	19.33	20.65	19.77	18.45	18.8	21.86	21	22.72	21.23	21.59	22.71	24.54	26.06	25.21	24.07	23.41	24.5	-1.05	0.26	1.05	0.18	1	0.99
gene9572	AAEL000209	7.47	7.85	7.37	9	7.4	12.81	4	9.15	11.69	6.37	12.91	12.78	5.57	13.26	16.3	9.98	15.04	9.26	-1.12	0.5	1.13	0.51	1.01	0.95
gene9564	AAEL000210	43.07	45.75	44.86	44.31	44.95	48.29	40.39	50.01	50.45	47.55	46.94	47.86	46.96	58.31	54.59	47.67	51.72	46.2	-1.18	1.3e-05	1.01	0.91	-1.17	0.000864
gene9587	AAEL000211	211.32	186.88	205.14	179.66	168.4	170.45	182.56	168.01	209.16	206.33	199.11	201.52	174.94	199.68	186.68	212.57	198.61	197.18	-1.11	0.18	-1.03	0.48	-1.14	0.07
gene9538	AAEL000213	7.25	19.01	10.71	15.19	8.38	22.79	4.15	0	0	0	8.72	8	3.72	5.17	4.2	0	4.88	4.22
gene9555	AAEL000214	12.32	13.26	12.41	12.31	11.08	14.24	16.04	14.52	18.84	16.71	14.8	15.83	16.44	17.54	16.97	17.08	17.92	17.48	1.03	0.64	-1.02	0.77	1.01	0.83
gene9585	AAEL000215	4.52	4.14	4.55	5.4	6.56	5.2	10.29	9.37	9.61	11.28	11.54	9.46	12.68	13.5	9.33	9.97	12.68	13.19	1.64	2.27e-11	1.06	0.49	1.73	1.55e-08
gene9590	AAEL000217	14.43	17.5	17	28.39	24.09	18.44	19.69	25.76	21.41	22.7	28.01	19.55	23.93	23.47	27.81	28.66	26.01	26.56	-1.04	0.65	1.1	0.05	1.06	0.44
gene525	AAEL000218	7136.94	5460.5	6577.99	4639.35	4231.96	4097.94	3428.51	3165.34	3567.02	2634.5	2749.34	2605.93	1977.77	1720.16	1670.13	1872.69	1822.64	1771.3	-2.07	2.39e-06	-1.72	9.58e-10	-3.49	1.66e-13
gene530	AAEL000219	137.3	96.22	122.79	88.75	82.18	83.34	94.45	87.66	102.58	78.67	82.34	68.49	97.82	88.55	80.23	84.25	82.62	76.12	-1.41	0.02	-1.07	0.44	-1.49	0.0061
gene521	AAEL000221	46.37	55.8	47.37	48.81	56.98	58.85	66.07	67.92	60.75	64.7	70.84	80.65	68.93	70.04	65.43	61.57	64.26	61.78	1.09	0.1	-1.11	0.05	-1.02	0.74
gene526	AAEL000222	23.02	29.9	26.99	30.39	24.43	29.57	26.23	34.72	31.44	36.89	36.93	45.58	33.75	40.15	31.11	28.72	35.56	31.49	1.04	0.59	-1.14	0.12	-1.1	0.16
gene520	AAEL000223	0	0	0	0	0	0	0	0	0	0	0	0	0	0	5.76	0	0	0
gene512	AAEL000226	21.38	21.45	18.37	20.17	20.83	21.01	22.91	19.02	19.13	19.89	19.02	25.35	22.3	22.9	21.95	23.02	20.67	21.31	-1.21	0.0069	-1.04	0.61	-1.25	3.1e-05
gene546	AAEL000227	0	6.19	0	0	4.31	5.97	0	0	0	0	4.15	0	0	3.81	4.84	4.35	3.84	0
gene544	AAEL000230	17.27	18.2	20.21	19.27	21.12	23.23	24.9	27.13	23.51	29.57	22.25	19.48	23.26	25.53	25.92	24.38	25.34	30.3	-1	0.99	-1.04	0.63	-1.04	0.55
gene518	AAEL000231	23.59	26.46	24.41	28.01	29.57	30.78	42.12	47.82	46.54	51.11	44.52	53.26	58.29	58.13	52.48	57.77	56.92	51.8	1.48	0	1.1	0.02	1.63	0
gene537	AAEL000233	19.49	23.1	22.84	31.31	30.24	29.29	21.67	31.64	31.1	25.74	35.54	32.83	25.49	30.85	27.91	28.27	34.57	33.66	-1.08	0.34	-1.07	0.32	-1.15	0.04
gene516	AAEL000234	7.88	21.89	10.55	13.88	12.98	17.38	5.93	7.64	9.23	7.47	13.09	14.24	7.56	8.31	8.23	9.57	11.44	9.88	-1.82	0.00351	-1.14	0.37	-2.06	0.00018
gene534	AAEL000235	80.1	91.23	82.57	90.81	85.68	93.87	92.96	97.89	94.44	106.18	100.52	110.22	95.58	98.04	99.03	103.54	103.88	107.72	-1.02	0.48	-1.03	0.33	-1.06	0.03
gene538	AAEL000239	52.88	77.78	68.08	96.86	102.73	94.2	69.02	108.94	91.48	103.4	117.23	100.84	92.23	99.76	106.77	108.94	116.27	105.68	1.04	0.66	1.03	0.63	1.07	0.34
gene524	AAEL000240	13.98	14.26	15.74	15.33	15.41	15.43	18.13	18.52	16.97	21.38	18.25	21.59	18.72	20.83	21.85	20.03	23.5	19.69	1.06	0.26	-1	0.92	1.05	0.25
gene533	AAEL000241	6.58	4.63	4.87	5.22	5.38	6.28	7.99	9.74	8.67	9.69	7.39	10.05	11.36	10.84	13.29	11.73	10.79	12.27	1.3	0.00166	1.2	0.00368	1.56	5.6e-09
gene529	AAEL000242	4.53	8.22	0	18.64	15.86	6.98	5.98	10.1	11.46	8.17	10.85	5.46	6.07	6.26	10.17	7.68	6.98	8.22			-1.26	0.1
gene535	AAEL000244	103.56	78.27	91.91	69.77	65.38	62.48	75	63.78	70.25	61.88	65.23	58.73	65.72	68.62	58.61	65.72	61.09	56.18	-1.44	0.00864	-1.11	0.12	-1.59	0.000771
gene548	AAEL000245	106.41	103.49	124.33	111.11	106.92	117.07	96.45	119.25	124.3	143.97	122.67	113.97	125.39	125.1	110.54	111.25	123.52	106.84	-1.14	0.01	-1.11	0.07	-1.26	1.92e-06
gene550	AAEL000246	0	0	0	4.62	5.51	0	0	6.26	4.61	5.71	5.63	5.51	6.49	6.19	7.37	6.87	6.87	8.61
gene532	AAEL000247	18	31.48	27.69	31.19	33.41	40.59	15.61	25.54	14.52	23.16	23.64	29.98	23.31	22.1	18.24	16.71	26.17	17.42	-1.7	7.26e-05	-1.16	0.26	-1.95	1.65e-07
gene541	AAEL000248	34.49	42.58	44.78	45.26	43.34	48.23	48.37	60.21	60.03	58.3	59.33	56.21	61.17	64.49	68	66	75.85	68.35	1.11	0.00351	1.11	7.58e-05	1.23	9.34e-10
gene519	AAEL000249	13.66	16.81	17.08	17.17	19.82	20	10.3	14.03	12.61	13.37	13.28	14.68	11.89	13.92	14.39	11.79	13.64	15.49	-1.65	2.3e-17	-1.05	0.38	-1.73	7.47e-20
gene549	AAEL000251	43.68	65.11	52.5	93.07	91.18	74.69	60.53	92.27	75.48	96.05	100.93	83.66	85.4	92.45	104.6	103.39	104.05	90.25	1.03	0.8	1.08	0.18	1.11	0.25
gene515	AAEL000255	7.28	8.77	7.48	10.48	13.14	8.59	10.85	12.94	7.9	12.48	13.19	12.92	13.34	14.17	15.61	13.66	14.68	13.92	1.01	0.91	1.12	0.14	1.14	0.16
gene545	AAEL000256	294.64	246.48	272.87	278.38	258.63	185.06	387.49	326.26	356.2	321.14	355.61	224.05	344.54	312.04	307.55	347.7	281.82	318.46	1.19	0.06	-1.03	0.72	1.16	0.03
gene7835	AAEL000257	33.56	34.88	33.25	30.82	33.8	27.75	28.71	38.1	31.18	34.88	37.82	36.13	37.01	37.37	36.63	40.38	38.49	36.68	-1.16	0.01	1.02	0.53	-1.13	0.03
gene7833	AAEL000258	119.85	131.86	119.09	128.14	126.42	138.55	111.09	124.97	119.16	139.86	125.61	156.61	116.65	110.27	111.06	121.49	118.6	121.73	-1.16	0.00729	-1.17	0.00443	-1.36	7.69e-21
gene7805	AAEL000259	0	0	0	0	3.85	0	0	0	0	0	0	0	0	0	0	0	0	0
gene7812	AAEL000260	4.18	3.79	0	3.89	3.78	0	4.95	6.12	4.11	6.68	4.16	7.85	7.2	7.34	7.07	7.5	8.44	9.81			1.26	0.04
gene7834	AAEL000261	5.38	7.17	7.56	7.91	6.43	9.15	9.95	11.98	8.5	9.58	10.21	12.26	9.75	11.88	9.59	9.65	11.02	11.8	1.15	0.07	-1.08	0.33	1.07	0.38
gene7825	AAEL000262	40.3	44.17	41.45	58.08	53.03	50.66	48.74	71.19	59.24	72.77	67.08	65.36	74.37	67.21	76.58	79.63	79.87	72.9	1.14	0.02	1.15	0.0021	1.3	1.36e-09
gene7804	AAEL000263	4	4.75	5.05	7.8	6.62	5.22	3.64	5.46	4.29	5.95	5.57	5.07	5.65	4.75	6.31	5.85	6.74	6.47	-1.35	0.0036	1.13	0.08	-1.19	0.06
gene7811	AAEL000264	28.91	31.42	35.01	33.53	32.21	28.07	27.36	33.05	27.87	30.22	25.43	27.54	25.59	31.52	33.03	31.72	32.88	32.38	-1.31	1.67e-07	1.02	0.61	-1.28	3.31e-07
gene7824	AAEL000265	61.98	67.1	67.73	63.64	78.28	81.88	74.43	95.58	79.19	96.68	86.43	94.69	86.11	88.9	79.82	85.92	84.03	87.83	1.04	0.4	-1.09	0.03	-1.05	0.29
gene7813	AAEL000266	34.54	60.02	48.49	87.05	87.94	75.85	26.67	49.11	32.69	44.13	44.71	44.37	36.89	36.32	41.35	34.7	41.35	38.87	-1.9	0.000133	-1.07	0.4	-2.06	2.17e-05
gene7823	AAEL000268	36.65	38.37	40.64	33.31	25.78	26.3	20.07	17.06	23.67	14.96	17.68	14.44	14.17	11.19	14.41	17.3	13.72	9.75	-2.31	1.42e-08	-1.47	0.00221	-3.37	7.52e-14
gene7795	AAEL000269	58.58	62.04	64.48	62.04	64.86	76.22	88.76	97.16	89.92	109.73	100.46	115.47	97.67	101.64	112.75	97.37	104.66	98.87	1.3	2.24e-06	-1.04	0.42	1.25	1.08e-08
gene7809	AAEL000270	53.87	50.01	48.62	46.68	45.62	47.72	65.34	64.36	64.47	64.95	66.22	58.25	74.18	69.3	65.7	74.77	67.28	56.38	1.09	0.13	-1	0.95	1.09	0.23
gene7799	AAEL000271	0	6.56	5.79	5.9	5.51	7.36	3.9	4.23	4.48	5.09	6.48	8.43	4.08	3.97	11.25	5.13	6.58	7.38			1.09	0.69
gene7815	AAEL000272	14.82	19.69	22.47	17.72	22.02	26.52	23.58	30.19	25.11	27.73	27.28	32.34	32.25	35.2	34.41	35.44	34.77	34.05	1.09	0.27	1.14	0.02	1.24	0.00401
gene7810	AAEL000273	55.54	57.47	61.41	66.75	63.66	51.59	80.05	86.18	92.81	76.58	86.77	67.84	98.05	87.99	90.09	90.19	85.43	84.97	1.18	0.00207	1.08	0.17	1.27	2.63e-08
gene7830	AAEL000274	95.7	76.73	46.02	73.63	69.25	68.92	114.75	90.27	113.2	95.07	91.44	105.5	141.13	116.65	94.51	151.1	139.63	100.41	-1.01	0.91	1.06	0.66	1.05	0.77
gene7827	AAEL000276	17.82	17.61	19.29	21.48	19.44	19.1	24.94	28.73	27.48	27.05	29.74	28.95	31.35	31.83	33.34	35.54	35.74	32.97	1.22	3.64e-13	1.14	1.54e-08	1.38	0
gene7832	AAEL000277	30.87	24.44	30.24	26.48	24.45	23.62	15.45	13.1	18.9	14.45	17.45	13.22	11.56	10.43	11.4	8.76	12.88	11.19	-2.12	5.57e-12	-1.54	3.14e-06	-3.22	1.8e-22
gene7801	AAEL000278	47.39	45.15	52	49.56	43.66	41.36	94.67	79.71	90.97	73.37	84.81	59.7	91.31	81.74	76.69	85.89	77.15	81.7	1.48	1.55e-05	1	0.96	1.48	1.18e-12
gene7816	AAEL000279	11.64	15.65	12.64	13.75	13.66	10.84	14.14	15.56	18.94	16.63	15.22	17.63	19.18	19.53	22.07	10.62	15.19	18.33	1.01	0.94	-1.02	0.88	-1.01	0.9
gene7831	AAEL000281	108.81	116.99	118.26	116.35	111.54	102.79	82.46	88.78	83.11	94.5	86.78	92.42	72.27	76.3	83.41	91.24	91.7	81.02	-1.49	3.24e-20	-1.12	0.00137	-1.65	4.24e-27
gene7836	AAEL000282	0	0	0	0	0	0	0	0	0	0	0	4.1	3.74	0	4.06	3.8	0	3.8
gene7803	AAEL000284	18.76	20.39	17.22	17.9	19.29	13.61	24.31	29.9	26.55	23.59	19.31	28.17	27.39	29.17	27.36	29.05	26.89	28.76	1.14	0.16	1.01	0.87	1.16	0.05
gene7814	AAEL000287	5.61	4.21	5.75	5.57	5.71	5.15	5.36	5.49	7.42	5.37	7.41	8.15	8.96	6.25	8.79	7.7	7.57	7.03	-1.03	0.74	1.09	0.35	1.06	0.53
gene7820	AAEL000288	13.78	20.29	20.6	20.69	15.97	21.47	10.47	13.48	13.7	12.21	32.16	19.86	13.34	13.37	13.03	26.77	19.2	16.37	-1.38	0.05	-1.08	0.71	-1.5	0.000927
gene7808	AAEL000289	15.14	17.97	18.68	19.34	21.32	18.61	22.69	21.97	25.35	27.11	21.73	28.84	30.42	32.61	28.95	30.14	33.96	30.44	1.08	0.21	1.16	0.00653	1.25	3.23e-06
gene7828	AAEL000290	18.96	14.33	14.88	12.2	14.3	16.51	19.9	17.08	13.59	17.66	17.73	21.36	19.46	18.89	19.64	19.61	21.54	19.9	-1.12	0.29	1.04	0.59	-1.07	0.47
gene7797	AAEL000291	1628.97	1507.93	1653.16	1592.95	1540.07	1378.37	1835.32	1741.38	1816.4	1722.17	1840.14	1365.77	1668.08	1668.16	1621.95	1752.24	1740.44	1716.77	1.07	0.18	-1.01	0.78	1.05	0.18
gene7800	AAEL000292	4.98	5.4	7.44	6.61	6.05	5.44	6.73	8.52	8.08	8.45	7.11	8.99	10.48	9.99	9.1	10.47	15.38	10.2	1.06	0.51	1.26	0.01	1.34	0.00506
gene7826	AAEL000293	38.72	35.35	38.02	35.21	30.16	30.55	29.98	33.17	34.88	30.82	32.07	27.74	33.05	30.89	37.57	34.05	35.04	32.95	-1.32	0.000655	1.02	0.66	-1.29	0.000793
gene7818	AAEL000294	10.26	7	0	3.92	5.93	5.71	5.45	5.61	3.9	4.91	3.76	7.15	5.41	7.91	8.03	4.79	5.71	4.49			1.09	0.57
gene7837	AAEL000297	22.96	26.12	25.32	22.9	22.99	26.92	30.95	35.95	34.75	35.01	33.32	33.51	35.46	32.55	32.52	35.38	33.53	33.88	1.12	0.00591	-1.07	0.06	1.05	0.29
gene7822	AAEL000299	4.79	4.4	4.61	4.22	5.5	0	5.87	6.77	7.61	9.2	8.05	6.49	8.6	8.39	8.06	10.86	10.79	10.96			1.2	0.02
gene7796	AAEL000300	0	0	0	0	0	0	0	3.68	0	4.79	4.03	4.62	5.42	5.61	4.16	0	5.3	5.18
gene7806	AAEL000301	30.8	37.91	32.55	39.02	37.47	40.63	43.87	50.49	43.5	47.78	45.15	47.75	43.24	49.49	48.34	45.88	48.15	42.29	1.07	0.03	-1.07	0.05	1	0.9
gene14312	AAEL000304	14.34	12.65	11.19	11.17	12.21	14.82	48.16	34.57	42.11	46.49	38.49	37.84	50.02	40.34	47.43	40.88	47	49.45	2.66	0	1.04	0.62	2.73	0
gene14306	AAEL000305	0	4.67	4.84	4.36	4.99	4.93	4.85	7.09	4.62	6.94	5.82	5.66	6.92	6.15	7.53	6.58	7.11	7.37			1.1	0.24
gene14324	AAEL000306	27.47	21.39	26.01	28.01	27.79	22.74	32.7	34.52	23.68	26.22	27.79	30.57	23.99	27.64	24.4	23.94	28.36	26.37	-1.08	0.37	-1.24	0.03	-1.35	0.000754
gene14281	AAEL000307	18.66	23.74	23.49	39.48	34.3	40.01	15.91	31.63	26.64	36.73	36.23	36.5	30.5	33.37	35.19	29.23	39.45	35.02	-1.13	0.39	1.08	0.45	-1.05	0.68
gene14335	AAEL000308	4.37	3.57	0	0	4.01	5.01	6.11	5.28	6.56	4.68	5.56	4.15	4.75	4.88	4.89	5.14	4.42	5.52			-1.17	0.09
gene14333	AAEL000309	0	0	0	0	0	0	4.12	4.97	5.68	5.23	5.69	5.4	6.81	5.76	8.85	7.67	7	8.12			1.31	0.000473
gene14337	AAEL000310	13.43	6.53	10.39	8.81	10.14	8.78	20.23	22.88	15.49	18.59	21.22	13.21	17.6	17.5	17.35	13.97	16.55	15.49	1.44	0.00221	-1.19	0.08	1.21	0.06
gene14336	AAEL000311	4.89	9.94	5.42	8.97	5.7	12.43	5.33	8.33	6.38	6.69	10.33	10.34	8.14	9.05	17.69	13.47	13.64	11.28	-1.24	0.24	1.42	0.02	1.15	0.44
gene14332	AAEL000312	13.19	13.82	18.08	16.51	16.27	15.68	12.26	13.42	15.7	11.83	9.53	15.49	13.41	12.72	10.02	12.15	8.78	9.1	-1.47	3.7e-06	-1.3	0.02	-1.9	5.83e-15
gene14295	AAEL000314	15.35	17.46	15.8	17.14	16.12	14.35	15.84	16.59	13.94	12.43	13.28	14.67	10.45	10.47	11.33	11.68	12.14	11.11	-1.36	2.97e-06	-1.42	1.29e-05	-1.93	6.39e-29
gene14287	AAEL000315	15.53	21.74	17.55	22.69	21.1	23.7	23.65	30.16	27.29	31.62	30.02	36.8	29.86	34.09	32.16	31.5	37.18	32.73	1.23	0.00477	1.03	0.55	1.27	2.39e-06
gene14313	AAEL000316	4.35	6.81	5.31	7.76	7.72	9.4	6.4	3.76	4.96	4.92	9.38	9.86	4.83	4.47	7.76	6.28	10.51	7.42	-1.3	0.12	-1.04	0.83	-1.35	0.04
gene14288	AAEL000321	22.64	33.18	29.68	38.88	34.93	29.75	37.69	54	39.79	47.18	39.14	50.29	48.57	44.1	45.56	37.18	51.72	46.58	1.13	0.11	-1.02	0.82	1.11	0.1
gene14311	AAEL000322	0	0	0	0	3.87	0	3.57	5.52	4.5	4.17	4.5	5.66	4.92	4.01	4.72	4.76	5.99	4.94			-1.04	0.63
gene14319	AAEL000324	0	3.65	0	4.53	4.57	4.85	0	4.1	5	6.01	4.35	0	0	0	0	0	6.08	0
gene14322	AAEL000327	0	0	0	0	5.84	0	3.75	0	6.46	4.66	8.42	6.34	0	5.41	5.49	6.03	6.05	5.35
gene14286	AAEL000328	65.73	70.14	75.37	77.08	80.17	77.89	91.15	93.86	93.15	93.5	92.14	83.56	89.94	91.5	88.99	88.12	94.55	84.6	1.04	0.09	-1.05	0.04	-1.01	0.68
gene14318	AAEL000329	0	0	0	0	0	0	4.09	0	0	0	3.87	0	0	0	3.8	0	0	0
gene14292	AAEL000330	37.78	33.92	33.01	25.79	32.03	31.71	48.39	52.09	48.97	52.78	51.42	58.27	63.07	64.18	62.49	55.15	68.55	61.8	1.3	0.000294	1.11	0.02	1.43	1.29e-07
gene14277	AAEL000331	37.33	39.14	44.27	42.28	49.9	45.77	52.2	54.77	52.37	50.84	50.09	58.57	61.86	54.67	58.44	48.58	47.56	51.29	1.02	0.58	-1.06	0.35	-1.03	0.58
gene14291	AAEL000332	20.78	23.12	20.95	27	22.55	23.92	24.04	21.54	29.08	35.37	29.29	29.25	32.5	29.51	27.64	26.25	30.54	32.71	-1.01	0.89	-1.02	0.75	-1.04	0.54
gene14289	AAEL000334	25.63	18.47	22	17.61	16.16	14.76	10.86	10.38	12.02	10.45	11.58	8.27	9.71	11.06	11.39	10.2	10.98	9.87	-2.23	1.54e-06	-1.09	0.19	-2.41	1.49e-07
gene14329	AAEL000336	38.3	31.59	38.58	39.11	36.06	30.34	50.76	46.9	49.81	42.16	51.59	29.69	55.54	52.04	51.16	57.64	47.85	48.59	1.06	0.57	1.1	0.25	1.17	0.02
gene14327	AAEL000337	0	0	0	0	0	0	5.27	0	6	4.44	4.11	6.97	6.08	6.28	6.37	7.39	7.61	8.74
gene14290	AAEL000339	109.35	110.33	106.88	104.4	110.39	109.19	123.97	114.25	127.54	127	123.04	111.46	113.23	118.87	114.25	120.74	125.86	123.31	-1.05	0.32	-1.06	0.09	-1.12	0.0016
gene14317	AAEL000340	295.52	235.97	282.22	210.77	198.83	175.06	188.99	142.03	182.6	133.4	143.28	109.25	140.1	139.23	116.86	144.59	107.99	114.76	-1.83	5.39e-05	-1.21	0.1	-2.22	2.64e-07
gene14330	AAEL000343	13.87	16.66	16.36	20.41	22.34	18.5	19.51	25.37	19.97	26.76	25.3	21.72	24.34	24.88	26.32	25.01	27.58	26.85	1.08	0.17	1.08	0.04	1.17	0.000112
gene14334	AAEL000345	4.97	6.28	5.39	7.48	6.86	4.9	7.36	8.02	6.85	8.5	8.44	7.25	5.77	7.62	8.25	10.27	9.37	7.44	-1.03	0.74	-1.17	0.05	-1.2	0.04
gene14314	AAEL000346	32.44	33.69	28.63	36.26	35.61	31.1	31.26	36.45	35.43	35.07	44.6	35.56	31.88	37.76	30.8	39.82	38.33	31.98	-1.12	0.02	-1.12	0.04	-1.26	1.92e-05
gene14282	AAEL000347	357.76	340.63	365.37	291.7	247.63	238.02	573.88	422.36	563.85	397.57	462.64	402.96	424.5	509.4	390.65	595.79	330.57	337.93	1.37	0.0058	-1.12	0.39	1.2	0.21
gene14263	AAEL000348	0	0	0	0	0	0	5.48	5.14	4.61	4.53	7.21	8.22	11.45	9.99	4.96	8.68	6.76	6.94			1.21	0.57
gene14299	AAEL000351	0	0	0	0	0	0	14.94	6.13	6.37	5.12	6.25	6.97	21.04	13.84	11.68	14.01	8.89	18.08			1.73	0.02
gene14279	AAEL000362	13.33	19.65	16.17	23.87	23.61	21.38	15.82	22.62	18.43	23.92	25.63	21.38	21.41	21.05	23.86	21.89	24.52	21.29	-1.1	0.23	1	0.97	-1.1	0.15
gene14265	AAEL000364	19.9	24.25	15.42	20.29	17.3	20.59	15.54	14.73	20.16	13.13	27.46	24.21	10.42	19.2	39.42	20.05	24.41	29.4	-1.09	0.69	-1.25	0.34	-1.35	0.13
gene14309	AAEL000367	34.09	46.78	37.5	41.9	41.17	38.54	35.29	40.65	35.48	49.21	41.94	45.42	40.25	47.52	46.3	46.6	33.98	38.7	-1.2	0.00405	-1.07	0.36	-1.28	0.000347
gene14331	AAEL000370	7.21	6.82	7.01	7.13	5.83	7.67	9.07	12.01	10.98	9.37	12.06	10.09	11.85	12.64	15.74	16.45	16.05	18.33	1.23	0.00085	1.33	0.000223	1.64	7.49e-09
gene14304	AAEL000371	7.64	8.72	5.02	10.46	8.17	7.35	11.85	16.26	14.47	15.32	18.71	13.05	11.15	8.69	16.59	13.53	14.43	12.88	1.51	1.11e-05	-1.27	0.00856	1.2	0.12
gene14264	AAEL000372	34.26	41.95	34.18	36.27	39.97	34.4	33.34	34.6	41.61	38.92	34.97	35.98	34.7	37.6	33.94	32.94	36.59	37.16	-1.2	0.00197	-1.15	0.00405	-1.38	3.8e-09
gene14325	AAEL000378	69.76	80.88	67.67	66.21	71.04	74.25	60.09	66.11	58.68	65.81	63.07	61.89	55.01	54.27	53.7	58.05	62.84	57.22	-1.37	3.85e-09	-1.17	6.77e-11	-1.61	1.75e-16
gene14258	AAEL000380	31.35	33.48	39.2	32.66	35.78	30.54	44.82	48.73	42.46	43.38	45.73	46.69	40.56	47.99	46.95	46.53	53.55	48.62	1.09	0.13	-1.05	0.37	1.04	0.48
gene14266	AAEL000381	7.88	7.97	0	14.46	10.93	6.04	8.12	15.92	13.17	8.63	12.49	8.65	12.94	8.91	16.45	14.9	15.38	9.09			1.07	0.64
gene14316	AAEL000382	14.62	24.39	23.21	27.01	22.28	30.42	13.41	15.73	10.41	20.73	17.35	21.72	17.63	18.37	17.86	17.17	20.01	18.31	-1.74	9.53e-06	1.03	0.77	-1.68	1.87e-07
gene3114	AAEL000383	17.63	20.75	16.6	22.35	18.48	24.19	25.54	25.9	27.11	25.98	28.88	28.39	28.04	32.31	30.37	31.05	33.74	24.95	1.1	0.06	1.04	0.4	1.15	0.03
gene3116	AAEL000385	24.19	21.92	26.25	29.85	23.41	31.91	33.61	41.44	36.36	45.18	40.97	40.21	45	50.64	45.54	52.21	55.57	50.76	1.24	0.000114	1.18	1.68e-05	1.47	1.1e-12
gene3099	AAEL000386	10.85	13.7	13.58	15.17	14.32	15.08	17.01	20.38	19.95	19.47	21.08	18.79	20.88	20.96	23.31	23.74	23.55	22.25	1.19	3.34e-10	1.1	1.04e-05	1.31	0
gene3112	AAEL000388	16.38	21.41	26.56	19.52	23.73	19.62	55.29	60.57	56.74	53.01	56.2	49.25	64.19	66.95	72.54	72.94	73.98	65.7	2.17	0	1.2	9.86e-08	2.58	0
gene3113	AAEL000391	11.75	9.73	11.76	8.99	6.18	8.23	16.4	10.85	23.43	13.98	14.75	12.1	17.71	17.93	13.03	22.18	14.33	11.75	-1.3	0.45	1.46	0.32	1.12	0.76
gene3103	AAEL000392	32.43	26.04	39.16	17.31	19.92	14.68	20.48	14.46	13.24	28.99	12.89	11.57	11.61	9.43	10.89	18.88	16.18	21.76	-1.79	0.02	-1.32	0.2	-2.36	0.0013
gene3120	AAEL000393	50.56	42.72	54.87	57.44	47	54.91	95.76	91.46	94.34	82.83	88.57	79.32	116.5	95.28	108.78	109.48	96.83	93.06	1.41	4.65e-07	1.07	0.29	1.5	6.74e-10
gene3117	AAEL000394	37.58	46.62	40.47	44.71	38.07	43.97	57.28	47.5	57.39	47.53	49.94	59.56	56.38	51.8	63.59	53.83	59.16	53.17	1.03	0.71	-1.02	0.72	1	0.98
gene3118	AAEL000395	60.69	64.51	61.38	61.1	68.54	57.67	61.17	62.8	65.31	62.6	67.4	63.93	70.48	65.66	71.78	72.33	76.98	65.84	-1.16	0.000103	1.04	0.11	-1.12	0.00621
gene3110	AAEL000396	4.4	4.18	5.19	5.2	6.17	0	6.17	8.21	6.75	7.22	6.45	6.78	7.36	7.89	7.35	8.66	8.63	6.93			1.03	0.62
gene3115	AAEL000397	3.84	0	0	4.85	6.89	0	6.82	9.29	10.56	6.3	8.31	8.23	9.76	7.9	7.45	11.15	7.53	10.17			1	1
gene3104	AAEL000399	24.3	25.49	26.38	23.79	20.97	20.51	17.92	20.37	21.34	19.16	18.95	18.42	18.62	20.77	21.08	17.59	22.9	19.49	-1.5	1.18e-08	-1.05	0.31	-1.56	4.76e-10
gene3106	AAEL000400	31.73	42.99	52.73	38.43	44.2	28.06	77.86	70.91	80.36	74.49	61.82	71.57	89.54	69.32	89.01	98.96	81.58	87.39	1.47	0.000131	1.08	0.3	1.59	1.26e-06
gene3101	AAEL000401	20.56	24.16	26.77	22.22	18.73	32.96	30.67	29.82	32.9	41.18	34.32	50.74	41.34	35.08	42.05	32.39	39.46	40.98	1.22	0.08	-1.03	0.74	1.18	0.05
gene3111	AAEL000403	7.82	8.74	8.94	8.4	8.65	9.06	8.29	9.99	10.26	11.15	10.18	10.3	10.25	12.49	11.3	10.27	14.73	12.53	-1.06	0.27	1.1	0.14	1.04	0.56
gene3102	AAEL000404	11.4	11.61	9.57	11.55	10.33	13.06	13.81	16.01	15.07	13.08	16.83	15.82	16.68	17.71	16.21	17.24	17.23	17.99	1.08	0.15	1.05	0.31	1.13	0.02
gene3119	AAEL000405	13.14	18.11	17.03	30.06	29.41	20.77	15.7	28.77	21.54	24.03	29.34	23.12	22.84	22.11	30.8	26.55	28.92	26.09	-1.06	0.63	1.05	0.54	-1.01	0.92
gene7955	AAEL000407	10.22	10.39	11.5	10.61	10.5	13.39	14.3	11.77	13.8	13.03	12.2	9.11	14.18	17.9	15.01	14.71	14.17	13.9	-1.12	0.22	1.1	0.26	-1.01	0.86
gene7951	AAEL000408	4.46	3.95	4.84	4.23	3.96	6.16	4.63	7.33	5.24	7.32	7.2	7.88	6.83	7.79	6.42	7.37	8.43	8.01	1.15	0.15	1.05	0.51	1.21	0.01
gene7971	AAEL000410	162.66	148.7	164.61	142.72	149.76	151.2	182.67	178.44	188.04	181.19	172.15	190.07	175.43	187.06	168.52	205	193.47	205.26	-1.01	0.91	-1.02	0.65	-1.03	0.66
gene7984	AAEL000411	6.71	7.64	0	8.55	6.5	8.63	11.08	10.27	9.12	10.82	13.86	11.8	14.71	12.23	12.74	10.57	14.8	14.88			1.09	0.23
gene7997	AAEL000412	22.21	18.79	16.27	11.97	14.85	17.25	24.11	20.77	23.78	23.93	22.33	21.35	29.65	26.74	22.62	28.65	29.72	24.25	1.08	0.47	1.09	0.2	1.18	0.14
gene7995	AAEL000415	42.88	42.8	44.78	39.85	36.62	39.69	90.54	68.37	82.88	83.54	68.98	80.58	83.38	84.19	83.42	103.33	85.26	78.53	1.62	1.31e-07	1.04	0.6	1.68	6.22e-15
gene7953	AAEL000417	49.3	60.97	56.27	72.48	73.8	70.91	53.55	72.97	61.32	73.03	67.56	72.71	64.21	69.82	67.29	66.49	74.33	69.25	-1.12	0.06	-1	0.94	-1.13	0.02
gene7957	AAEL000418	62.57	74.81	62.66	67.91	78.52	81.6	57.66	65.05	58.49	65.91	59.1	77.23	53.47	62.05	53.76	52.41	63.45	53.4	-1.34	2.92e-07	-1.22	0.000693	-1.63	8.26e-21
gene7949	AAEL000419	184.24	147.94	174.77	124.76	119.6	111.25	37.04	33.96	34.74	36.05	32.81	40.34	40.95	37.75	33.14	36.9	37.32	36.45	-4.74	1.67e-11	-1.02	0.72	-4.74	1.94e-11
gene7963	AAEL000420	0	4.59	4.3	6.43	4.8	5.71	5.47	7.45	5.87	6.2	6.82	5.45	5.34	5.66	6.28	6.32	4.87	6.31			-1.16	0.02
gene7952	AAEL000421	21.96	21.15	23.56	25.35	21.88	21.58	22.54	33.87	28	32.52	26.67	37.75	24.47	31.52	24.76	31.02	31.95	31.25	1.08	0.29	-1.12	0.17	-1.04	0.52
gene7946	AAEL000422	8.6	8.63	6.74	7.74	6.23	7.75	10.64	11.46	10.61	10.33	9.01	9.37	15.5	12.03	11.31	12.52	11.74	12.36	1.09	0.31	1.15	0.1	1.25	0.01
gene7980	AAEL000424	86.11	106.01	103.09	97.65	102.25	110.64	82.24	94.7	84.36	90.78	91.27	92.22	86.37	89.58	77.12	80.18	84.58	81.83	-1.35	4.28e-14	-1.13	0.000236	-1.53	5.14e-20
gene7961	AAEL000425	3.97	4.7	0	4.42	4.11	0	4.61	7.02	5.49	5.94	5.44	4.72	5.74	6.41	5.94	5.41	5.33	6.06			-1.04	0.65
gene7962	AAEL000427	43.37	40.66	41.11	43.2	41.73	39.47	60.4	64.89	63.9	71.46	67.64	65.17	84.4	82.49	79.4	82.83	84.55	88.32	1.32	6.66e-16	1.21	1.55e-14	1.59	0
gene7966	AAEL000428	0	0	0	0	0	0	0	0	0	0	0	0	0	0	7.32	0	0	0
gene7943	AAEL000429	0	3.74	0	4.58	4.59	5.29	4.58	4.91	5.67	5.99	6.21	6.3	5.96	7.36	5.65	6.55	5.83	7.4			1.06	0.44
gene7991	AAEL000431	103.96	135.28	127.35	137.07	142.18	163.3	158.59	170.65	162.49	173.84	171.76	205.11	166.78	178.86	171.69	175.43	191.08	171.35	1.09	0.16	-1.05	0.31	1.04	0.38
gene7982	AAEL000433	6.62	8.53	8.07	8.99	10.19	9.31	7.79	10.82	8.08	10.73	12.09	9.59	9.52	8.31	11.98	10.6	11.74	11.6	-1.07	0.3	1.01	0.92	-1.06	0.36
gene7967	AAEL000434	17.98	18.39	18.24	18.46	17.87	15.75	19.88	17.74	22.77	19.59	20.5	18.1	19.71	20.07	19.92	21.02	18.31	17.38	-1.08	0.21	-1.09	0.11	-1.18	0.000755
gene7994	AAEL000435	9.69	9.83	13.1	11.1	9.26	13.03	13.19	14.63	11.37	15.61	12.76	16.72	15.7	20.63	16.86	19.11	16.14	19.27	1.02	0.77	1.17	0.02	1.2	0.01
gene7973	AAEL000436	15.32	12.82	17.07	14.6	13.18	16.17	20.98	19.43	23.49	18.51	23.44	18.77	22.76	23.22	31.57	21.18	24.67	29.2	1.13	0.1	1.11	0.21	1.26	0.00742
gene7947	AAEL000437	4.78	9.63	10.85	11.53	7.75	11.28	24.75	22.53	35.23	17.69	25.27	20.01	18.74	17.88	20.42	22.38	22.47	20.07	2.11	1.45e-05	-1.31	0.05	1.62	3.97e-05
gene7950	AAEL000438	0	5.24	0	0	4.74	0	4.21	0	4.84	0	6.1	0	3.72	0	5.85	0	0	4.5
gene7969	AAEL000439	5.08	3.6	5.07	4.76	4.73	6.73	8.35	7.96	7.78	9.85	7.67	7.7	6.28	8.21	6.82	8.39	9.74	7.73	1.32	0.00197	-1.15	0.06	1.14	0.17
gene7996	AAEL000440	17.27	18.53	16.47	23.22	21.64	22.14	15.28	20.81	20.88	20.34	20.46	19.37	19.13	19.37	22.6	21.3	20.08	21.83	-1.23	0.000135	-1.01	0.74	-1.24	2.06e-05
gene7936	AAEL000444	27.37	33.42	32.38	33.07	30.64	29.51	47.82	52.08	53.04	48.39	49.99	47.75	59.5	63.01	64.11	66.68	63.59	65.46	1.35	6.66e-16	1.23	0	1.67	0
gene7988	AAEL000445	2231.1	1690.84	2024.11	1630.91	1621.35	1665.84	325.21	347.87	430.96	266.77	333.49	298.09	146.08	155.96	163.17	171.61	196.48	203.23	-5.94	1.16e-113	-2	4.84e-11	-11.64	2.04e-158
gene7959	AAEL000448	59.52	71.95	68.86	82.72	77.78	86.14	70.01	78.49	67.49	84.34	84.2	80.43	79.3	80.33	79.06	78.05	88.5	81.98	-1.14	0.00209	-1.01	0.81	-1.15	0.000259
gene7986	AAEL000450	22.4	26.91	29.43	29.72	29.17	27.94	34.89	40.6	33.86	42.82	44.01	36.96	43.58	43.66	48.57	47.47	50.59	54.45	1.18	1.15e-05	1.18	0.000127	1.39	1.31e-14
gene7932	AAEL000451	32.39	33.63	33.62	34.67	32.08	37.6	50.51	42.77	47.94	42.32	50.43	49.18	52.59	57.15	53.4	49.29	56.19	52.82	1.16	0.00545	1.06	0.25	1.24	6.84e-09
gene7938	AAEL000452	27.06	28.67	28.63	33.6	32.93	31.67	40.59	42.96	43.17	47.18	41.56	46.69	50.07	49.47	49.02	49.94	55.65	49.98	1.2	1.76e-08	1.09	0.0021	1.31	0
gene7975	AAEL000454	215.13	275.88	237.27	256.22	316.12	291.99	233.49	247.56	242.37	246.38	236.46	243.72	201.51	202.01	196.63	192.51	216.9	191.35	-1.28	1.77e-05	-1.24	1.52e-17	-1.59	1.35e-13
gene7968	AAEL000455	7.66	12.96	10.95	15.05	10.73	11.46	13.94	16.85	18.93	22.42	23.3	16.42	22.82	21.51	22.82	21	24.44	21.56	1.3	0.00656	1.1	0.19	1.44	3.11e-06
gene7978	AAEL000456	28.45	31.76	41.4	33.95	26.58	32.4	39.98	40.87	40.28	39.13	39.29	47	40.8	41.21	35.43	36.68	42.96	43.41	1.03	0.7	-1.12	0.03	-1.09	0.27
gene7989	AAEL000457	6.22	9.57	8.45	16.26	14.14	11.68	4.96	10.6	9.81	11.03	12.39	8.43	8.25	6.93	10.08	9.43	10.09	10.66	-1.35	0.04	-1.25	0.08	-1.68	0.00023
gene7958	AAEL000458	129.56	162.87	163.88	147.37	163.84	180.39	156.25	157.66	152.4	159.33	155.4	170.06	146.84	139.86	137.88	137.58	161.07	140.96	-1.19	0.00023	-1.17	2.88e-06	-1.39	1.06e-11
gene7941	AAEL000459	40.51	41.26	41.14	39.43	41.54	41.16	50.02	50.19	49.82	56.3	51.39	56.8	56.42	54.49	55.76	56.47	59.8	57.05	1.08	0.07	1.02	0.55	1.1	0.00217
gene7945	AAEL000460	15.66	20.2	20.35	20.18	19.52	23.08	15.8	18.08	19.65	19.74	16.5	17.83	16.25	19.14	17.66	18.6	21.1	19.85	-1.35	1.67e-08	-1.02	0.74	-1.37	5.99e-10
gene7983	AAEL000461	36.33	37.62	35.61	43.12	45.52	46.9	83.66	81.47	75.09	80.72	91.9	71.42	109.21	97.13	91.35	103.32	93.46	99.9	1.69	0	1.19	8.59e-05	2.01	0
gene7937	AAEL000464	115.97	92.42	117.42	104.96	96.21	76.92	21.6	24.17	23.36	25.99	21.03	28.26	21.77	21.95	20.91	23.26	23.77	27.38	-5.08	3.86e-23	-1.13	0.03	-5.62	6.05e-25
gene7942	AAEL000465	0	0	0	0	0	0	0	4.81	4.43	0	0	3.84	0	4.99	5.14	0	4.61	0
gene7965	AAEL000466	0	3.61	0	6.87	6.11	0	4.91	6.9	6.67	6.78	8.09	5.25	6.49	5.66	7.7	7.93	6.49	7.21			1.02	0.77
gene7985	AAEL000467	30.08	40.48	37.57	26.05	39.02	40.25	34.91	46.26	37.48	38.36	32.54	36.71	36.75	41.23	39.62	42.38	47.84	36.32	-1.17	0.07	-1.01	0.92	-1.18	0.04
gene7956	AAEL000468	73.57	72.81	77.66	65.45	59.81	75.15	76.82	77.4	75.2	93.33	82.23	83.03	83.75	75.4	82.16	89.03	92.22	84.93	-1.05	0.4	-1.03	0.44	-1.08	0.18
gene7976	AAEL000469	76.74	102.86	84.33	115.52	113.3	107.01	78.88	102.83	85.44	105.35	101.18	97.52	89.7	98.52	99.51	94.23	103.26	91.81	-1.24	0.000496	-1.01	0.75	-1.25	0.000116
gene7948	AAEL000472	70.73	76.13	66.47	70.92	79.07	83.87	100.07	88.86	78.46	98.54	101.89	101.27	82.31	86.53	86.21	87.17	100.03	75.87	1.03	0.53	-1.19	0.00181	-1.15	0.00119
gene7972	AAEL000474	30.1	46.06	41.86	56.42	55.44	52.09	43.08	55.65	48.79	54.51	64.39	49.94	49.84	54.62	58.45	56.01	58.73	57.71	-1.02	0.84	1.03	0.48	1.02	0.79
gene5748	AAEL000475	17.32	21.16	16.49	18.56	20.64	17.76	25.26	33.04	24.29	28.16	24.54	31.65	35.42	32.91	30.27	27.56	31.51	30.69	1.2	0.00591	1.05	0.5	1.26	0.000202
gene5759	AAEL000476	0	0	0	0	0	0	0	0	0	4.48	0	0	3.9	4.24	5.86	0	0	4.85
gene5777	AAEL000477	11.41	14.04	10.44	9.95	10.48	15.4	15.25	17.09	15.18	15.2	18.45	16.82	20.31	19.93	16.93	12.85	18.85	17.02	1.1	0.23	-1.01	0.91	1.09	0.38
gene5796	AAEL000478	6.23	7.98	6.35	6.9	8.28	7.71	7.38	8.98	8.08	9.44	9.56	9.06	9.28	9.3	8.57	10.7	10.18	9.73	-1.04	0.55	1.02	0.78	-1.02	0.73
gene5763	AAEL000483	16.76	24.32	22.68	26.61	24.87	22.33	26.23	30.02	27.21	32.86	31.28	32.2	30.66	29.49	33.97	32.56	32.99	32.3	1.09	0.08	1.01	0.81	1.09	0.05
gene5766	AAEL000485	65.75	62.15	68.61	72.97	73.45	68.76	95.29	102.94	88.47	102.29	100.56	90.58	90.02	89.9	84.51	91.74	98.83	87.08	1.22	6.23e-12	-1.1	0.000669	1.1	0.00141
gene5770	AAEL000486	117.95	125.01	129.08	129.67	129.77	140.98	205.65	207.71	201.27	219.65	205.1	231.38	220.22	239.18	249.87	214.21	230.97	235.35	1.42	0	1.06	0.09	1.5	0
gene5794	AAEL000487	17.83	25.62	24.27	19.11	22.9	24.06	23.29	29.91	25.41	29.33	28.43	30.03	33.18	32.31	30.92	29.84	31.08	34.72	-1	1	1.06	0.14	1.06	0.31
gene5751	AAEL000488	34.65	33.63	40.76	35.33	31.44	26.2	77.1	55.37	75.02	59.61	78.54	51.46	89.02	79.94	76.2	88.91	74.49	77.7	1.59	0.000137	1.14	0.14	1.81	1.78e-15
gene5783	AAEL000489	0	3.63	0	3.8	4.17	0	4.66	5.85	4.97	5.35	5.23	4.67	5.18	4.49	5.35	6.18	6.38	5.96			1.02	0.71
gene5790	AAEL000491	42.59	41.52	33.97	53.37	60.48	48.4	32.23	45.73	33.26	47.65	38.5	39.18	44.75	43.78	37.49	45.81	49.79	47.91	-1.46	8.46e-05	1.04	0.57	-1.4	0.000235
gene5784	AAEL000493	26.31	34.76	37.7	44.71	48.11	45.34	27.81	33.55	35.53	32.73	34.57	33.16	26.65	30.86	32.39	35.43	45.54	34.32	-1.48	1.45e-05	-1.06	0.47	-1.56	5.83e-06
gene5771	AAEL000498	0	3.78	0	5.47	5.42	0	5.75	8.88	6.52	9.95	10.22	9.39	7.57	7.86	9.13	7.12	9.61	9.32			-1.07	0.48
gene5752	AAEL000502	6.13	5.9	11.51	11.54	12.38	9.17	15.74	14.41	12.18	17.22	19.68	12.33	13.79	21.09	21.16	21.3	19.15	17.31	1.3	0.04	1.13	0.2	1.48	0.00125
gene5800	AAEL000503	48.14	73.42	71.4	55.63	76.29	84.2	48.82	45.73	58.52	59.44	72.07	66.3	52.69	42.06	48.57	56.47	76.16	61.45	-1.44	0.000143	-1.14	0.15	-1.64	2.72e-06
gene5785	AAEL000504	9.9	8.4	10.63	11.64	9.34	7.54	11.7	10.61	10.98	10.33	12.84	5.25	8.91	7.99	9.24	9.3	7.35	8.97	-1.12	0.35	-1.28	0.05	-1.45	1.32e-05
gene5764	AAEL000505	16.24	17.16	17.44	16.56	18.51	16.06	17.31	22.44	16.98	19.5	20.12	19.91	20.43	26.03	21.69	23.85	22.84	27.48	-1.08	0.19	1.12	0.07	1.04	0.55
gene5789	AAEL000510	12.43	15.12	14.53	17.86	17.49	17.82	15.48	20.8	18.99	21.5	21.83	21.9	22.12	21.78	23.12	22.63	23.92	23.3	1.06	0.29	1.08	0.04	1.14	0.000156
gene5774	AAEL000511	64.62	109.16	80.49	138.37	147.84	119.79	64.73	103.85	76.82	107.8	108.81	101.51	91.91	92.74	112.04	91.5	101.27	84.15	-1.37	0.02	-1.01	0.9	-1.38	0.01
gene5760	AAEL000515	55.61	45.74	60.15	49.36	44.84	43.57	65.65	82.33	74.68	72.29	82.98	70.34	72.8	76.92	71.93	78.6	77.37	67.65	1.23	0.00292	-1.08	0.04	1.14	0.06
gene5746	AAEL000516	183.83	162.33	164.06	164.62	156.9	154.56	299.73	297.14	323.39	314.7	328.35	294.92	331.14	333.83	323.12	326.7	336.88	342.22	1.62	0	1.04	0.1	1.67	0
gene5757	AAEL000519	456.04	326.72	399.71	339.23	337.19	326.81	155.49	111.48	131.59	105.78	142.18	117.39	155.56	121.75	105.82	133.2	97.12	124.9	-3.37	4.39e-16	-1.11	0.37	-3.67	5.59e-18
gene5742	AAEL000520	0	4.35	6.6	4.9	0	0	6.84	7.12	7.65	6.35	4.87	6.16	6.95	7.76	6.55	8.97	4.76	7.1			-1.02	0.88
gene5753	AAEL000522	6.23	7.13	6.58	6.01	5.84	6.95	6.77	9.24	8.01	8.61	11.03	9.68	9.84	9.52	7.73	5.66	7.28	9.36	1.1	0.29	-1.17	0.12	-1.06	0.56
gene5747	AAEL000523	35.01	43.19	42.14	59.17	60.78	56.55	43.23	66.68	49.39	66.41	64.19	64.01	58.32	58.07	65.96	54.34	60.71	59.19	1.02	0.83	-1.04	0.62	-1.02	0.83
gene14580	AAEL000527	6.68	3.54	4.98	6.42	5.19	5.87	6.05	8.42	9.96	6.7	10.67	8.77	8.34	10.38	13	11.29	11.34	8.94	1.24	0.07	1.14	0.16	1.42	0.00135
gene14561	AAEL000536	13.51	16.49	15.67	15.44	16.85	15.66	15.32	19.43	17.82	20.3	24.25	22.66	20.68	20.36	22.13	23.98	23.22	22.98	1.03	0.6	1.03	0.64	1.06	0.22
gene14558	AAEL000537	0	0	11.49	5.4	6.99	0	0	9.15	5.36	7.37	7.46	0	7.24	18.15	9.21	16.69	9.31	9.26
gene14575	AAEL000539	127.48	97.61	108.78	94.44	91.74	70.66	78.07	75.65	49.67	75.03	61.02	63.82	60.37	60.48	94.39	103.01	104.58	91.45	-1.83	2.9e-05	1.16	0.21	-1.57	0.0013
gene14547	AAEL000540	135.94	115.36	130.34	114.36	107.96	99.64	78.36	77.69	82.4	74.57	75.82	57.83	76.15	76.22	89.14	83	92.39	94.13	-1.83	2.18e-09	1.09	0.14	-1.66	5.43e-08
gene14570	AAEL000541	33.4	44.18	39.97	44.18	45.37	47.78	31.72	38.24	38.15	45.27	41.61	45.05	30.81	34.4	34.59	36.29	44.96	46.25	-1.26	7.34e-06	-1.13	0.1	-1.42	4.51e-08
gene14563	AAEL000545	31.39	33.01	28.87	27.78	29.94	33.88	38.02	47.42	43.01	47.41	46.56	58.44	48.92	49.23	47.32	49.3	49.27	50.24	1.26	0.00118	-1.02	0.77	1.24	1.04e-06
gene14562	AAEL000546	0	0	0	0	0	0	0	0	0	0	0	0	0	0	3.73	0	0	0
gene14545	AAEL000549	8.11	8.39	9.13	9.81	8.56	10.01	11.53	9.11	11.21	11.31	9.21	8.96	11.12	10.75	11.15	10.91	9.03	10.97	-1.08	0.29	-1.05	0.56	-1.13	0.02
gene14552	AAEL000550	10.66	11.65	10.18	13.14	14.34	17.54	15.69	20.19	17.16	22.41	24.29	24.46	22.2	21.58	24.16	22.47	24.83	20.44	1.31	0.00411	1.02	0.74	1.33	3.36e-05
gene14556	AAEL000551	205.39	156.19	168.13	146.17	136.1	90.51	154.56	160.55	185.15	118.14	136.53	95.22	121.98	142.7	148.58	132.16	110.33	121.17	-1.26	0.16	-1.15	0.22	-1.45	0.01
gene14565	AAEL000555	16.05	0	8.71	8.18	36.56	20.81	0	16.63	0	15.07	15.26	16.78	18.11	23.09	8.37	16.86	11.85	26.94
gene14579	AAEL000557	12.22	7.74	8.17	7	6.3	6.51	3.78	6.42	5.76	5.24	6.01	4.73	5.5	4.65	6.64	5.27	6.35	7.37	-1.9	0.00125	1.03	0.76	-1.85	0.00166
gene14567	AAEL000558	33.31	31.86	36.13	37.34	28.84	24.32	46.14	41.12	49.19	40.35	40.68	26.59	41.61	40.54	38.5	37.68	36.84	35.03	1.11	0.37	-1.1	0.34	1.01	0.91
gene14554	AAEL000559	20.01	23.59	20.93	22.27	22.72	21.55	27.54	28.6	27.4	30.32	26.37	32.21	29.35	30.16	30.81	33.51	32.2	30.3	1.09	0.06	1.01	0.79	1.09	0.009
gene14569	AAEL000561	22.48	21.22	23.4	25.74	20.45	35.17	28.37	29.96	35.79	30.64	29.58	27.36	36.25	29.25	26.34	33.26	25.17	24.07	-1.01	0.91	-1.14	0.16	-1.15	0.21
gene14548	AAEL000562	29.4	28.81	35.99	31.55	31.83	35.67	37.41	38.61	31.69	40.48	41.54	37.9	37.71	39.71	41.21	38.42	44.35	42.14	-1.04	0.36	-1.01	0.83	-1.05	0.23
gene11547	AAEL000564	18.61	21.15	19.5	24.26	22.44	21.67	22.2	28.48	24.81	27.11	26.63	26.32	26.04	28.12	27.61	30.29	29.55	28.04	1.05	0.07	1.05	0.07	1.1	9.26e-06
gene11538	AAEL000565	7.67	10.35	8.9	13.71	11.17	11.01	15.76	17.55	19.46	16.6	19.7	14.3	17.61	17.56	20.61	21.42	21.23	16.69	1.37	2.67e-05	1.04	0.48	1.43	8.3e-08
gene11543	AAEL000566	0	0	0	0	0	0	5	0	6.61	0	0	0	5.44	4.4	4.47	4.92	0	5.77
gene11555	AAEL000567	44.64	49.82	44.85	56.52	52.45	53.17	69.67	74.31	73.6	83.2	85.33	106.6	82.51	87.28	105.74	108.42	94.23	113.17	1.4	3.57e-05	1.16	0.05	1.62	7.33e-15
gene11554	AAEL000568	73.9	90.65	97.12	97.41	69.69	81.49	104.19	103.03	112.38	95.23	113.86	96.76	112.2	97.47	100.26	105.74	102.62	97.8	-1.03	0.69	-1.12	0.16	-1.14	0.09
gene11531	AAEL000569	11.74	13.59	14.35	17.52	15.78	16.36	16.96	19.4	17.46	18.42	21.46	19.34	19.64	22.5	21.92	21.18	21.22	21.55	1.06	0.13	1.06	0.04	1.13	0.00147
gene11534	AAEL000571	7.76	9.6	8.33	10.83	8.09	11.08	8.82	10.67	10.59	10.14	11.65	11.88	10.65	11.42	9.55	11.58	11.8	11.66	-1.07	0.27	-1.04	0.43	-1.12	0.08
gene11546	AAEL000572	56.09	41.04	51.06	47.28	44.81	41.35	64.51	55.04	62.69	49.52	57.48	40.23	44.49	45.69	40.97	44.75	43.38	38.61	1.01	0.92	-1.33	0.00171	-1.33	0.00081
gene11549	AAEL000574	55.49	58.24	58.01	60.84	62.35	67.21	81.13	95.05	79.6	99.77	88.38	92.12	97.3	95.84	102.04	98.21	109.76	101.16	1.24	2.57e-08	1.08	0.02	1.33	0
gene11527	AAEL000575	0	0	0	3.77	0	0	0	0	0	0	4.01	0	0	4	5.89	0	0	0
gene11553	AAEL000577	19.3	21.7	23.78	28.29	24.06	19.96	27.82	29.41	28.78	27.07	28.43	15.86	27.9	24.52	25.26	28.23	24.98	27.31	-1.03	0.71	-1.05	0.57	-1.09	0.1
gene11530	AAEL000578	32.72	41.7	36.87	48.38	44.5	58.91	15.19	23.86	24.35	35.19	24.07	30.54	30.86	28.85	34.02	29.08	32.52	41.19	-2.08	1.05e-09	1.2	0.1	-1.72	7.69e-08
gene11556	AAEL000579	25.34	24.54	21.21	24.88	18.56	27.82	24.48	29.9	28.81	26.87	25.78	34.12	27.25	24.94	22.51	22.94	29.15	22.35	-1.06	0.39	-1.16	0.00931	-1.23	0.00267
gene11540	AAEL000580	17.73	31.78	21.3	26.58	28.83	29.73	8	17.68	12.2	22.16	14.73	15.96	19.45	21.63	23.65	19.92	23.4	24.17	-2.11	9.05e-09	1.36	0.00437	-1.54	2.55e-06
gene11545	AAEL000581	6.99	7.31	6.71	9.04	8.48	7.99	8.95	9.14	9.45	10.58	11.21	9.45	9.18	8.85	10.63	8.77	9.17	9.7	1.02	0.63	-1.13	0.00331	-1.1	0.02
gene11536	AAEL000583	11.49	11.7	8.01	10.77	10.09	12.45	18.16	17.43	17.7	17.84	14.32	14.47	17.93	18.35	15.12	17.57	18.33	19.61	1.26	0.00777	-1.02	0.81	1.23	0.00235
gene11532	AAEL000584	0	0	0	4.26	3.88	0	4.06	6.45	5.43	6.1	6.33	5.49	6.29	5.5	7.71	7.13	6.85	7.98			1.16	0.03
gene11535	AAEL000586	42.55	25.81	41.05	48.21	49.95	42.74	60.33	50.63	31.93	57.55	38.3	56.05	40.43	64.8	64.15	79.46	63.17	51.26	-1.05	0.73	1.13	0.37	1.08	0.5
gene11533	AAEL000587	4.86	7.02	0	4.13	4.81	0	0	8.39	13.12	10.14	6.84	5.08	9.97	5.83	5.92	12.76	8.54	12.74
gene11529	AAEL000589	94.48	111.32	103.33	142.83	135.14	119.98	120.25	145.9	137.25	147.55	144.17	132.49	138.5	137.26	157.36	149.1	145.43	133.55	1.01	0.8	1	0.96	1.01	0.79
gene11542	AAEL000590	21.71	21.81	23.11	23.88	24.79	21.66	31.62	31.03	30.93	30.56	31.83	29.34	33.69	31.65	36.27	33.08	33.84	30.27	1.15	4.48e-05	1.03	0.46	1.17	8.5e-07
gene11544	AAEL000591	8.83	9.38	8.49	14.1	10.63	10.08	12.06	15.93	19.26	16.9	16.54	13.7	15.68	16.56	20.51	16.73	20.15	17.56	1.24	0.02	1.05	0.49	1.3	0.000361
gene11552	AAEL000593	7.02	6.87	7.58	7.62	6.65	7.97	5.45	7.12	7.11	6.14	5.58	5.41	4.57	5.32	4.96	4.84	6.25	5.74	-1.48	2.52e-11	-1.27	0.00125	-1.86	5.69e-36
gene11551	AAEL000594	32.29	34.65	30.61	32.1	34.82	39.04	42.26	51.12	39.34	66.11	51.12	62.14	52.71	58.41	60.59	69.57	65.4	53.04	1.19	0.03	1.01	0.86	1.2	0.00152
gene11539	AAEL000595	5.05	5.31	5.57	5.53	7.58	6.74	6.15	7.5	6.73	8.65	8.53	6.86	6.99	7.61	8.17	7.25	7.85	8.87	1.01	0.9	-1.03	0.54	-1.02	0.75
gene1371	AAEL000596	0	0	0	0	0	0	0	0	11.8	0	5.32	0	0	0	0	0	0	0
gene1373	AAEL000597	13.59	17.55	15.27	27.1	27.38	22.25	19.49	31.11	22.63	26.54	32.85	26.68	25.25	23.51	28.31	30.16	26.28	31.11	1.11	0.34	-1	0.95	1.1	0.31
gene1340	AAEL000601	0	0	0	0	6.54	0	3.71	5.38	0	0	0	0	0	0	5.91	0	7.47	4.46
gene1357	AAEL000602	9.45	18.82	12.12	14.23	15.1	18.74	13.7	14.46	13.92	17.7	17.25	18.87	14.98	21.19	14.12	15.56	18.57	17.8	-1.14	0.22	-1.03	0.69	-1.17	0.17
gene1354	AAEL000604	11.88	15.71	12.56	24.95	23.03	18.75	24.7	33.7	27.53	31.51	30.74	24.85	32.54	30.94	39.51	35.74	35.47	33.69	1.33	0.0062	1.12	0.02	1.49	1.73e-05
gene1351	AAEL000605	15.39	13.67	13.96	14.74	14.98	17.83	26.56	20.89	21.63	22.56	21.59	17.9	26.13	26.18	20.77	23.13	23.64	22.82	1.18	0.06	-1	1	1.18	0.00816
gene1358	AAEL000607	4.3	6.22	5.84	6.59	8.53	7.61	10.56	11.15	17.44	25.83	22.75	22.51	17.67	9.96	19.1	20.35	28.38	39.52	2.36	0.000133	1.15	0.55	2.75	0.000848
gene1362	AAEL000609	47.64	37.02	47.61	36.73	35.07	28.85	20.2	19.66	22.47	16.89	22.33	16.29	18.32	16.13	13.8	14.86	14.66	14.07	-2.4	2.29e-08	-1.37	0.000186	-3.31	7.83e-12
gene1355	AAEL000611	4.34	8.36	15.7	0	4.3	15.35	8.52	9	17.59	9.06	18.35	25.73	19.3	129.4	30.2	4.56	16.79	21.25			2.41	0.27
gene1361	AAEL000613	5.25	5.75	4.71	4.8	4.12	0	7.99	6.75	8.25	6.42	7.08	7.95	5.39	6.7	5.1	8.36	4.2	4.94			-1.4	0.00477
gene1347	AAEL000615	185.47	164.64	203.99	174.72	193.47	175.54	340.96	306.84	331.1	298.38	313.03	268.67	275.65	260.06	266.09	291.81	289.5	296.68	1.43	1.37e-05	-1.15	0.03	1.23	2.12e-06
gene1343	AAEL000621	0	0	0	0	0	0	4.31	0	6.38	0	5.04	0	7.64	28.85	6.58	0	0	7.41
gene1367	AAEL000622	44.29	51.79	51.16	56	57.65	64.62	61.42	70.41	67.22	76.09	77.7	75.76	76.63	76.88	79.03	81.38	88.7	88.46	1.12	0.00687	1.1	0.0019	1.24	4.85e-08
gene1353	AAEL000628	4.4	0	5.35	4.31	0	0	7.94	8.93	9.09	8.26	6.13	8.46	7.4	11.03	8.45	11.27	7.24	9.6			1.03	0.75
gene1345	AAEL000629	8.84	8.02	6.26	8.36	5.84	7.25	8.05	8.63	7.53	7.62	8.67	10.19	8.28	8.17	6.15	8.21	9.87	7.39	-1.1	0.32	-1.16	0.07	-1.27	0.02
gene5197	AAEL000634	32.79	28.62	30.81	35.68	32.92	27.77	38.45	38.54	33	32.61	35.82	40.98	43.58	38.01	34.69	40	41.09	41.33	-1.07	0.32	1	0.97	-1.06	0.3
gene5187	AAEL000635	13.84	12.9	14.23	12.17	13.85	15.03	14.3	16.85	13.47	15.3	14.1	14.43	17.34	17.93	15.88	16.93	16.86	15.24	-1.12	0.04	1.06	0.17	-1.05	0.34
gene5211	AAEL000638	36.88	65.98	34.31	59.1	66.54	60.57	82.74	86	78.72	83.84	96.05	96.44	87.85	98.85	83.87	85.79	97.26	89.83	1.3	0.01	-1.05	0.47	1.24	0.05
gene5195	AAEL000640	0	4	4.59	0	3.8	0	6.46	5.11	5.16	7.11	6.21	9.09	6.67	6.68	13.08	9.05	8.84	6.98			1.2	0.22
gene5219	AAEL000641	371.53	344.41	371.06	331.34	321.02	314.08	395.32	391.29	395.59	378.32	397.96	340.82	444.46	430.5	452.13	455.09	428.78	430.28	-1.04	0.48	1.08	0.00319	1.05	0.28
gene5191	AAEL000643	21.05	26.34	23.05	32.99	30.42	37.08	21.02	29.47	20.96	33.47	26.97	36.23	21.04	26.98	27.59	26.52	31.92	31.36	-1.22	0.07	-1.09	0.39	-1.33	0.00192
gene5174	AAEL000644	60.14	69.92	54.74	67.04	71.35	83.81	61.31	83.43	61.2	86	90.71	110.94	74.76	77.99	82.47	83.57	103.37	90.35	1.01	0.89	-1.02	0.83	-1.01	0.92
gene5181	AAEL000645	5.46	8.38	6.11	6.09	6.93	0	33.32	23.87	30.41	33.82	32.81	29.26	50.59	51.03	48.61	56.81	58.84	57.99			1.63	0
gene5212	AAEL000647	10.13	8.31	6.24	4.72	48.17	4.72	22.33	12.31	14.94	11.48	10.7	10.33	19.11	15.29	43.71	13.53	16.09	14.16	-1.18	0.76	1.34	0.33	1.15	0.78
gene5198	AAEL000649	49.33	44.53	52.88	49.6	56.53	43.14	53.25	60.3	62.4	67.79	62.86	53.45	64.8	65.86	63.04	58.9	59.19	57.65	1.05	0.4	-1.01	0.78	1.03	0.55
gene5179	AAEL000650	0	0	0	0	0	0	0	0	0	0	0	0	0	0	7.4	0	0	0
gene5177	AAEL000651	0	0	0	0	3.94	0	0	0	0	0	0	0	0	0	7.63	0	0	0
gene5183	AAEL000652	23.08	18.5	22.59	18.43	19.5	13.13	51.24	36.13	41.44	28.37	31.55	26.76	44.3	35.42	38.32	34.5	31.75	33.44	1.57	0.01	-1.06	0.66	1.46	0.00032
gene5175	AAEL000653	0	3.76	5.21	6.12	6.84	0	4.71	4.98	3.95	10.96	4.44	9.42	4.31	7.1	7.21	11.35	8.87	7.24			1.07	0.74
gene5192	AAEL000654	20.03	15.5	16.3	13.75	14.75	13.22	17.82	20.06	17.65	14.42	18.41	15.92	17.88	17.71	19.37	19.14	19.5	18.91	-1.1	0.35	1	0.95	-1.1	0.32
gene5213	AAEL000655	117.15	104.12	93.4	87.45	91.75	92.46	84.02	82.39	77.69	87.85	84.35	83.32	75.01	73.54	67.83	80.89	84.85	90.79	-1.41	0.000114	-1.13	0.00833	-1.58	2.05e-06
gene5207	AAEL000656	4.08	4.68	0	4.99	3.76	0	5.18	6.28	5.57	5.58	6.22	5.34	6.29	6.19	5.85	7.48	6.92	6.51			1.06	0.2
gene5202	AAEL000657	1842.01	1403.72	1598.38	1225.73	1200.94	1172.65	1598.68	1429.73	1543.23	1393.63	1468.63	1310.81	1567.98	1407.29	1250.11	1417.66	1374.03	1454.16	-1.12	0.26	-1.08	0.1	-1.21	0.07
gene5199	AAEL000658	13.46	10.1	10.99	8.51	5.55	4.78	0	0	0	0	0	0	0	0	0	0	0	0
gene5206	AAEL000659	8.47	9.29	8.43	8.16	8.63	8.6	11.09	11.22	16.93	5.65	12.19	14.03	15.21	13.79	14	9.39	10.92	12.84	1.11	0.49	-1.02	0.9	1.09	0.41
gene5209	AAEL000660	11.43	11.01	14.1	12.45	9.52	9.19	25.76	26.39	19.21	26.3	22.79	21.2	22.39	21.37	25.22	20.2	25.21	23.72	1.68	2.12e-07	-1.13	0.12	1.48	3.32e-06
gene5180	AAEL000663	29.76	47.45	43.43	57.03	45.23	52.03	64.46	72.32	76.41	91.01	75.37	78.36	74.24	72.26	92.66	83.01	78.47	80.75	1.36	1.18e-05	-1.03	0.51	1.31	0.000113
gene5184	AAEL000665	14.57	14.04	8.58	15.71	13.2	18.65	0	0	0	0	0	0	0	0	0	0	0	0
gene5190	AAEL000666	22.73	23.55	25.6	26.2	24.5	25.11	28.31	27.62	31.73	28	33.51	29.47	32.15	29.46	29.71	30	30.02	27.86	1	0.98	-1.07	0.09	-1.07	0.06
gene5193	AAEL000667	7.2	7.56	9.37	7.34	98.65	7.1	16.44	13.56	12.99	14.2	14.11	18.62	16.92	12.92	29.92	16.5	16.15	18.81	-1.79	0.49	1.13	0.41	-1.56	0.58
gene5182	AAEL000668	0	0	0	0	0	0	0	0	0	0	0	0	0	0	10.27	0	0	0
gene5208	AAEL000669	0	0	0	0	0	0	0	0	33.29	0	14.66	0	0	0	3.94	0	0	0
gene5201	AAEL000670	280.51	192.14	229.15	165.31	175.43	147.4	173.83	218.55	241.43	209.71	235.48	182.85	183.81	191.99	215.89	192.98	263.98	221.53	-1.14	0.36	-1.05	0.47	-1.19	0.22
gene5189	AAEL000671	19.03	20.19	22.88	27.14	27.94	25.84	28.19	32.53	28.55	31.38	30.72	27.3	28.37	31.69	38.39	36.91	37.71	39.57	1.07	0.09	1.14	0.00919	1.23	0.000703
gene5186	AAEL000672	5.13	5.11	5.51	5.67	5.71	5.55	8.81	9.05	9.05	10	9.2	10.31	11	11.59	11.47	11.42	12.39	13.17	1.45	0	1.19	5.02e-07	1.72	0
gene5214	AAEL000673	29.31	25.52	33.06	27.02	28.87	25.58	26.82	33.8	30.86	33.69	29.92	31.87	32.11	35.92	29.21	33.4	30.91	28.32	-1.13	0.05	-1.06	0.22	-1.2	0.0072
gene5178	AAEL000674	0	0	0	0	0	0	5.62	7.48	7.31	4.9	5.57	5.16	9.53	10.25	9.45	9.27	10.52	8.9			1.46	1.05e-05
gene5215	AAEL000675	0	0	0	0	5.86	0	0	0	0	0	0	0	0	0	0	0	0	0
gene5200	AAEL000676	33.36	37.32	28.03	37.32	38.38	38.07	23.24	29	33.8	44.92	28.43	32.65	33.13	37.62	33.7	37.31	35.19	28.23	-1.38	0.00368	-1.01	0.92	-1.4	0.00101
gene5204	AAEL000677	15.38	17.25	13.71	15.22	15.01	15.16	20.28	25.22	24.66	24.68	20.38	22.1	26.15	30.22	25.65	21.95	32.21	27.22	1.2	0.00407	1.09	0.23	1.31	0.000212
gene11736	AAEL000679	37.61	50.4	52.06	45.68	44.04	51.24	65.95	69.81	58.24	66.27	61.11	69.06	65.52	64.26	64.55	67.07	71.93	74.71	1.16	0.00537	-1.03	0.54	1.13	0.00825
gene11730	AAEL000682	29.34	35.73	35.93	42.22	40.97	37.77	46.21	58.02	51.26	57.38	60.56	51.15	59.06	57.04	63.72	60.33	65.43	57.48	1.24	1.68e-10	1.08	0.00538	1.34	0
gene11754	AAEL000683	22.44	15.42	16.52	12.99	10.83	9.84	0	4.32	4.34	0	0	4.72	0	3.83	0	0	4.64	4.61
gene11749	AAEL000685	12.24	11.11	11.04	9.92	11.67	11.31	9.48	14.22	9.66	9.95	10.41	12.06	10.51	11.92	11.7	12.65	12.36	11.28	-1.28	0.00144	-1.01	0.9	-1.29	2.55e-05
gene11767	AAEL000687	13.5	13.81	14.11	13.34	12.88	12.16	19.84	14.08	20.64	15.66	16.93	14.39	14.72	20.09	13.66	25.72	9.38	13.46	1.03	0.74	-1.14	0.44	-1.1	0.51
gene11745	AAEL000689	53.74	41.42	35	35.77	29.14	34.02	34.43	31.37	32.09	28.04	32.28	24.85	31.64	26.17	28.93	29.42	24.47	28.19	-1.55	0.00433	-1.19	0.02	-1.85	0.000118
gene11733	AAEL000690	57.58	46.42	53.84	43.72	41.91	39.15	90.32	79.63	92.44	75.03	70.67	55.37	77.68	82.6	65.65	68.26	63.74	72.85	1.36	0.01	-1.13	0.22	1.2	0.07
gene11742	AAEL000691	0	0	0	4.01	0	0	3.86	8.6	3.98	0	0	0	0	4.04	4.56	5.97	0	7.33
gene11766	AAEL000692	8.53	7.42	10.45	13.19	11.72	12.98	13.78	14.55	14.78	12.35	11.05	16.41	12.71	14.71	18.67	17.35	15.1	17.33	1.05	0.62	1.06	0.49	1.12	0.26
gene11761	AAEL000693	20.75	24.21	26.07	31.3	30.28	26.05	36.68	46.87	38.92	44.77	43.26	42.17	46.64	46.36	48.95	53.08	51.16	48.62	1.35	1.15e-14	1.12	9.32e-06	1.51	0
gene11728	AAEL000695	15.97	17.9	19.26	28.23	26.44	17.12	23.7	35.27	26.88	25.9	28.59	20.68	22.37	24.5	29.55	28.26	26.89	27.24	1.09	0.43	-1.08	0.33	1.01	0.94
gene11738	AAEL000697	7.32	10.22	9.33	10.76	8.23	11.29	11.55	11.41	12.85	11.55	12.74	12.61	13.49	13.58	12.16	14.12	11.86	13.37	1.03	0.64	-1.01	0.8	1.02	0.78
gene11765	AAEL000699	5.55	5.52	0	5.84	4.61	6.12	7.56	4.82	6.17	8.03	6.62	10.86	7.53	5.15	6.35	5.45	10.01	9.02			-1.1	0.53
gene11763	AAEL000700	4.43	4	0	5.61	5.28	0	0	0	0	0	0	0	0	0	0	0	0	0
gene11740	AAEL000701	40.03	46.76	45.15	48.53	38.09	41.62	54.14	49.32	55.56	55.91	48.3	60	62.42	52.49	49.35	47.35	56.85	52.91	1.01	0.9	-1.09	0.17	-1.08	0.2
gene11762	AAEL000703	118.56	182.99	151.66	188.82	197.93	196.47	140.23	172.45	148.59	184.36	172.41	186.63	141.47	147.23	159.86	161.97	180.44	186.18	-1.21	0.01	-1.06	0.28	-1.28	0.00129
gene11731	AAEL000704	100.96	146.09	134.74	180.45	192.26	185.22	123.57	194.49	153.16	213.33	225.03	197.1	170.98	186.14	199.2	176.25	203.06	179.24	1.02	0.85	-1.05	0.6	-1.03	0.7
gene11732	AAEL000705	28.48	22.49	23.67	22.24	14.49	14.82	37.02	29.25	34.82	20.34	35.79	26.03	29.75	37.98	19.28	26.41	17.05	20.46	1.18	0.3	-1.33	0.08	-1.14	0.49
gene11758	AAEL000706	84.41	88.07	93.69	93	91.34	86.72	91.95	98.84	102.47	89.25	92.18	93.49	91.02	89.91	90.94	96.27	102.52	103.51	-1.13	0.000656	-1.05	0.21	-1.18	1.59e-08
gene11743	AAEL000707	12.75	15.36	15.78	15.49	17.37	15.04	17.95	24.2	21.38	27.89	20.22	24.23	28.68	24.39	26.04	30.25	28.39	26.57	1.2	0.00579	1.13	0.04	1.35	2.6e-11
gene11752	AAEL000708	14.03	8.45	9.09	11.92	8.3	10.57	19.31	15.34	12.24	11.59	13.59	15.89	18.99	18.23	19.32	22.72	15.21	15.74	1.14	0.37	1.13	0.29	1.3	0.03
gene11756	AAEL000709	120.35	125.45	131.66	127.5	131.29	126.7	212.26	176.44	224.27	179.79	200.19	159.44	222.1	207.48	213.88	198.2	198.4	204.01	1.28	0.000148	1.06	0.37	1.35	0
gene11751	AAEL000711	0	4.5	0	3.73	4.25	4.76	0	0	0	0	0	0	0	0	0	0	0	0
gene11739	AAEL000712	39.61	41.07	45.24	50.49	47.08	32.67	58.9	60.44	60.38	57.7	60.58	42.06	57.71	54.24	55.6	59.97	54.86	56.97	1.12	0.12	-1.03	0.56	1.09	0.12
gene11757	AAEL000713	252.87	315.49	285.87	332.85	341.89	365.94	294.51	358.06	308.17	372.59	389.92	420.62	351.58	371.07	358.8	359.42	364.38	356.01	-1	0.97	-1.06	0.32	-1.07	0.11
gene11746	AAEL000714	462.83	637.9	521.41	689.75	723.09	786.26	482.48	660.28	524.62	777.46	647.38	814.52	587.64	596.91	613.31	530.29	690.53	552.6	-1.1	0.38	-1.12	0.18	-1.22	0.02
gene11750	AAEL000715	35.26	29.46	35.42	31.48	28.2	22.88	48.56	48.19	49.82	38.28	44.32	28.35	41.51	42	38.06	36.32	38.82	40.47	1.17	0.2	-1.14	0.17	1.02	0.81
gene11764	AAEL000716	69.36	58.53	74.9	57.7	53.38	52.47	75.16	59.63	65.51	57.86	57.13	48.28	69.12	57.46	57.16	54.05	59.04	52.8	-1.2	0.11	-1.1	0.31	-1.32	0.00719
gene11760	AAEL000719	6.34	7.19	7.17	8.67	7.48	7.77	7.01	8.76	7.73	8.41	8.23	9.79	8.06	8.27	9.23	9.47	8.25	9.23	-1.07	0.15	-1.01	0.77	-1.08	0.02
gene11744	AAEL000720	9.7	6.82	10.02	7.06	8.69	11.43	11.03	12.28	13.1	12.53	12.85	17.23	18.48	15.82	16.71	17.63	16.24	16.96	1.18	0.1	1.18	0.01	1.4	0.000104
gene7534	AAEL000721	0	0	0	3.73	0	5.08	5.89	5	6.21	6.26	7.31	9.28	7.23	7.38	11.44	7.54	8.12	6.16			1.1	0.43
gene7530	AAEL000722	8.77	8.45	8.42	12.91	10.03	13.53	13.42	13.64	15.56	14.61	13.55	16.41	17.83	14.22	16.2	11.7	15.31	15.76	1.14	0.12	-1.05	0.52	1.09	0.39
gene7529	AAEL000723	19.39	25.29	21.69	31.08	30.82	31.44	26.57	42.22	31.79	45.88	39.02	47.6	39.71	41.23	45.18	42.66	52.51	44.22	1.23	0.04	1.08	0.34	1.33	4.51e-06
gene7518	AAEL000724	11.59	10.93	11.38	14.05	11.23	11.5	14.6	20.22	19.77	18.45	14.95	19.9	21.15	21.69	18.97	21.01	19.94	17.4	1.24	0.0022	1.03	0.7	1.27	2.36e-05
gene7543	AAEL000727	20.2	22.98	19.12	34.63	31.93	22.55	23.84	34.96	28.08	29.15	27.25	31.69	23.15	25.19	31.85	29.35	28.79	26.38	-1.07	0.53	-1.16	0.01	-1.24	0.05
gene7516	AAEL000729	75.85	103.07	90.14	138.23	141.41	121.4	89.74	142.57	116.86	148.36	128.92	118.56	131.4	118.3	137.58	125.12	132.94	114.68	-1.07	0.46	-1.04	0.55	-1.11	0.19
gene7517	AAEL000730	27.04	36.33	35.07	35.6	38.55	39.28	33.15	43.93	36.65	43.19	45.85	42.66	47.13	47.83	49.13	50.77	52.81	46.37	-1.03	0.53	1.13	8.22e-05	1.1	0.00651
gene7539	AAEL000731	35.02	49.93	45.61	45.71	40.24	64.42	35.75	39.2	53.92	46.77	56.25	60.08	48.87	40.32	46.79	48.56	44.33	66.14	-1.19	0.11	-1.07	0.5	-1.28	0.03
gene7525	AAEL000735	7.44	9.4	7.76	8.77	9.28	12.19	7.3	9.71	7.44	11.69	11.74	16.27	12.39	13.6	15.12	12.28	14.47	17.53	-1.07	0.63	1.23	0.08	1.16	0.07
gene7531	AAEL000737	31.75	44.48	41.02	55.24	54.41	48.43	45.2	59.6	48.3	52.32	57.65	53.7	46.41	48.7	54.51	51.81	56.14	48.64	-1.02	0.69	-1.09	0.00857	-1.12	0.06
gene7542	AAEL000738	32.27	31.76	29.4	35.73	36.65	29.08	34.62	38.22	36.78	33.91	35.44	30.74	33.35	37.56	39.58	36.32	43.28	34.59	-1.12	0.03	-1	0.98	-1.12	0.02
gene7527	AAEL000741	4.59	8.03	5.45	6.65	7.94	7.18	6.19	7.75	5.41	7.8	5.98	6.15	7.67	9.78	9.93	7.18	7.33	6.17	-1.26	0.02	1.12	0.27	-1.12	0.28
gene7541	AAEL000744	20.38	30.27	27.71	29.16	29.91	33.72	22.05	35.62	26.61	43.03	38.91	68.69	43.2	49.46	55.09	61.89	49.2	56.15	1.13	0.51	1.25	0.15	1.42	3.1e-07
gene7521	AAEL000745	3.84	0	11.1	13.04	5.07	0	0	13.25	10.37	16.01	6.76	8.03	9.19	11.83	4.01	13.44	5.4	17.44
gene7533	AAEL000746	84.91	90.15	85.88	82.72	77.22	77.01	88.84	94.92	95.9	86.15	87.34	80.5	89.54	89.24	88.82	91	91.18	90.51	-1.11	0.07	-1.05	0.18	-1.16	0.00289
gene7519	AAEL000747	4.66	5.1	0	6.54	6.29	4.76	4.96	7.26	6.36	6.07	6.88	6.26	9.23	6.97	9.28	9.1	7.81	8.32			1.24	0.000636
gene7524	AAEL000749	0	5.65	0	5.8	4.95	5.9	7.28	0	4.89	5.4	4.19	3.97	6.02	0	4.32	0	4.73	0
gene7535	AAEL000750	18.63	18.63	20.51	19	19.42	19.8	23.9	25.32	24.84	26.69	24.15	24.82	26.34	26.57	30.46	30.47	28.93	27.3	1.05	0.15	1.06	0.08	1.12	0.00149
gene11869	AAEL000752	89.48	96.02	95.92	101.51	101.43	102.78	115.05	119.5	109.1	137.49	130.91	124.74	120.7	131.41	134.42	139.13	144.01	130.69	1.05	0.1	1.03	0.39	1.08	0.000184
gene11852	AAEL000753	24.43	32.35	28.88	30.16	34.56	35.59	29.11	28.02	26.78	31.86	26.27	34.03	27.75	28.88	27.68	27.22	32.48	29.56	-1.26	8.01e-05	-1.09	0.11	-1.37	7.04e-11
gene11845	AAEL000755	17.03	26.31	29.99	17.04	19.73	24.25	28.38	31.97	33.52	29.17	33.28	29.24	30.99	39.64	29.18	32.07	36.94	42.48	1.12	0.28	1.04	0.61	1.16	0.18
gene11841	AAEL000757	0	4.9	0	3.8	37.78	0	0	0	0	0	0	0	0	0	5.48	0	0	0
gene11871	AAEL000758	36.11	37.38	38.24	45.01	40.33	38.08	61.18	65.51	60.95	62.17	62.49	56.49	69.85	66.83	71.09	75.48	71.76	69.66	1.32	0	1.12	1.19e-08	1.49	0
gene11843	AAEL000759	13.8	12.58	13.08	14.48	13.75	13.15	17.64	17.24	17.67	17.81	18.58	14.16	19.45	18.7	18.78	17.45	18.74	19.27	1.07	0.16	1.04	0.31	1.12	0.00357
gene11848	AAEL000762	119.65	86.89	109.25	90.21	87.11	82.16	179.49	126.66	163.62	133.31	153.66	136.1	159.74	197.59	208.02	272.73	206.42	270.99	1.32	0.01	1.42	0.00162	1.86	2.58e-07
gene11870	AAEL000763	13.25	13.89	13.62	13.98	15.03	11.4	13.46	13.52	13.55	13.09	15.33	12.21	12.83	16.15	16.05	13.97	16.57	13.38	-1.21	0.000236	1.02	0.64	-1.18	0.00383
gene11836	AAEL000765	14.35	21.51	7.07	9.89	0	8.78	3.78	18.73	0	7.21	8.57	0	8.86	12.16	5.27	5.31	5.05	5.16
gene11857	AAEL000766	253.49	300.49	251.42	262.81	308.64	333.77	271.96	237.52	248.94	232.9	229.93	240.84	219.65	232	211.31	220.43	210.93	197.62	-1.39	3.52e-07	-1.2	0.0014	-1.67	2.74e-17
gene11862	AAEL000767	21.09	23.98	24.17	31.27	28.65	27.74	28.01	32.63	31.35	33.83	35.41	29.71	29.42	30.66	34.46	30.94	32.43	33.49	1.04	0.34	-1.02	0.42	1.02	0.64
gene11861	AAEL000770	162.3	211.6	195.51	243.01	253.2	238.19	229.24	297.28	245.15	313.61	312.18	307.24	289.23	289.41	313.47	277.03	290.58	285.92	1.13	0.07	-1.03	0.49	1.09	0.09
gene11842	AAEL000771	10.64	14.84	13.45	19.72	19.63	17.2	15.39	23.57	17.29	25.26	20.99	22.29	21.61	21.29	27.24	25.04	26.01	24.26	1.1	0.29	1.11	0.15	1.22	0.00596
gene11846	AAEL000773	21.61	19.34	24.86	23.55	19.64	23.09	35.41	33.88	39.23	29.49	34.81	30.72	32.98	41.52	34.06	49.03	31.04	35.08	1.28	0.000809	1.03	0.72	1.33	0.00341
gene11855	AAEL000780	0	0	0	0	0	0	0	0	0	0	7.75	0	0	0	0	0	0	0
gene11834	AAEL000782	15.96	22.17	19.35	20.93	14.99	22.49	21.37	24.28	22.47	28.99	26.29	27.32	26.38	23.45	31.16	30.49	28.43	27.19	1.05	0.47	1.02	0.75	1.07	0.34
gene11867	AAEL000783	8.46	11.29	14.3	12.78	14.02	19.38	18.85	17.54	11.04	25.13	16.68	23.32	23.54	14.05	19.53	16.07	20.25	19.12	1.09	0.66	-1.02	0.91	1.06	0.74
gene11849	AAEL000785	20.75	25.63	20.79	21.44	21.09	27.61	31.86	25.64	31.27	26.38	32.62	31.73	31.67	24.89	28.05	24.88	32.28	27.08	1.06	0.38	-1.16	0.03	-1.1	0.17
gene11831	AAEL000786	0	0	0	0	0	0	0	0	0	0	0	0	0	0	11.94	0	0	0
gene11872	AAEL000787	5.01	6.81	0	6.16	4.2	0	8.2	5.86	8.47	11.94	6.39	8.2	7.78	9.25	9.93	11.21	10.58	10.66			1.1	0.4
gene11833	AAEL000788	7.57	8.66	6.47	8.2	13.22	9.6	8.08	8.43	7.96	9.18	10.6	8.51	8.45	10.6	11.16	11.53	11.38	13.3	-1.25	0.05	1.15	0.04	-1.09	0.47
gene11865	AAEL000789	37.67	36.29	49.06	43.9	33.05	40.61	53.87	49.07	47.97	60.64	63.69	51.78	44.17	59.75	47.18	63.31	53.35	46.3	1.09	0.32	-1.13	0.14	-1.03	0.74
gene11863	AAEL000791	90.53	111.14	96.88	112.7	113.21	126.91	95.75	115.64	102.1	126.2	115.26	118.98	109.89	110.65	109.72	100.4	105.17	114.25	-1.15	0.00187	-1.1	0.01	-1.26	2.79e-07
gene11835	AAEL000792	9.98	7.45	9.44	11.82	10.53	11.01	8.85	18.36	14.03	14.45	10.55	12.13	13.88	14.9	14.46	23.01	19.03	18.92	1.05	0.71	1.23	0.1	1.29	0.02
gene11853	AAEL000794	45.39	60.51	49.58	64.26	67.47	59.82	45.6	53.17	49.6	52.29	54.61	44.9	44.22	45.9	48.88	44.45	54.99	44.82	-1.34	1.95e-10	-1.11	0.00364	-1.48	8.83e-15
gene13982	AAEL000795	1113.53	1227.99	1214.12	1268.78	1253.86	1307.57	1461.82	1497.69	1440.61	1447.45	1512.29	1637.16	1630.03	1612.31	1550.08	1698.42	1634.8	1551.68	1.04	0.16	1.02	0.51	1.06	0.0029
gene13975	AAEL000797	10.52	9.71	10.94	9.11	11.4	8.34	0	0	0	0	0	0	0	0	0	0	0	0
gene14008	AAEL000798	8.45	10.49	12.05	11.83	10.43	8.87	16.03	18.04	13.35	16.97	16.43	16.93	18.38	18.85	22.13	19.26	21.23	18.11	1.28	0.000135	1.12	0.02	1.43	7.98e-10
gene14012	AAEL000800	30.41	25.91	29.31	26.13	24.44	22.44	46.76	38.13	53.64	36.72	43.26	38.59	37.42	42.63	32.41	48.7	28.04	34.25	1.34	0.00392	-1.23	0.06	1.09	0.45
gene13981	AAEL000802	24.58	23.6	26.83	24.16	27.83	25.52	30.89	34.59	33.14	32.61	34.03	30.08	36.28	42.23	39.51	42.23	36.76	38.56	1.07	0.06	1.13	0.0012	1.21	1.34e-05
gene13989	AAEL000803	23.07	31.53	26.06	33.02	30.78	29.51	31.14	36.5	35.32	40.65	44.99	35.79	32.55	37.73	38.25	40.43	42.97	40.69	1.08	0.11	-1.02	0.68	1.06	0.2
gene14018	AAEL000804	133.52	140.46	135.02	144.23	142.58	146.91	168.61	168.51	167.47	169.77	173.21	187.26	181.9	186.84	180.93	188.66	191.87	174.98	1.08	0.00622	1.1	3.71e-05	1.19	0
gene14010	AAEL000805	9.77	10.59	6.96	13.39	11.49	9	14.39	17.09	15.78	15.93	23.56	11.5	16.61	16.32	17.53	17.96	15.78	18.9	1.29	0.03	-1.04	0.71	1.25	0.02
gene13969	AAEL000806	0	4.91	0	6.65	5.05	7.93	0	4.01	5.37	7.02	9.05	8.53	0	4.19	6.38	4.92	6.45	7.27
gene13976	AAEL000807	29.87	29.55	28.19	29.34	30.28	28.16	43.25	38.1	39.77	35.86	36.32	36.78	47.26	49.3	40.78	50.69	40.15	41.61	1.1	0.12	1.1	0.19	1.2	0.0024
gene13972	AAEL000809	15.58	23.37	15.87	16.55	22.44	29.74	12.14	19.65	11.88	24.64	23.6	27.56	28.85	23.45	26.16	22.95	24.91	25.79	-1.29	0.11	1.19	0.16	-1.09	0.46
gene13968	AAEL000810	7.68	10.13	10.3	12.42	12.69	13.02	10.34	13.93	12.8	13.7	17.34	12.8	13.91	13.66	16.08	14.12	15.9	16.18	1.03	0.71	1.05	0.35	1.08	0.16
gene14000	AAEL000811	0	0	0	0	3.76	0	0	0	6.29	0	0	0	0	0	0	0	0	3.99
gene13999	AAEL000812	27.71	24.57	27.44	25.26	25.05	22.19	30.88	28.87	32.61	29.37	30.84	30.06	29.57	32.79	31.99	30.96	30.7	31.08	-1	0.94	-1.04	0.24	-1.05	0.4
gene14006	AAEL000815	16.94	14.59	17.6	19.69	17.6	14.44	19.83	20.44	19.77	17.91	20.26	15.29	20.11	20.74	20.31	22.26	21.02	20.35	-1.06	0.41	1.04	0.4	-1.01	0.79
gene13998	AAEL000816	5.71	6.4	5.5	5.61	5.52	7.49	8.27	9.1	9.48	10.13	7.62	8.36	9.01	8.88	9.91	10.13	10.32	9.06	1.21	0.00844	-1	0.99	1.21	0.00224
gene13970	AAEL000817	18.51	28.92	22.19	31.68	33.64	30.99	24.77	35.24	28.37	37.29	35.76	35.15	29.53	32.35	36.55	35.47	38.33	36.06	1.01	0.94	1	0.97	1.01	0.9
gene13979	AAEL000818	7.47	6.66	5.32	5.34	4.64	0	0	0	0	0	0	0	0	0	0	0	0	0
gene13987	AAEL000819	5	5.44	0	8.87	5.6	7.43	6.19	10.59	6.61	6.8	8.73	6.59	8.25	8.49	8.62	11.19	8.94	10.49			1.13	0.23
gene13974	AAEL000822	27.97	35.07	32.16	44.3	39.7	42.72	36.2	45.25	40.2	50.25	50.43	49.14	48.84	49.96	50.5	48.21	54.76	49.15	1.03	0.64	1.06	0.14	1.09	0.04
gene13992	AAEL000823	479.17	479.75	489.45	479.35	461.72	536.67	679.76	699.24	763.88	698.41	692.23	747.8	970.62	921.53	1000.34	987.14	919.73	917.23	1.23	3.91e-09	1.29	0	1.61	0
gene14005	AAEL000824	55.04	54.66	59.35	60.63	55.54	50.16	62.24	61.87	65.89	59.09	62.98	48.71	60.79	60.8	61.11	63.91	63.2	62.94	-1.06	0.28	1	0.96	-1.06	0.13
gene13988	AAEL000825	6.03	7.62	8.47	8.13	8.18	9.15	9.02	10.61	22.51	10.6	10.89	10.89	9.21	11.11	20.08	10.78	19.76	17.8	1.32	0.16	1.12	0.6	1.48	0.02
gene13996	AAEL000829	17.04	17.23	15.25	14.33	16.17	17.91	27.45	28.39	26.75	31.11	25.95	33.26	31.76	30.79	30.38	34.45	38.33	34.55	1.43	6.25e-09	1.07	0.19	1.52	6.66e-16
gene13983	AAEL000832	10.85	14.49	12.84	15.84	12.37	13.5	23.92	23.1	22.97	22.41	23.62	21.32	27.13	25.61	26.23	28.17	25.59	25.05	1.44	3.55e-14	1.08	0.05	1.54	0
gene14014	AAEL000834	0	5.83	4.95	4.06	5.14	0	0	0	0	0	0	0	0	5.2	4.71	0	0	3.9
gene13977	AAEL000838	40.62	43.27	40.67	55.14	48.6	41.15	82.97	86.71	83.6	87.9	89.33	62.99	85.13	92.2	104.51	105.63	100.93	95.89	1.53	4.93e-10	1.12	0.04	1.71	0
gene13973	AAEL000839	5.98	5.16	6.63	5.72	7.04	6.61	8.81	12.27	12.5	11.58	11.33	12.91	14.07	18.2	16.78	19.38	18.14	20.14	1.5	1.27e-08	1.41	1.39e-07	2.12	0
gene13978	AAEL000840	114.1	119.31	124.02	126.83	129.75	128.9	130.45	132.04	141.86	142.21	126.46	115.16	131.01	132.6	125.64	125.44	130.63	119.26	-1.08	0.06	-1.07	0.11	-1.15	5.22e-08
gene13966	AAEL000841	0	5.72	0	7.02	0	0	6.06	5.91	6.74	8.67	5.77	7.95	8.28	7.57	9.42	11.97	7.51	10.96			1.26	0.04
gene14013	AAEL000844	15.95	19.62	18.42	15.58	14.12	22.01	28.32	28.84	25.79	30.81	25.47	24.85	34.13	29.66	28.7	34.23	32.94	28.85	1.25	0.00668	1.05	0.43	1.31	0.000635
gene14016	AAEL000847	13.86	18.84	14.88	11.94	16.02	17.8	17.99	20.75	25.28	22.5	23.27	25.29	24.34	25.49	22.99	26.7	29.4	26.5	1.17	0.04	1.06	0.31	1.24	0.00235
gene14015	AAEL000848	4.74	4.17	4.59	4.57	4.7	0	6.78	7.53	6.58	7.74	6.37	8.25	7.88	9.33	7.42	9.1	7.99	7.52			1.09	0.22
gene13997	AAEL000849	0	0	0	0	0	0	0	5.7	0	0	0	4.45	6.16	5.4	7.05	9.45	8.44	6.82
gene14007	AAEL000850	54.11	43.32	51.23	48.9	43.56	39.16	67.21	56.65	69.81	57.17	64.41	45.02	60.5	59.78	54.73	62.13	55.17	55.07	1.08	0.47	-1.09	0.26	-1.02	0.81
gene14004	AAEL000851	22.02	26.9	26.23	28.81	25.22	24.57	50.81	52.09	53.64	38.89	43.58	32.36	50.04	50.46	46.41	41.75	43.28	45.3	1.47	0.000358	-1.05	0.62	1.4	2.96e-10
gene13985	AAEL000852	11.4	15.27	12.98	8.79	12.4	11.48	18.02	12.68	13.24	13.06	17.05	19.2	19.41	24.59	21.77	20.74	19.36	17.8	1.04	0.76	1.21	0.04	1.25	0.01
gene13990	AAEL000854	32.12	34.41	28.92	31.73	31.53	30.74	46.37	37.02	40.13	41.63	35.16	41.59	40.65	44.43	41.95	40.55	43.45	44.13	1.05	0.51	-1.02	0.77	1.03	0.53
gene7428	AAEL000855	49.3	39.91	44.47	38.23	37.85	29.01	22.13	24.94	22.84	19.89	19.86	17.03	20.2	16.1	18.96	16.26	16.61	16.43	-2.31	5.66e-09	-1.31	0.00102	-3	1.03e-12
gene7431	AAEL000856	34.12	30.91	36.59	33.97	30.58	30.88	33.09	37.59	36.58	36.32	36.1	34.12	33.51	35.58	37.7	32.98	36.55	33.79	-1.1	0.05	-1.07	0.00351	-1.18	0.0017
gene7447	AAEL000857	23.44	24.81	23.89	28.08	25.81	30.37	28.49	34.64	31.51	39.41	35.77	32.91	34.79	33.51	32.97	34.37	38.77	37.26	1.09	0.04	-1.02	0.63	1.07	0.07
gene7385	AAEL000858	51.78	43.39	55.5	50.63	50.87	46.27	55.69	60.04	58.83	53.28	60.7	48.75	66.94	65.24	67.28	69.34	68.51	73.2	-1.06	0.34	1.15	7.49e-05	1.09	0.1
gene7391	AAEL000859	0	0	0	0	0	0	4.53	4.99	6.2	4.61	4.13	5.46	5.25	5.67	4.19	4.11	0	4.53
gene7378	AAEL000860	53.44	60.83	62.59	79.73	76.69	64.99	69.05	75.92	75.39	82.12	85.4	67.14	65.54	66.65	75.14	68.31	69.9	73.22	-1.01	0.92	-1.11	0.000351	-1.12	0.02
gene7399	AAEL000866	0	18.66	10.51	12.07	0	12.69	31.69	18.96	50.15	7.86	4.55	0	23.19	54.21	48.31	33.92	32.92	42.91
gene7392	AAEL000867	12.15	16.89	17.15	15.37	14.84	18.31	17.21	18.83	19.71	20.96	17.85	22.54	18.74	19.43	21.16	18.71	23.31	21.08	1	0.96	-1.04	0.45	-1.03	0.57
gene7395	AAEL000868	0	0	0	10.32	5.57	0	3.86	0	6.26	7.04	7.72	4.7	4.61	0	9.97	8.27	5.34	7.08
gene7417	AAEL000873	545.52	390.43	495.64	443.36	445.51	384.7	1096.23	908.2	946.54	812.04	850.45	651.58	856.46	772.6	723.37	766.34	763.45	723.44	1.7	2.42e-07	-1.15	0.06	1.45	2.1e-08
gene7393	AAEL000874	7.68	7.1	7.93	9.33	8.99	6.65	7.58	6.03	6.59	4.6	6.87	5.27	7.22	7.31	5.93	5.97	6.16	6.62	-1.55	1.21e-06	-1.01	0.92	-1.56	1.32e-10
gene7412	AAEL000875	11.86	12.52	17.26	13.38	15.13	12.05	18.7	20.53	21.09	19.22	21.07	21.52	21.75	22.83	25.69	22.67	23.16	22.91	1.2	0.00801	1.05	0.27	1.26	0.000615
gene7397	AAEL000883	50.12	70.79	60.52	69.36	69.52	75.08	73.24	79.85	70.74	86.55	77.56	75.87	75.23	81.08	75.16	83.13	90.7	79.83	-1.01	0.79	-1.01	0.7	-1.02	0.62
gene7381	AAEL000884	9.35	10.2	8.48	7.86	9.57	12.24	9.89	11.5	11.87	11.26	12.16	13.12	12.97	15.21	12.98	15.33	14.96	10.24	-1.02	0.8	1.07	0.33	1.05	0.56
gene7444	AAEL000885	0	4.33	4.68	6.7	6.63	5.06	7.14	9.08	7.64	8.6	8.19	7.52	8.95	8.35	10.25	11.49	10.51	10.61			1.17	0.00167
gene7409	AAEL000886	2453.25	2045.03	2118.08	1795.81	1714.9	1933.97	1758.87	1787.19	1768.5	1744.93	1620.95	1802.6	1599.5	1630.57	1608.71	1580.07	1794.06	1727.83	-1.38	0.000287	-1.07	0.03	-1.49	1.58e-05
gene7405	AAEL000888	93.64	122.73	96.23	132.82	116.87	117.54	124.53	146.76	159.66	156.48	152.66	157.42	145.86	151.43	165.26	149.7	169.43	138.7	1.11	0.02	-1.03	0.48	1.08	0.08
gene7387	AAEL000891	0	0	0	5.13	4.43	0	0	0	5.66	0	3.84	0	0	0	5.25	7.33	0	0
gene7440	AAEL000892	0	5	0	12.35	0	0	8.49	8.97	0	5.42	5.49	0	0	0	0	9.09	0	0
gene7410	AAEL000893	13.55	14.43	14.39	16.44	16.26	19.35	18.54	26.3	21.46	32.55	24.4	39.82	29.57	38.35	38.14	35.68	40.25	37.04	1.41	0.01	1.25	0.03	1.76	0
gene7419	AAEL000895	14.5	16.28	17.71	17.43	17.38	18.55	18.68	22.55	23.15	23.17	22.78	22.15	21.99	23.96	24.33	23.94	24.65	24.25	1.08	0.03	1.01	0.71	1.09	0.00926
gene7384	AAEL000897	7.72	7.2	9.1	8.24	7.02	7.57	13.69	13.39	13.67	13.45	11.48	10.64	12.67	12.29	12	15.17	11.08	11.46	1.36	5.11e-05	-1.09	0.22	1.23	0.00239
gene7407	AAEL000899	13.66	18.95	17.2	19.84	20.68	22.04	16.74	22.88	20.26	25.32	21.72	24.24	19.97	21.24	22.48	25.03	26.75	23.28	-1.06	0.37	-1.02	0.69	-1.08	0.18
gene7435	AAEL000902	244.33	292.4	242.99	257.79	259.57	261.94	255.17	213.68	252.68	179	213.67	268.08	198.96	203.6	219.89	216.76	196.78	191.72	-1.29	0.00174	-1.18	0.05	-1.51	5.96e-19
gene7403	AAEL000903	22.67	22.25	28.32	20.06	25.84	31.27	35.26	35.9	32.93	36.15	37.52	35.79	37.31	38.25	32.15	39.09	42.86	34.11	1.15	0.08	-1.05	0.46	1.09	0.25
gene7383	AAEL000906	19.29	24.3	22.32	26.73	25.13	23.62	24.61	33.77	29.53	32.62	29.94	31.1	30.74	34.65	35.57	34.44	36.39	33.62	1.12	0.0053	1.1	0.00773	1.23	3.53e-14
gene7438	AAEL000907	0	0	0	0	0	0	0	4.63	0	4.35	0	3.83	0	0	4.3	5.96	4.08	4.69
gene7449	AAEL000908	0	0	0	7.6	6.5	0	0	6.18	8.15	0	4.1	0	0	0	8.09	5.01	5.98	4.07
gene7380	AAEL000911	0	4.83	0	5.26	0	0	3.79	6.53	6.96	6.42	6.66	7.94	6.32	6.33	9.86	5.72	8	6.76			1.04	0.73
gene7415	AAEL000918	4.34	4.31	0	0	0	0	6.2	4.91	8.53	6.59	5.42	4.96	4.32	6.09	7.69	5.39	5.27	6.63			-1.14	0.31
gene7406	AAEL000920	26.13	33.72	29.96	34.19	28.33	34.88	38.23	27.08	31.46	26.75	23.97	26.82	23.78	25.34	26.76	25.9	20.28	20.17	-1.32	0.00496	-1.34	0.01	-1.77	4.46e-13
gene7390	AAEL000922	3.83	3.83	0	5.32	4.06	0	5.76	6.08	6.78	7.2	6.73	6.17	6.87	8.18	7.97	8.52	9.24	7.33			1.15	0.00298
gene7445	AAEL000924	4.45	4.79	5.13	6.15	6.3	6.02	7.21	9.53	9.1	11.08	9.17	11.28	10.76	11	11.83	11.39	10.77	11.11	1.45	2.31e-07	1.09	0.14	1.57	0
gene7437	AAEL000925	22.64	29.56	28.02	30.09	25.58	31.44	30.28	35.8	33.04	34.03	33.49	35.52	36.82	34.3	35.62	33.91	36.96	39.93	1	0.92	1.01	0.77	1.01	0.74
gene7416	AAEL000926	26.97	17.66	25.73	20.31	22.12	20.75	40.43	31.88	43.01	37.38	35.74	30.97	40	28.81	29.69	40.29	34.78	34.27	1.35	0.00411	-1.12	0.2	1.19	0.08
gene7432	AAEL000927	105.06	113.35	110.98	150	135.99	125.53	136.12	168.4	178.8	175.4	173.2	190.48	160.99	167.05	212.02	170.7	203.9	182.25	1.12	0.05	-1.02	0.67	1.1	0.11
gene1501	AAEL000930	9.69	12.21	12.38	16.25	15.13	14.43	12.62	16.34	14.94	16.78	17.75	15.11	15.95	15	16.53	15.64	18.21	17	-1.01	0.85	1.01	0.82	-1	0.99
gene1495	AAEL000931	226.2	175.47	199.91	182.43	172.96	161.53	377.23	257.48	311.69	261.38	306.55	312	414.44	303.96	301.44	468.59	311.48	376.17	1.38	0.00212	1.16	0.16	1.61	2.97e-05
gene1471	AAEL000933	32.4	24.52	26.12	24.86	21.85	25.29	20.14	23.18	25.32	27.69	23.64	25.98	23.27	23.63	22.55	23.99	21.64	28.81	-1.32	0.00284	-1.1	0.08	-1.45	0.000154
gene1470	AAEL000934	243.55	264	256.35	260.51	266.78	280.64	290.13	290.94	297.78	316.08	302.02	325.22	308.66	317.46	292.19	303.48	310.4	291.47	1.02	0.53	-1.03	0.34	-1.01	0.66
gene1487	AAEL000936	9.92	10.71	10.77	11.74	11.01	15.91	21.43	24.27	19.3	18.64	20.97	26.99	24.03	22.04	25.27	26.27	21.77	25.82	1.52	5.57e-06	1.01	0.92	1.53	2.34e-06
gene1485	AAEL000938	7.3	6.21	8.02	7.73	9.1	9.05	8.84	8.94	9.7	9.49	8.61	8.42	8.07	6.82	9.3	9.36	9	9.54	-1.09	0.18	-1.13	0.05	-1.23	0.00179
gene1491	AAEL000939	11.16	15.51	13.1	18.06	20.17	18.58	21.24	26.28	22.94	28.25	27.61	26.24	23.84	26.48	27.56	24.24	28.04	24.24	1.37	1.44e-06	-1.05	0.18	1.29	4.01e-05
gene1489	AAEL000941	108.5	128.98	116.77	118.35	139.21	143.26	131.71	140.94	140.53	150.74	136.7	149.21	144.21	142.3	149.85	130.81	140.59	140.79	-1.06	0.13	-1.07	0.03	-1.13	0.00222
gene1504	AAEL000942	96.92	91.28	88.05	76.73	81.28	88.73	91.49	96.27	95.99	98.87	94.24	97.17	98.5	89.13	103.76	100.51	100.93	89.34	-1.11	0.08	-1.05	0.12	-1.17	0.00982
gene1480	AAEL000944	88.19	94.18	93.86	107.78	104.37	106.62	104.11	124.67	115.33	132.9	125.23	130.95	118.73	123.19	126.52	115.22	140.81	123.98	1.05	0.14	1	0.98	1.05	0.11
gene1476	AAEL000945	0	0	0	0	0	0	0	0	0	0	0	0	0	0	5.19	5.22	5.24	5.22
gene1490	AAEL000946	34.93	29.79	32.46	35.27	29.06	21.11	0	0	0	0	0	0	0	0	0	0	0	0
gene1475	AAEL000947	83.7	86.86	87.97	72.63	70.55	76.91	71.79	87.23	75.55	79.82	77.04	74.25	95.72	91.22	99.88	94.72	91.32	91.59	-1.25	0.00108	1.14	3.55e-05	-1.09	0.16
gene1481	AAEL000948	6.65	4.08	4.59	0	0	0	0	0	0	0	0	0	0	0	3.79	0	0	0
gene1500	AAEL000949	11.9	15.84	15.94	20.24	19.66	20.22	20.26	24.02	20.02	26.36	22.43	24.03	24	26.91	26.02	22.6	25.94	24.32	1.11	0.09	1.03	0.54	1.14	0.03
gene1479	AAEL000950	61.15	82.01	70.65	88.43	79.63	95.41	92.23	109.53	99.46	113.03	116.98	126.13	92.09	94.97	91.2	106.18	94.25	83.65	1.17	0.01	-1.24	4.77e-05	-1.06	0.3
gene1503	AAEL000951	123.09	109.3	102.25	86.02	82.88	104.06	190.79	168.66	165.1	153.07	153.34	170.24	219.45	220.1	312.73	229.48	211.32	227.75	1.37	0.00103	1.34	0.000832	1.83	1.69e-08
gene1502	AAEL000952	5.05	6.11	7	7.01	4.79	8.36	10.44	10.36	9.36	11.77	9.54	10.45	10.03	13.37	11.22	12.3	11.33	10.15	1.32	0.000659	1.01	0.91	1.33	0.000668
gene1468	AAEL000953	6.1	5.73	5.77	5.83	5.57	5.14	6.16	6.36	6.26	6.17	5.55	5.85	6.2	6.02	6.13	5.71	5.52	5.82	-1.14	0.03	-1.1	0.03	-1.26	0.000106
gene1499	AAEL000954	104.5	96.23	109.11	109.32	90.78	104.87	162.9	151.09	182.12	139.53	167	139.55	161.83	188.42	147.71	211.55	152.78	158.3	1.29	0.000343	1.03	0.73	1.32	0.000723
gene1472	AAEL000955	9.95	11.4	10.17	13.74	12.91	14.22	12.75	13.75	13.5	15.95	13.9	14.5	14.54	15.45	15.31	15.28	14.98	15.74	-1.02	0.74	1.02	0.41	1.01	0.86
gene1494	AAEL000956	68.16	50.52	59.77	51.08	49.35	46.8	44.49	46.58	51.3	49.13	46.23	41.06	43.71	41.7	44.52	39.34	46.25	40.21	-1.4	0.00132	-1.15	0.00111	-1.6	9.73e-06
gene1465	AAEL000958	100.2	98.09	92.54	87.5	84.19	96.7	109.54	108.62	107.28	115.32	117.65	120.43	123.44	97.15	115.93	96.13	123.73	127.35	1	0.98	-1.06	0.28	-1.06	0.43
gene1467	AAEL000960	0	0	0	0	0	0	0	0	0	0	35.5	0	0	0	0	0	0	0
gene1482	AAEL000962	27.3	32.12	31.26	29.62	30.11	37.06	32.57	41.48	34.18	42.26	37.84	37.12	37.32	45.4	35.8	38.45	42.22	39.16	1.01	0.83	1	0.98	1.01	0.85
gene1492	AAEL000963	68.18	62.85	56.29	81.04	67.53	78.91	81.29	94.06	90.25	90.34	84.42	98	104.72	100.19	91.25	91.83	89.12	89.96	1.06	0.32	-1.03	0.54	1.03	0.68
gene1469	AAEL000964	21.08	16.35	17.06	17.49	16.99	20.85	28.23	26.29	21.54	22.18	28.32	28.78	33.73	31.77	30.58	26.27	32.79	25.87	1.15	0.1	1.07	0.36	1.23	0.00784
gene1483	AAEL000965	32.84	34.53	35.26	33.22	33.04	31.62	40.92	41.07	41.54	39.82	40.24	42.8	41.9	40.3	41.27	43.61	43.07	44.01	1.03	0.53	-1.04	0.24	-1.01	0.76
gene1488	AAEL000967	8.17	11.75	11.74	13.87	13.48	11.5	11.4	14.97	12.64	13.61	14.54	12.68	13.51	13.93	15.56	13.54	15.16	14.14	-1.05	0.41	1.01	0.7	-1.04	0.52
gene1478	AAEL000969	16.68	23.85	29.2	38.41	38.91	26.02	29.58	45.73	36.52	44.36	38.67	37.15	39.2	32.09	60.1	39	42	40.65	1.08	0.5	-1	0.98	1.08	0.58
gene1493	AAEL000970	17.82	21.96	22.29	30.39	29.09	23.88	25.19	32.12	26.12	29.52	29.66	27.79	29.52	25.6	31.21	30.78	31.84	31.56	1.01	0.77	1.02	0.61	1.03	0.54
gene1484	AAEL000971	0	0	0	5.29	0	0	3.86	4.6	5.09	5.59	4.51	0	4.12	3.79	4.98	4.92	6.09	4.83
gene1497	AAEL000973	28.43	26.3	33.1	27.93	28.25	25.88	61.32	51.31	53.83	47.06	48.21	50.7	57.72	53.83	59.35	53.01	61.25	57.93	1.54	6.1e-07	1.03	0.63	1.58	0
gene11940	AAEL000977	0	0	0	0	4.01	7.15	0	4.68	0	0	0	5.56	0	0	0	0	0	4.05
gene11927	AAEL000978	8.42	11.96	11.91	12.09	12.4	12.81	13.27	17.34	15.83	16.07	15.81	14.49	16.72	23.7	19.78	22.12	15.43	18.6	1.08	0.14	1.16	0.07	1.25	0.00817
gene11931	AAEL000981	20.61	23.44	21.97	25.27	22.41	25.36	29.51	30.69	29.77	32.53	31.38	26.39	31.53	30.9	29.98	33.85	33.12	28.57	1.08	0.03	-1.02	0.58	1.06	0.1
gene11907	AAEL000982	22.66	26.45	24.12	25.33	28.49	26.21	35.29	33.65	37.75	33.88	33.62	40.8	43.15	45.7	36.17	40.06	37.69	31.55	1.14	0.02	1	0.95	1.14	0.07
gene11937	AAEL000983	13.32	13.92	14.97	14.81	16.16	15.39	14.18	16.75	14.05	16.98	17.16	16.46	14.19	15.81	16.62	15.06	16.76	16.22	-1.11	0.000324	-1.08	0.02	-1.2	1.22e-09
gene11917	AAEL000984	0	0	0	0	0	0	3.88	0	3.87	3.9	4.82	0	5.04	3.89	5.35	4.2	5.23	4.47
gene11934	AAEL000985	85.7	90.68	91.67	91.87	92.14	91.37	125.85	110.26	122.48	118.76	119.69	120	117.14	127.76	116.93	122.17	131.44	123.19	1.11	0.01	-1.02	0.57	1.08	0.00389
gene11923	AAEL000986	216.49	235.85	222.05	242.21	245.41	277.26	237.97	249.17	238.56	237.9	235.34	244.8	225.14	224.81	207.65	231.83	228.35	222.53	-1.15	0.000138	-1.12	7.79e-05	-1.3	6.9e-13
gene11944	AAEL000987	1063.25	1085.97	1098.38	996.47	979.83	1166.89	1700.49	1637.47	1814.73	1710.43	1699.15	1871.04	2101	2028.52	2323.27	2175.43	2058.08	2032.45	1.46	0	1.22	4.82e-10	1.71	0
gene11926	AAEL000988	7.62	10.03	6.99	8.32	7.55	8.86	11.48	10.23	15.55	14.11	14.63	14.14	15.2	17.1	14.79	15.67	16.07	12.84	1.33	0.00043	1.05	0.48	1.39	5.82e-07
gene11946	AAEL000990	13.32	13.49	9.97	16.39	11.15	15.16	15.33	20.46	19.54	19.89	18.68	21.14	20.73	21.95	17.26	22.92	20.59	22.16	1.12	0.22	1.03	0.68	1.16	0.12
gene11908	AAEL000993	69.52	85.09	72.56	93.6	88.34	87.46	87.35	105.15	88.81	100.88	108.37	91.64	81.51	89.94	100.29	91.65	100.77	99.98	1.02	0.55	-1.07	0.07	-1.05	0.2
gene11941	AAEL000994	43.2	51.44	47.08	65.15	63.15	57.94	40.99	57.58	51.05	60.21	60.36	57.86	53.52	54.55	58.7	59.81	64.82	56.12	-1.13	0.05	1.03	0.61	-1.1	0.1
gene11939	AAEL000996	9.84	11.49	11.56	13.11	11.59	12.56	14.21	15.48	13.37	13.53	17.26	13.57	14.02	15.95	15.23	15.94	18.57	16.16	1.02	0.76	1	0.95	1.02	0.72
gene11918	AAEL001000	36.12	46.02	39.64	46.84	47.47	55.1	45.87	50.99	39.91	58.08	62.36	62.81	48.77	54.27	54.52	52.86	52.49	48.36	-1.01	0.9	-1.08	0.25	-1.09	0.08
gene11945	AAEL001001	0	0	0	0	0	0	5.87	4.96	3.64	4.44	4.08	4.45	5.59	6.29	6.25	6.43	5.05	5.16			1.17	0.16
gene11911	AAEL001005	180.63	164.76	181.35	148.1	131.89	124.08	156.58	140.17	163.15	141.13	147.9	148.6	153.85	155.42	175.43	181.38	150.86	167.67	-1.23	0.06	1.03	0.55	-1.19	0.1
gene11915	AAEL001007	53.9	62.72	59.67	68.5	66.9	71.6	79.05	101.77	90.67	102.84	103.5	102.16	103.17	115.44	105.69	103.45	123.26	111.22	1.28	1.42e-10	1.09	0.02	1.39	0
gene11919	AAEL001008	9.78	10.88	9.12	11.1	10.23	12.83	14.87	15.85	15.21	14.95	14.85	17.15	17.81	18.13	16.1	18.67	17.29	17.63	1.18	0.00572	1.04	0.45	1.23	0.000396
gene11928	AAEL001009	5.88	6.39	6.8	8.64	8.38	6.53	7.7	9.77	8.32	8.83	8.58	6.82	9.39	8.93	10.69	9.9	10.49	12.23	-1.02	0.75	1.16	0.01	1.14	0.03
gene11921	AAEL001011	0	3.53	0	0	0	0	6.15	5.52	6.83	5.18	6.13	7.42	6.19	7.91	6.3	7.21	7.61	6.45			1.02	0.78
gene11936	AAEL001013	18.14	18.15	19.53	19.51	16	16.87	34.84	30.62	32.65	31.34	36.31	30.53	32.35	30.01	31.87	33.34	32.66	34.19	1.5	1.14e-11	-1.08	0.11	1.38	3.04e-12
gene11396	AAEL001014	26.9	24.84	25.04	32.96	28.11	27.35	38.75	35.93	34.87	40.68	34.81	34.71	37.09	37.16	35.03	35.38	37.35	37.93	1.1	0.09	-1.07	0.14	1.02	0.64
gene11387	AAEL001016	12.55	13.88	14.3	16.28	16.82	15.69	21.73	22.08	21.56	23.15	22.98	20.79	22.64	22.01	22.13	23.86	23.68	25.69	1.25	0	1	0.92	1.25	2.3e-13
gene11411	AAEL001017	15.63	16.61	17.72	23.56	21.45	18.94	24.48	29.58	25.9	27.19	30.18	25.74	28.92	26.03	30.86	31.88	32.51	30.6	1.21	1.72e-06	1.07	0.03	1.29	5.11e-09
gene11385	AAEL001018	0	0	5.9	6.16	5.09	0	6.23	5.64	5.2	4.1	4.47	4.74	4.96	4.97	5.36	3.81	5.1	4.76			-1.14	0.38
gene11413	AAEL001019	4.12	4.8	5.56	5	5.49	5.62	6.07	8.11	8.36	7.49	6.54	7.14	9.12	7.53	10.47	9.94	10.43	8.06	1.16	0.03	1.16	0.04	1.35	1.98e-05
gene11390	AAEL001020	33.64	36.68	34.84	34.01	36.59	39.79	36.76	41.76	34.59	42.7	36.03	55.9	41.11	41.19	44.73	45.62	46.28	47.11	-1.03	0.72	1.01	0.88	-1.02	0.61
gene11373	AAEL001022	95.33	120.62	109.76	119.38	135.53	141.09	138.18	144.99	131.97	149.21	153.72	203.44	126.71	139.39	138.82	131.8	168.55	141.09	1.09	0.3	-1.14	0.1	-1.05	0.34
gene11402	AAEL001024	32.51	39.41	37.86	36.28	45.91	48.48	27.94	35.64	32.44	41.56	36.13	41.45	31.84	36.27	33.63	32.81	36.07	35.05	-1.34	2.34e-05	-1.11	0.05	-1.49	5.84e-11
gene11389	AAEL001025	0	0	4.91	5.38	6.72	0	3.7	6.25	6.11	4.72	6.38	0	0	0	0	6.34	0	4.75
gene11406	AAEL001026	7.81	5.76	7.48	10.31	6.37	5.96	5.87	6.19	8.85	7.19	9.23	3.85	8.49	5.2	8.16	4.35	6.79	6.75	-1.3	0.08	-1.12	0.46	-1.46	0.01
gene11380	AAEL001029	8.11	8.54	7.82	8.73	6.99	9.38	14.15	13.38	12.78	11.13	12.22	8.95	13.25	14.98	15.21	14.67	17.42	12.45	1.19	0.09	1.1	0.29	1.3	0.000108
gene11391	AAEL001030	16.28	18.82	15.02	11.79	19.03	16.9	24.45	22.61	26.89	25.82	21.34	26.57	29.41	25.95	30.42	31.13	28.85	26.65	1.23	0.01	1.07	0.21	1.31	0.000141
gene11398	AAEL001031	5.52	0	5.21	4.9	4.76	7.83	0	0	0	8.21	24.84	7.05	0	0	4.37	8.05	7.01	11.9
gene11394	AAEL001032	13.68	13.57	13.23	16.24	14.07	13.63	22.4	25.38	23.47	23.16	23.27	22.91	27.37	26.54	31.27	29.71	31.78	29.38	1.38	0	1.17	2.79e-08	1.62	0
gene11392	AAEL001033	10.99	12.57	13.31	14.6	13.99	18.28	17.81	18.5	19.77	24.87	24.46	21.44	23.65	24.51	24.68	26.48	29.9	25.22	1.23	0.0042	1.13	0.01	1.39	1.92e-08
gene11384	AAEL001034	9.65	8.71	11.7	15.97	11.72	5.85	16.9	16.95	16.48	13.34	18.57	10.01	14.73	11.18	15.71	18.09	13.85	14.42	1.19	0.25	-1.14	0.24	1.04	0.77
gene11378	AAEL001036	8.46	8.49	7.42	8.07	7.55	8.7	10.42	15.42	14.95	15.77	13.82	13.36	14.28	16.03	15.53	16.57	16.01	16.43	1.38	3.3e-07	1.06	0.27	1.46	0
gene11400	AAEL001037	7.07	7.98	8.48	7.59	8.29	8.56	12.14	15.14	13.57	13.3	11.4	14.01	16.8	16.83	19.62	19.45	19.72	17.86	1.35	1.1e-06	1.28	1.05e-06	1.71	0
gene11397	AAEL001038	10.74	11.3	7.35	9.61	7.37	9.16	12.81	12.5	9.71	11.73	12.75	14.69	11.19	13.59	14.15	10.24	14.12	12.14	1.08	0.47	-1.07	0.4	1.01	0.94
gene11383	AAEL001039	15.51	11.06	17.06	15.62	9.78	16.87	9.1	11.9	15.51	20.6	10.01	14.12	10.34	15.12	18.93	13.33	15.94	14.16	-1.32	0.06	-1.01	0.96	-1.33	0.02
gene11404	AAEL001041	195.92	185.28	205.53	204.24	183.12	167.48	242.75	215.79	230.33	213.85	213.29	169.25	199.6	188.44	201.25	203.19	209.28	184.97	-1.03	0.67	-1.13	0.05	-1.17	0.0013
gene11401	AAEL001043	17.78	13.96	15.72	14.1	20.88	25.63	31.03	36.17	32.69	11.68	31.32	22.04	49.33	19.63	45.37	29.06	51.41	22.8	1.05	0.8	1.4	0.19	1.46	0.16
gene11388	AAEL001044	53.54	62.24	61.32	60.77	59.8	72.39	82.62	84.7	86.83	92.8	80.93	99.22	76.34	85.48	85.31	82.61	83.63	84.4	1.2	0.000409	-1.13	0.00473	1.06	0.12
gene11374	AAEL001045	7.49	4.55	7.7	6.03	7.81	0	8.89	0	3.59	6.17	0	0	0	0	0	3.72	0	0
gene11403	AAEL001046	37.7	50.99	47.54	65.11	62.65	60.26	44.11	56.28	47.01	55.1	57.07	48.29	52.22	53.46	65.87	60.53	62.42	63.22	-1.22	0.0052	1.13	0.000997	-1.07	0.29
gene11414	AAEL001047	43.01	46.03	49.43	45.41	44.31	48.67	61.77	57.95	60.15	58.56	64.25	77.32	52.69	55.5	64.95	63.12	63.6	61.23	1.15	0.03	-1.12	0.06	1.02	0.53
gene11379	AAEL001048	11.66	12.56	13.21	11.89	10.23	12.06	11	10.34	11.76	10.78	10.65	12.57	11.44	10.73	12.23	14.08	13.76	13.42	-1.31	3.22e-06	1.04	0.41	-1.25	9.83e-05
gene11410	AAEL001049	7.29	7.02	7.03	16.51	8.02	6.68	23.84	17.62	19.68	5.07	10.27	0	19.11	11.65	16.9	11.91	13.66	11.89					1.25	0.25
gene11412	AAEL001052	66.87	82.45	67.33	69.91	67.7	82.82	70.38	81.51	81.38	83.16	77.11	74.13	78.98	81.07	83.19	82.62	85.84	95.31	-1.12	0.02	1.02	0.62	-1.1	0.05
gene2589	AAEL001054	10.37	6.53	9.95	4.47	0	4.7	20.74	0	4.85	5.41	3.79	0	6.14	0	0	0	0	0
gene2607	AAEL001056	33.63	36.61	38.16	44.88	41.39	38.06	48.59	54.72	52.71	54.69	53.23	50.07	52.55	53.86	58.34	59.36	57.5	55.23	1.18	0	1.05	0.0025	1.23	0
gene2598	AAEL001058	28.85	27.2	29.31	26.71	28.37	25.33	28.32	30.96	34.2	32.88	30.27	28.68	39.26	31.55	31.82	29.23	33.45	24.26	1.12	0.63	-1.59	0.06	-1.43	0.19
gene2621	AAEL001059	5.08	7.15	5.09	5.58	0	7.83	25.68	6.88	0	0	15.68	0	9.22	5.22	0	7.38	5.77	0
gene2586	AAEL001060	8.57	11.6	10.41	16.8	15.27	13.54	13.42	16.25	14.22	17.35	16.87	14.57	14.06	14.52	18.65	17.1	16.57	18.13	1.04	0.61	1.01	0.81	1.05	0.54
gene2591	AAEL001061	708.77	553.39	616	432.77	386.94	416.52	326.19	293.68	345.25	264.63	274.15	244.08	334.57	293.74	285.23	290.93	294.59	275.26	-1.97	8.87e-07	-1.03	0.71	-1.97	6.76e-08
gene2613	AAEL001062	50.26	37.86	53.45	42.64	42.79	30.74	87.28	67.61	84.59	60.59	68.28	49.41	79.74	71.22	81.25	82.96	75.59	80.21	1.35	0.04	1.06	0.58	1.42	2.49e-05
gene2618	AAEL001065	54.89	47.62	43.45	53.5	41.76	52.57	61.62	54.37	57.45	66.77	62.49	65.66	72.51	56.12	56.98	61.8	71.33	62.36	1.01	0.91	-1.05	0.42	-1.04	0.61
gene2581	AAEL001066	24.47	20.63	23.84	19.85	23.42	32.79	20.2	21.33	31.27	24.67	27.33	26.18	25.68	26.87	24.38	21.03	27.28	20.72	-1.27	0.06	-1.03	0.72	-1.32	0.03
gene2584	AAEL001069	19.1	23.8	22.5	29.42	26.17	26.51	22.46	29.19	27.17	30.89	28.38	27.76	26.33	27.28	28.41	28.67	29.13	28.22	-1.06	0.23	-1.04	0.2	-1.1	0.02
gene2592	AAEL001071	0	0	0	0	4.24	0	3.94	4.44	0	4.47	0	6.16	6.04	5.78	5.03	7.87	3.95	0
gene2597	AAEL001077	8.72	8.93	9.31	8.82	10.42	8.73	31.58	28.32	30.27	24.76	30.05	32.85	37.62	32.22	34.59	40.04	26.42	37.74	2.67	0	1.1	0.26	2.9	0
gene2583	AAEL001079	29.92	41.9	37.84	52.72	54	54.02	46.01	66.03	45.33	64.46	59.93	63.11	49.9	51.99	55.47	36.62	56.51	42.95	1.08	0.44	-1.23	0.01	-1.15	0.2
gene2593	AAEL001080	8.53	7.1	6.27	8.4	5.87	11.08	12.06	10.18	13.91	14.17	11.61	10.88	13.35	13.37	13.12	14.42	14.48	15.16	1.25	0.04	1.05	0.48	1.31	0.00505
gene2588	AAEL001082	34.24	64.23	98.1	72.19	253.51	74.19	109.15	12.92	42.53	13.26	13.43	48.98	7.45	10.95	8.34	9.66	14.29	10.54	-2.81	0.06	-4.44	0.05	-12.5	0.00218
gene2600	AAEL001084	0	0	0	0	0	0	4.34	3.94	3.78	0	0	0	4.41	3.78	3.96	5.49	0	5.03
gene2585	AAEL001085	38.85	43.31	50	39.06	55.53	54.98	40.31	51.19	45.54	45.75	46.34	56.32	37.59	37.66	53.88	46.06	49.18	40.76	-1.22	0.00809	-1.18	0.01	-1.45	5.19e-06
gene2611	AAEL001086	0	4.32	6.56	3.7	0	5.09	7.11	11.8	6.99	7.92	4.74	8.85	7.62	7.1	6.13	10.88	8.56	7.61			-1.08	0.62
gene2602	AAEL001087	0	0	0	0	0	0	0	0	4.08	0	5.71	0	3.63	0	4.52	5.68	6.64	0
gene2620	AAEL001088	22.81	24.2	26.99	28.23	30.83	29.62	30.19	36.61	31.94	36.22	40.09	36.52	39.09	40.64	37.78	39.15	42.88	41.69	1.09	0.01	1.08	0.00763	1.18	1.38e-07
gene2576	AAEL001089	50.88	42.12	32.79	34.86	35.44	47.81	35.9	26.37	36.24	38.16	26.05	32.43	29.37	40.05	42.33	39.25	31.03	47.55	-1.55	0.000678	1.08	0.49	-1.45	0.00272
gene2616	AAEL001090	46.89	49.72	48.2	49.57	41.44	48.18	59.95	68.87	65.69	60.7	58.3	56.02	57.82	69.43	72.51	64.05	64.77	57.43	1.09	0.11	-1.02	0.73	1.07	0.23
gene2601	AAEL001091	200.99	286.84	244.08	296	300.02	327.61	174.79	222.4	192.3	230.99	224.54	217.6	169.91	182.04	183.66	163.76	198.62	157.84	-1.54	1.79e-10	-1.22	2.18e-05	-1.91	1.08e-17
gene2615	AAEL001092	273.66	344.35	279.89	317.45	304.31	400.94	130.48	178.3	150.06	189.39	190.64	219.92	159.05	170.21	176.3	161.26	182.26	163.98	-2.12	4.1e-16	-1.1	0.18	-2.3	4.75e-23
gene2619	AAEL001094	122.48	135.17	138.27	141.42	128.3	135.38	141.19	157.83	150.39	163.89	161.93	133.43	139.65	144.66	138.55	138.69	147.6	153.96	-1.03	0.36	-1.08	0.02	-1.11	0.000282
gene2617	AAEL001097	0	6.99	6.48	7.29	9.4	7.17	9.11	10.5	10.27	8.79	5.41	6.81	9.08	9.32	11.25	9.86	6.64	9.4			-1.04	0.74
gene2608	AAEL001098	31.67	29.15	28.71	25.34	28.39	25.52	98.75	78.93	101.11	82.18	76.46	102.93	93.98	90.04	104.81	85.27	70.4	103.67	2.63	0	-1.06	0.54	2.46	0
gene2599	AAEL001099	21.51	24.87	26.94	28.41	24.1	22.95	18.72	23.03	26.55	24.57	22.9	21.11	24.28	25.8	27.87	29.79	30.5	31.03	-1.3	2.37e-06	1.16	0.00428	-1.12	0.02
gene9690	AAEL001100	37.65	46.17	45.9	41.72	45.62	54.42	61.89	59.09	56.56	61.66	65.38	104.61	60.54	62.38	60.76	81.08	68.9	67.09	1.27	0.08	-1.09	0.5	1.16	0.01
gene9706	AAEL001101	27.37	23.76	25.63	25.5	24.29	22.77	28.3	29.88	34.13	29.36	29.66	26.09	34.07	33.78	38.94	29.05	32.97	33.53	-1.02	0.8	1.07	0.22	1.05	0.39
gene9705	AAEL001102	38.95	43.83	44.45	41.77	42.98	46.93	56.88	52.95	57	52.65	61.24	62.39	57.84	57.3	66.11	60.88	64.8	65.12	1.11	0.02	1.01	0.73	1.13	5.06e-05
gene9674	AAEL001103	82.94	99.87	88.64	94.12	92.93	111.22	86.13	95.13	84.53	91.56	86.05	101.57	110.54	95.93	94.76	98.02	94.95	110.63	-1.25	5.51e-07	1.04	0.4	-1.2	0.00031
gene9720	AAEL001104	30.4	28.48	29.24	27.11	32.47	29.38	29.13	26.81	27.89	29.73	33	27.56	31.56	30.39	33.84	36.94	33.82	35.52	-1.25	7.69e-06	1.08	0.06	-1.15	0.00195
gene9718	AAEL001105	4.91	3.69	4.52	4.55	3.91	5.1	4.36	5.34	5.74	5.66	5.95	6.63	5.96	6.54	5.45	6.03	5.82	6.37	1.02	0.76	-1.01	0.91	1.01	0.81
gene9702	AAEL001106	36.48	42.89	41.34	44.31	41.98	63.26	49.5	61.99	48.1	61.58	48.19	58.08	60	55.98	56.56	57.2	52.06	46.16	-1.02	0.81	-1.08	0.22	-1.1	0.24
gene9685	AAEL001107	49.42	30.61	30.65	21.6	38.46	16.65	71.03	91.46	59	92.08	55.96	60.93	99.61	65.32	90.28	63.04	72.61	74.07	1.81	0.000812	-1.02	0.89	1.79	0.000323
gene9703	AAEL001108	14.81	17.43	16.6	21.7	20.31	17.46	26.14	24.25	27.42	25.12	33.65	16.35	23.61	20.43	23.52	24.48	22.19	25.51	1.19	0.09	-1.16	0.12	1.02	0.74
gene9711	AAEL001109	83.49	88.68	88.29	77.87	107.09	90.46	99.11	116.85	96.15	110.95	99.92	111.97	112.04	98.67	116.2	94.08	111.4	93.59	-1.03	0.62	-1.08	0.1	-1.11	0.06
gene9691	AAEL001110	30.98	39.88	33.1	38.63	40.19	39.87	24.92	35.54	29.29	40.32	38.72	34.5	33.99	39.58	36.73	40.08	43.81	40.9	-1.32	1.6e-06	1.09	0.14	-1.2	5.74e-06
gene9707	AAEL001112	11.91	13.58	14.76	15.3	14.29	15.45	14.6	17.98	15.49	14.92	14.02	15.9	14.59	15.84	16.17	16.23	14.86	14.14	-1.1	0.02	-1.08	0.09	-1.19	3.74e-07
gene9692	AAEL001113	209.06	186.41	199.26	172.57	167.84	157.1	355.41	315.1	355.8	325.59	355.86	375.18	352.65	342.47	355.29	392.57	363.4	352.98	1.63	8.97e-13	1.01	0.87	1.64	0
gene9688	AAEL001114	21.14	18.29	19.06	18.95	19.22	20.47	32.47	30.47	37.34	33.56	38.2	35.67	34.26	34.43	34.64	41.19	39.09	39.1	1.45	3.52e-12	1	0.94	1.45	1.55e-15
gene9693	AAEL001116	4.11	4.33	4.27	5.34	4.78	0	4.65	5.71	5.21	4.94	5.46	4.84	6.77	5.87	6.77	6.04	6.45	6.8			1.17	0.000173
gene9698	AAEL001118	6.75	7.43	6.07	8.46	9.46	9.78	7.19	13.29	10.06	14.89	12.54	14.22	14.65	12.39	15.1	13.58	17.4	16.8	1.21	0.08	1.15	0.12	1.39	6.73e-06
gene9676	AAEL001119	17.21	19.86	18	23.75	22.15	22.96	22.2	29.92	25.5	32.02	31.65	28.46	29.29	31.24	31.18	27.77	36.74	29.52	1.15	0.00429	1.04	0.44	1.2	0.000217
gene9680	AAEL001120	0	0	0	0	0	0	0	6.02	4.31	0	4.05	0	0	0	0	0	4.48	0
gene9699	AAEL001121	15.18	14.81	15.38	21.25	19.2	16.24	28.02	35.56	29.38	32.66	35.14	28.03	27.65	29.4	30.74	30.94	28.79	30.79	1.55	0	-1.12	0.00107	1.38	4.13e-13
gene9679	AAEL001123	49.28	70.89	55.56	75.11	77.28	83.94	32.13	50.56	32.22	52.96	49.29	58.44	46.47	49.34	51.7	43.82	48.74	48.87	-1.75	7.62e-08	-1	0.97	-1.74	2.1e-12
gene9716	AAEL001124	10.74	11.32	13.84	12.44	12.3	16.23	16.37	18.67	15.64	20.43	20.58	18.38	22.05	20.82	17.87	19.87	22.66	23.83	1.16	0.02	1.07	0.23	1.23	0.00204
gene9689	AAEL001125	0	5.89	0	5.35	6.92	0	0	9.96	10.62	0	8.31	4.57	6.28	6.29	9.12	0	3.69	8.25
gene9681	AAEL001126	37.89	40.85	45.6	43.35	41.24	47.21	50.15	58.25	55.71	60.94	55.33	64.95	61.91	67.45	63.09	70.43	68.86	72.13	1.13	0.01	1.12	0.00423	1.26	8.08e-10
gene9696	AAEL001127	13.96	22.33	27.28	24.78	23.51	24.7	9.59	19.39	12.45	19.23	22.43	20.16	14.04	22.11	18.66	17.9	18.56	16.41	-1.65	3.25e-05	-1.03	0.78	-1.7	2.21e-07
gene9710	AAEL001128	4.42	9.84	7.16	8.9	7.56	9.27	7.16	5.47	6.92	7.73	11.53	12.73	6.13	5.49	6.11	7.18	8.36	7.17	-1.14	0.4	-1.38	0.04	-1.56	0.000175
gene9683	AAEL001129	15.77	21.54	17.24	21.41	16.3	20.34	25.84	30.93	25.98	26.29	27.46	30.03	31.91	32.9	31.15	30.28	36.15	30.24	1.2	0.000674	1.08	0.06	1.29	4.53e-07
gene9701	AAEL001131	15.6	15.82	12.92	17.58	17.08	19.84	20.14	22.12	16.63	18.42	16.05	24.9	17.27	17.3	23.57	20.27	21.22	20.67	-1.05	0.65	-1.07	0.5	-1.12	0.21
gene9677	AAEL001132	52.16	51.83	48.75	52.52	51.51	52.19	73.81	74.86	79.18	85.67	70.77	82.79	83.75	83.56	79.01	79.51	84.7	93.74	1.26	2.87e-08	1.01	0.76	1.28	1.62e-10
gene9673	AAEL001133	29.01	31.09	31.49	30.35	31.87	34.32	33.13	39.61	36.08	39.2	40	44.55	40.94	39.67	43.29	40.64	46.2	41.27	1.03	0.51	1.02	0.65	1.04	0.15
gene9708	AAEL001134	83.28	93.9	93.08	103.13	84.81	126.32	95.96	116.94	98.59	112.7	114.91	137.16	103.02	102.91	126.49	104.08	121.34	112.71	-1.03	0.75	-1.07	0.27	-1.1	0.18
gene9697	AAEL001135	10	13.18	7.43	19.32	20.86	13.65	13.43	24	13.86	24.16	21.14	16.52	16.74	14.07	31.32	27.09	25.54	17.67	1.08	0.63	1.07	0.64	1.16	0.4
gene9712	AAEL001136	21.43	34.01	15.05	23.14	19.98	19.33	34.65	40.5	33.21	46.04	31.98	47.47	58.22	28.51	69.75	39.73	67.82	59.52	1.39	0.01	1.28	0.09	1.79	0.000972
gene9714	AAEL001139	23.57	32.58	28.42	42.27	38.13	38.27	34.43	45.32	37.49	44.32	41.03	38.59	38.79	45.66	45.05	46.05	43.96	40.98	-1.01	0.89	1.01	0.71	1	0.95
gene9675	AAEL001140	4.96	6.18	6.09	8.03	6.86	8.43	6.94	7.56	7.68	13.01	10.56	8.39	7.71	9.22	9.44	8.81	9.54	11.63	1.08	0.48	-1.04	0.68	1.03	0.67
gene9715	AAEL001141	40.32	47.34	45.2	59.34	56.5	48.43	64.26	76.12	63.35	76.78	73.26	74.05	83.24	79.25	84.96	90.63	89.78	84.56	1.25	2.4e-09	1.17	8.61e-10	1.46	0
gene9678	AAEL001142	0	0	0	3.89	3.72	0	0	4.15	4.27	0	4.61	0	3.9	3.98	4.6	4.24	4.05	4.89
gene9682	AAEL001143	14.01	9.36	9.94	9.72	8.51	11.02	4.03	0	0	0	0	4.5	4.41	0	4.49	0	0	4.9
gene9686	AAEL001144	47.32	50.23	49.68	59.46	56.42	53.53	48.62	52.14	47.55	55.61	49.91	50.51	50.54	49.64	55.94	56.5	57.54	58.95	-1.24	1.59e-16	1.02	0.57	-1.22	8.38e-15
gene9713	AAEL001147	21.63	30.2	26.48	41.89	40.54	33.39	38.58	53.1	41.31	46.91	51.46	40.18	47.04	45.88	55.88	53.67	51.13	53.22	1.19	0.03	1.09	0.05	1.3	0.000149
gene9694	AAEL001149	4.13	4.85	0	5.92	5.8	5.88	0	5.47	6.75	6.26	9.78	4.32	5.32	6.95	5.16	8.31	6.63	5.69
gene9717	AAEL001151	5.79	4.57	5.15	7.55	7.05	5.48	26.09	17.22	22.02	21.1	21.87	18.87	32.73	24.5	26.65	33.81	26.63	27.69	2.87	3.33e-15	1.25	0.01	3.58	0
gene638	AAEL001152	15.91	15.63	11.96	12.3	12.26	13.24	20.52	17.35	16.43	18.45	16.81	20.45	18.78	20.1	20.84	20.32	19.3	17.67	1.09	0.32	-1.02	0.71	1.07	0.41
gene650	AAEL001154	86.51	78.11	84.49	81.41	87.56	89.21	109.7	109.99	109.94	120.1	121.2	122.91	126.14	126.7	121.46	130.67	125.71	131.39	1.15	0.000728	1.05	0.07	1.21	4.25e-07
gene626	AAEL001155	0	0	0	0	4.31	0	4.46	6.35	0	0	6.06	5.17	4.87	6.5	4.54	6.85	5.42	4.56
gene648	AAEL001156	7.26	12.43	11.55	8.98	10.54	13.11	5.84	7.27	5.9	7.07	7.1	7.78	6.53	8.31	8.44	6.93	8.53	9.55	-1.92	1.14e-09	1.08	0.26	-1.77	7.56e-08
gene651	AAEL001157	9.86	11.58	10.91	11.72	11.13	11.94	13.4	16.78	15.15	16.76	17.25	16.33	15.28	15.64	18.81	18.73	20.32	16.58	1.15	0.000605	1.03	0.56	1.18	0.0014
gene655	AAEL001158	27.89	19.09	23.69	16.73	17	18	5.2	5.89	4.47	4.48	0	6.47	0	4.28	7.51	6.36	8.12	4.77
gene645	AAEL001159	93.99	85.24	84.91	85.14	83.64	86.47	123.68	113.82	113.7	128.16	128.79	140.72	130.01	132.11	131.35	137.7	142.26	132.75	1.23	0.000427	1.04	0.35	1.27	9.57e-10
gene622	AAEL001160	11.31	14.93	9.7	12.96	11.07	14	15.21	15.05	14.43	16.17	15.05	14.75	14.19	18.09	16.47	16.58	17.09	13.33	-1.06	0.6	1.01	0.95	-1.05	0.72
gene636	AAEL001162	0	6.49	5.44	5.55	3.83	0	6.75	7.57	5.95	8.67	7.72	5.39	6.76	6.04	10.02	6.47	5.89	4.51			-1.14	0.26
gene633	AAEL001163	0	4.06	0	5.65	3.66	0	5.11	6.33	4.66	5.67	5.94	5.36	5.44	5.21	7.49	8.47	6.34	6.58			1.12	0.17
gene659	AAEL001164	316.69	363.81	339.71	334.47	357.6	416.02	364.87	368.56	342.54	370.79	349.28	395.32	331.91	331.95	323.79	303.33	345.95	325.75	-1.12	0.02	-1.17	4.55e-05	-1.32	2.1e-09
gene652	AAEL001165	8.72	12.02	10.58	16.87	16.58	10.93	14.18	19.92	15.78	18.69	19.8	16.55	17.22	16.96	23.18	20.01	22.18	18.14	1.17	0.07	1.06	0.28	1.24	0.02
gene641	AAEL001166	17.44	18.46	20.8	19.54	18.01	19.41	23.95	28.26	24.56	24.35	26.05	28.01	26.89	30.48	26.84	30.88	31.36	29.04	1.12	0.00372	1.06	0.1	1.18	4.08e-06
gene644	AAEL001167	0	0	0	0	0	0	4.73	4.71	6.5	6.01	8.61	4.6	6.53	5.78	6.4	8.66	6.37	6.88			1.06	0.58
gene647	AAEL001168	11.43	9.57	9.93	11.84	10.98	5.81	12.26	13.76	10.34	8.08	11.25	5.7	11.28	8.59	10.19	13.95	7.79	10.34	-1.23	0.23	-1.1	0.61	-1.36	0.05
gene662	AAEL001169	7.78	12.61	9.84	12.42	10.79	10.79	13.12	18.03	18.73	18.44	16.64	21.07	17.94	22.02	19.49	21.06	21.15	19.02	1.33	0.000223	1.05	0.39	1.4	6.41e-09
gene657	AAEL001170	13.68	14.35	15.58	13.12	13.15	14.54	14.63	16.14	17.29	17.31	18.25	15.59	17.51	18.38	15.48	17.5	16.86	15.06	-1.04	0.41	-1.06	0.21	-1.11	0.07
gene630	AAEL001171	11.67	11.24	11.97	11.68	10.3	11.63	17.6	21.55	14.18	18.93	15.81	18.75	25.47	24.54	26.02	24.96	25.51	27.27	1.27	0.00111	1.33	1.76e-06	1.68	0
gene634	AAEL001172	13.75	15.7	15.74	17.23	14.96	21.86	25.97	22.93	30.29	25.43	24.17	28.15	27.92	29.97	29.96	23.71	25.23	26.98	1.29	0.00134	-1.04	0.56	1.23	0.00346
gene621	AAEL001173	41.42	41.59	38.08	37.57	35.03	29.78	27.37	22.4	22.99	25.16	23.77	21.2	27.02	23.89	22.43	25.54	23.8	25.37	-1.88	5.09e-10	-1.03	0.6	-1.93	1.25e-11
gene643	AAEL001175	20.75	23.42	24.27	21.98	23.51	27.04	28.92	31.49	26.37	31.7	29.69	37.3	29.41	37.96	27.17	32.16	36.28	28.15	1.08	0.22	-1.04	0.56	1.03	0.67
gene618	AAEL001176	155.12	190.13	172.03	213.38	236.75	197.82	275.61	314.16	291.78	315.67	321.66	284.51	346.35	358.41	399.17	346.8	422.23	337.64	1.35	0	1.19	2.37e-07	1.59	0
gene653	AAEL001177	65.68	76.58	64.34	58.74	59.06	71.1	55.54	70.16	53.57	74.51	64.07	68.35	69.13	71.68	60.83	61.57	73.55	73.86	-1.27	0.000291	-1.02	0.74	-1.29	7.06e-05
gene661	AAEL001181	5.49	9.66	9.04	11.77	9.94	14.95	6.32	9.81	9.2	11.85	17.2	11.68	8.93	9.14	10.86	8.75	11.98	11.91	-1.14	0.41	-1.16	0.28	-1.32	0.04
gene629	AAEL001182	103.73	108.46	102.28	101.96	103.37	122.75	124.24	113.06	120.88	128.81	112.26	136.83	129.24	127.81	123.65	132.96	139.04	129.26	-1.04	0.51	1.01	0.87	-1.03	0.44
gene639	AAEL001183	39.77	42.99	37.49	41.51	42.72	35.23	40.87	45.28	36.88	44.81	44.39	48.63	41	43.76	37.03	39.03	38.99	34.48	-1.13	0.01	-1.21	0.000208	-1.36	2.09e-08
gene658	AAEL001185	16.36	17.96	17.14	16.88	17.53	17.28	20.92	28.29	23.61	32.06	29.46	29.45	25.19	32.57	28.8	31.78	32.51	25.65	1.39	6.49e-06	1.01	0.92	1.39	4.43e-06
gene656	AAEL001186	6.42	6.69	5.97	5.74	7.13	7.87	0	0	0	0	0	4.25	0	0	0	0	0	3.98
gene646	AAEL001187	4.95	5.76	5.56	7.56	7.05	7.06	7.25	9.7	7.58	9.38	9.38	8.06	8.71	8.38	9.47	9.44	9.49	9.97	1.14	0.02	1.04	0.32	1.18	0.000212
gene632	AAEL001188	20.41	20.88	23.18	21.89	22.1	23.95	23.14	26.39	25.69	30.63	24.24	29.5	26.78	32.89	29.22	29.51	33.19	32.13	-1.01	0.76	1.07	0.15	1.06	0.17
gene627	AAEL001190	19.56	18.84	21.33	22.05	21.61	20.05	26.82	27.8	29.37	29.94	27.42	32.28	34.89	35.87	32.52	35	36.28	36.81	1.15	0.000347	1.14	0.000181	1.32	3.11e-15
gene631	AAEL001191	33.49	35.95	35.6	34.59	37.39	35.47	43.07	45.3	44.45	51.92	44.39	52.41	45.91	47.22	44.65	51.11	49.79	46.22	1.11	0.00881	-1.05	0.19	1.05	0.05
gene649	AAEL001192	6.66	6.91	7.6	6.09	7.27	7.25	17.26	15.74	11.59	11.04	13.89	17.32	15.59	13.69	14.97	14.17	21.25	16.12	1.68	3.98e-05	-1	0.98	1.67	3.29e-08
gene624	AAEL001193	19.65	23.85	23.88	34.02	29.26	28.67	27.18	33.83	30.09	34.22	39.09	29.66	25.37	29.37	34.53	31.63	30.17	30.17	1.03	0.66	-1.13	0.01	-1.1	0.11
gene640	AAEL001194	60.41	103.76	81.28	131.21	123.07	113.4	89.31	114.67	99.7	108.03	127.51	120.24	108.52	103.39	120.79	130.54	119.91	120.33	-1.09	0.43	1.02	0.71	-1.07	0.51
gene12245	AAEL001197	0	0	0	0	0	0	6.7	6.2	6.92	8.49	9.09	4.6	4.41	4.9	6.15	7.07	8.19	5.2			-1.28	0.05
gene12248	AAEL001198	65.35	63.89	68.57	66.64	66.34	57.25	135.31	106.24	127.68	114.21	119.11	104.4	122.21	115.76	122.4	145.15	121.06	125.87	1.54	1.66e-07	1.01	0.9	1.55	0
gene12252	AAEL001199	10.86	15.61	16.14	11.66	16.05	15.96	19.46	21.73	15.06	14.52	16.32	19.54	20.93	20.38	18.11	15.22	17.89	22.6	1.01	0.92	-1.02	0.85	-1.01	0.92
gene12239	AAEL001200	0	0	0	0	0	0	4.12	3.88	4.2	4.26	4.38	4.33	5.26	7.04	5.29	5.5	5.89	5.98			1.27	0.000961
gene12249	AAEL001201	62.59	75.78	74.36	77.2	78.55	81.91	84.37	111.76	95.97	108.89	101.45	113.8	102.85	122.61	102.64	114.51	115.88	112.04	1.14	0.00228	1.04	0.43	1.19	1.45e-05
gene12253	AAEL001202	11.04	12.81	9.53	10.75	11.43	14.8	13.55	14.82	12.96	15.45	12.99	14.96	19.31	18.58	16.76	20.83	16.94	19.22	-1.03	0.69	1.21	0.01	1.17	0.05
gene12254	AAEL001203	38.85	44.53	35.73	44.36	49.04	47.8	37.51	48.48	37.98	39.7	44.95	42.23	38.39	42.99	41.81	41.4	45.63	40.51	-1.24	2.02e-05	-1.07	0.08	-1.31	8.66e-10
gene12262	AAEL001204	73.83	63.82	75.99	64.85	65.47	55.14	113.7	96.76	106.97	88.76	96.68	79.41	99.46	92.55	85.57	91.72	84.65	82.23	1.27	0.0092	-1.12	0.15	1.13	0.09
gene12242	AAEL001205	57.89	66.71	58.4	70.09	68.24	62.9	83.02	90.12	87.15	87.29	94.52	79.13	95.75	92.27	94.65	100.19	92.38	92.92	1.19	8.31e-11	1.06	0.03	1.25	0
gene12250	AAEL001206	40.99	46.06	45.05	44.76	43.59	44.31	56.24	59.42	57.04	55.56	56.49	57.69	57.21	58.95	65.4	60.44	59.39	59.74	1.11	0.000686	1.01	0.59	1.13	7.35e-05
gene12237	AAEL001207	23.06	25.28	20.86	35.5	26.54	29.52	26.3	30.95	30.59	30.36	37.25	29.75	29.75	30.82	35.65	29.88	32.9	26.84	-1.05	0.47	-1.07	0.2	-1.13	0.11
gene12256	AAEL001208	10.71	10.52	13.36	12.21	9.69	9.86	18.11	17.11	22.41	17.64	20.8	15.43	16.78	21.44	16.75	23.44	14.39	19.68	1.4	0.000135	-1.05	0.62	1.33	0.00565
gene12255	AAEL001209	123.61	113.87	135.21	120.32	121.64	109.72	75.61	70.64	79.63	67.45	72.38	69.03	79.71	71.46	76.8	74.67	67.85	69.76	-1.95	2.94e-26	-1.03	0.57	-1.99	4.56e-30
gene12243	AAEL001210	220.73	283.52	244.33	259.41	287.49	286.97	246.9	218.32	235.71	238.85	226.62	257.53	210.05	222.72	206.12	213.05	221.55	192.99	-1.32	2.32e-08	-1.19	0.000294	-1.58	1.22e-26
gene12258	AAEL001211	19.2	23.12	26.05	20.95	22.63	20.6	33.73	34.82	31.9	40.47	35.71	38.96	34.67	39.67	42.89	42.15	39.29	34.85	1.31	4.93e-07	1	0.97	1.31	9.11e-07
gene12240	AAEL001212	26.25	27.34	27.2	27.51	29.04	27.35	32.85	32.85	33.9	34.54	40.57	34.13	37.48	35.63	34.61	37.93	37.6	34.89	1.06	0.08	-1.01	0.77	1.05	0.09
gene12244	AAEL001215	62.55	76.03	66.5	78.37	77.11	90.93	89.02	101.21	95.54	109.84	106.84	110.2	102.17	102.36	100.81	100.79	108.36	93.73	1.14	0.0042	-1.06	0.08	1.08	0.08
gene12241	AAEL001216	79.56	86.12	88.63	91.17	89.97	92.57	117.25	136.33	124.51	141.65	137.91	122.12	161.51	161.42	153.31	144.82	175.77	166.4	1.28	0	1.2	1.2e-08	1.52	0
gene12247	AAEL001218	68.59	66.75	77.24	65.4	60.9	62.31	61.44	67.91	67.3	61.75	65.86	67.52	77.54	74.67	89.65	82.31	80.15	75.55	-1.24	0.00109	1.17	8.1e-06	-1.06	0.37
gene12261	AAEL001219	7.29	7.19	8.03	6.76	7.44	7.36	12.53	10.08	12.93	12.57	11.44	12.42	14.57	13.35	12.23	20.26	10.31	14.32	1.32	1.77e-05	1.1	0.42	1.45	0.00262
gene12251	AAEL001220	27.56	22.85	26.51	28.63	25.66	16.29	28.28	26.21	27.22	22	23.16	16.61	26.61	22.81	24.39	28.48	20.44	24	-1.21	0.1	-1.03	0.76	-1.25	0.03
gene12238	AAEL001221	8.94	12.8	12.19	8.99	5.98	8.55	14.46	13.27	15.91	12.1	13.78	12.76	11.9	15.52	11.6	16.11	10.83	10.9	1.16	0.22	-1.18	0.08	-1.02	0.91
gene12260	AAEL001223	5.7	5.81	7.25	6.94	7.85	6.97	7.74	8.36	8.21	8.65	8.3	7.5	7.9	8.15	9.43	8.77	8.45	8.87	1.03	0.53	1	0.91	1.04	0.48
gene7651	AAEL001224	9.22	7.72	11.48	8.63	6.74	8.2	11.27	11.75	16.53	14.19	15.33	11.22	9.77	15.07	9.78	16.99	7.97	12.05	1.23	0.06	-1.22	0.12	1	1
gene7646	AAEL001228	4.98	10.5	9.03	11.6	11.55	15.2	8.57	17.01	11.58	16.45	15.79	18.02	15.28	14.16	17.5	15.27	18.73	18.14	1.14	0.38	1.06	0.54	1.2	0.11
gene7644	AAEL001230	5.04	7.28	6.2	9.42	10.43	10.56	7.31	12.42	9.93	17.41	14.38	16.87	12.7	16	14.44	12.53	19.26	17.33	1.3	0.09	1.1	0.45	1.43	0.00182
gene1582	AAEL001232	133.71	116.4	127.8	110.94	94.19	85.78	58.04	52.41	59.81	49.31	54.59	41.61	36.81	39.7	37.45	44.67	40.56	42.96	-2.5	1.56e-10	-1.39	2.48e-05	-3.44	1.61e-15
gene1576	AAEL001233	59.83	46.47	51.23	44.38	40.26	35.85	22.98	20.65	23.85	17.33	19.43	11.67	15.85	15.19	14.59	16.55	17.52	15.89	-2.91	1.33e-09	-1.3	0.03	-3.78	2.95e-13
gene1572	AAEL001235	32.28	31.29	29.74	29.16	34.55	31.84	35.8	40.79	43.3	42.94	48.23	49.72	45.6	51.73	51.59	50.03	48.66	54.36	1.14	0.01	1.09	0.06	1.25	1.02e-07
gene1573	AAEL001236	5.93	8.11	7.85	7.74	4.46	6.57	13.39	11.19	16.94	10.77	9.28	15.14	15.94	15.97	9.66	10.22	11.64	12.69	1.43	0.00777	-1.12	0.36	1.28	0.07
gene1583	AAEL001238	4.25	4.74	5	5.42	6.2	0	7.07	8.36	8.65	8.13	10.15	10.66	10.5	9.3	10.19	10.75	9.55	11.19			1.08	0.18
gene1584	AAEL001241	114.34	71.59	101.54	73.83	69.32	67.49	148.39	95.38	125.51	81.53	101.97	80.67	104.12	85.83	90.88	75.26	101.51	109.13	1.06	0.73	-1.18	0.24	-1.12	0.43
gene1581	AAEL001242	32.02	56.07	45.05	77.96	81.33	64.11	40.65	68.07	56.38	65.3	69.42	62.12	58.6	49.33	69.99	62.58	67.07	64.99	-1.16	0.24	-1.02	0.75	-1.19	0.16
gene1578	AAEL001243	0	0	0	0	0	0	3.55	5.5	4.74	4.43	3.83	5.23	5.96	4.69	5.48	6.17	5.53	7.08			1.17	0.06
gene1571	AAEL001244	19.66	21.91	21.93	29.48	24.71	23.5	20.81	25.57	23.48	29.3	27.52	28.57	25.03	25.25	28.16	28.46	31.13	30.39	-1.08	0.13	1.02	0.69	-1.06	0.19
gene6756	AAEL001245	6.93	10.24	4.51	11.31	15.1	5.45	11.34	19.63	8.43	9.64	10.74	8.22	9.01	14.73	15.43	8.74	11.7	16.97	1.03	0.9	1.04	0.82	1.08	0.71
gene6779	AAEL001246	6.02	5.1	5.49	4.42	4.05	5.96	3.54	6.73	5.12	3.77	7.12	8.06	13.34	7.92	10.05	9.61	5.59	10.35	-1.14	0.37	1.53	0.01	1.35	0.05
gene6781	AAEL001247	163.7	171.96	175.57	154.47	140.27	172.28	126.56	152.97	143.88	162.3	147.15	153.95	139.8	150.2	143.55	150.1	144.61	150.59	-1.32	7.43e-06	-1.07	0.02	-1.41	4.49e-08
gene6769	AAEL001249	4.66	0	0	4.75	4.74	0	4.2	6.91	4.97	6.04	6.12	5	6.46	8.67	8.67	5.68	6.11	7.39			1.18	0.09
gene6767	AAEL001250	37.99	41.55	39.94	40.57	37.16	40.43	49.37	48.54	45.99	47.62	45.58	45.49	45.85	50.73	49.51	41.42	47.26	48.01	-1.01	0.76	-1.07	0.12	-1.08	0.05
gene6787	AAEL001251	12.63	10.59	9.28	10.8	11.3	15.61	13.39	15.41	23.11	16.79	12.48	11.93	12.12	19.89	18.49	19.47	21.48	12.61	1.06	0.59	1	1	1.06	0.64
gene6751	AAEL001252	25.07	25.41	25.07	28.39	24.18	28.36	28.47	32.78	29.31	28.36	35.12	29.5	28.12	34.91	32.25	32.31	33.05	37.01	-1.02	0.58	1.01	0.89	-1.02	0.72
gene6777	AAEL001254	43.36	48.42	46.24	56.05	56.09	55.31	61.62	77.42	64.68	85.2	76.07	86.12	80.59	92.07	102.88	92.04	107.96	90.19	1.29	2.23e-06	1.22	0.000336	1.55	0
gene6773	AAEL001255	28.74	27.51	28.07	29.49	31.31	32.62	37.38	47.09	35.3	44.04	46.12	48.1	49.95	45.79	47.81	46.42	50.96	50.32	1.17	0.00205	1.06	0.23	1.23	2.92e-07
gene6755	AAEL001257	29.47	21.9	30.87	16.03	13.9	12.47	5.33	4.27	5.5	5.17	4.05	3.91	0	3.75	0	5.01	5.13	6.48	-5.44	2.39e-06
gene6771	AAEL001259	36.86	41.99	42.79	59.16	40.01	41.2	48.14	70.09	52.93	57.86	64.36	44.93	46.7	57.99	59.22	47.81	69.65	66.92	1.05	0.58	-1.06	0.52	-1.01	0.94
gene6790	AAEL001260	7.23	5.09	7.85	4.39	6.97	7.61	14.97	15	11.69	14.69	8.68	11.04	13.24	15.88	11.02	13.35	14.44	12.31	1.55	0.00204	-1.04	0.72	1.49	0.000137
gene6783	AAEL001261	5.1	5	5.01	4.16	3.72	0	4.67	0	4.24	3.95	0	4.19	3.81	4.07	4.99	3.81	4.47	4.18
gene6784	AAEL001262	11.89	11.75	13.07	10.1	11.17	11.14	0	3.95	5.4	0	4.99	4.46	0	0	0	0	0	0
gene6760	AAEL001264	88.84	74.33	102.56	83.38	81.69	80.13	95.54	107.11	129.08	115.23	103.24	144.39	115.5	115.35	133.38	121.21	127.31	128.12	1.12	0.2	-1.01	0.93	1.11	0.07
gene6758	AAEL001266	44.93	50.25	49.51	41.43	44.68	49.93	63.36	54.95	49	54.24	56.39	61.22	58.82	60.7	57.5	56.06	59.74	55.27	1.01	0.88	1.03	0.73	1.04	0.46
gene6762	AAEL001267	36.08	43.51	41.41	54.26	42.94	45.6	46.37	70.48	48.64	53.62	58.15	56.47	59.93	60.31	66.11	68.71	67.62	64.54	1.02	0.7	1.07	0.19	1.1	0.03
gene6766	AAEL001269	373.42	511.62	451.13	640.12	661.17	622.13	542.9	796.77	636.71	878.08	772.71	929.54	707.41	766.14	838.66	819.14	920.63	765.34	1.26	0.04	1.09	0.28	1.36	0.000167
gene6765	AAEL001270	23.34	25.12	24.31	28.52	29.58	27.03	27.45	36.83	31.53	34.45	34.56	32.66	35.39	31.45	31.72	35.68	37.04	37.84	1.03	0.39	-1.01	0.85	1.02	0.57
gene6763	AAEL001273	36.28	36.84	39.6	45.06	41.42	40.48	55.64	56.9	59.28	57.2	60.13	47.69	62.18	58.88	62.69	64.49	63.17	58.35	1.2	1.97e-06	1.05	0.14	1.27	0
gene6775	AAEL001274	0	0	0	7.94	0	0	5.94	4.48	0	0	0	0	0	0	4.52	0	0	0
gene6761	AAEL001275	99.56	103.86	102.26	103.73	98.16	98.61	106.65	109.88	114.91	107.21	114.93	102.28	110.05	116.33	114.99	120.15	126.48	118.13	-1.09	0.02	1.03	0.18	-1.05	0.1
gene6772	AAEL001277	18.5	16.78	16.57	15.94	20.11	13.98	19.39	17.68	23.84	17.62	18.41	19.73	24.14	26.41	27.94	17.74	21.41	18.28	-1.07	0.43	1.06	0.55	-1.01	0.95
gene6778	AAEL001280	30.39	32.25	28.09	36.44	38.46	41.47	42.25	39.95	40.19	34.64	38.06	37.08	43.31	43.68	41.12	46.11	47.78	45.76	-1.07	0.48	-1.04	0.64	-1.12	0.24
gene6789	AAEL001281	171.13	172.99	165.74	167.47	152.79	177.36	371.35	323.68	331.17	333.9	322.76	354.79	328.37	313.99	279.56	395.82	354.54	375.2	1.67	0	-1.07	0.33	1.56	1.1e-11
gene6757	AAEL001283	10.56	11.57	11.59	16.7	9.62	10.3	15.72	20.75	15.98	16.46	13.34	15.1	16.43	15.59	17.35	20.65	18.3	17.19	1.06	0.63	-1.02	0.87	1.05	0.72
gene6786	AAEL001284	38.02	65.4	61.89	74.77	75.31	57.63	30.65	49.25	45.39	46.75	61.7	42.6	44.58	54.44	52.44	44.21	35.8	27.07	-1.67	9.91e-06	-1.15	0.24	-1.94	3.07e-07
gene6785	AAEL001285	29.8	45.62	42.15	53.04	53.74	56.15	24.95	37.72	27.81	38.74	33.11	41.49	31.93	30.62	32.24	32.39	34.94	31.58	-1.61	4.45e-06	-1.08	0.27	-1.75	4.15e-09
gene2896	AAEL001287	30.8	37.47	36.18	43.03	43.1	47.53	507.72	371.3	376.39	343.57	380.51	344.61	493.47	461.18	378.51	424.06	405.63	423.24	8.26	0	1.08	0.37	8.76	0
gene2872	AAEL001289	5.73	13.79	7.77	10.48	7.34	10.73	5.13	5.24	8.87	7.73	9.35	9.96	6.14	7.19	10.2	9.38	9.86	7.42	-1.5	0.02	-1.01	0.96	-1.5	0.01
gene2901	AAEL001290	14740.6	12838.5	15808.4	12472	10848.5	11970.4	61.61	103.27	144.59	48.96	109.9	58.4	26.47	26.73	19.79	11.64	27.21	22.39	-128.45	6.66e-29	-3.33	5.75e-05	-413.36	1.09e-36
gene2871	AAEL001293	0	4.68	4.67	4.87	3.88	4.89	0	0	0	0	0	0	0	0	0	0	0	0
gene2891	AAEL001294	830.83	592.11	709.14	538.02	474.01	473.72	1082.71	725.21	896.88	677.37	706.47	721.71	1106.73	901.98	846.55	1056.5	798	891.37	1.18	0.21	1.17	0.09	1.36	0.00415
gene2888	AAEL001295	106.07	95.86	102.53	99.25	87.09	83.25	134.47	124.03	151.89	128.74	123.64	124.14	114.36	130.3	121.42	158.22	118.44	109.52	1.14	0.08	-1.1	0.17	1.03	0.71
gene2882	AAEL001296	40.93	47.57	46.4	56.44	55.44	50.98	44.91	59.12	51.51	55.9	53.07	53.97	54.48	54.09	58.42	57.6	55.21	59.1	-1.07	0.05	1.04	0.15	-1.03	0.31
gene2900	AAEL001297	40.44	39.5	41.2	31.16	35.72	29.54	65.93	42.14	49.61	43.01	46.29	42.53	67.66	60.39	49.13	63.01	50	52.09	1.11	0.42	1.1	0.4	1.22	0.04
gene2866	AAEL001299	29.5	27.19	29.31	34.93	30.83	25.49	22.02	22.16	23.43	22.98	27.13	19.1	23.13	24.91	31.88	33.36	27.69	32.65	-1.55	8.17e-12	1.18	0.02	-1.3	0.000113
gene2899	AAEL001300	15.48	12.48	12.86	15.79	14.08	16.02	20.78	21.12	24.32	20.11	20.7	24.12	28.53	23.39	26.05	25.72	24.33	21.21	1.23	0.00093	1.05	0.47	1.28	0.00024
gene2887	AAEL001302	20.77	30.01	31.55	30.7	27.77	25.71	26.5	29.05	32.6	23.83	28.53	21.72	23.44	26.68	31.43	34.9	32.85	38.13	-1.27	0.03	1.06	0.6	-1.2	0.1
gene2889	AAEL001304	25.06	28.18	28.36	33.78	32.22	31.47	24.41	34.33	26.52	34.57	32.4	30.31	31.07	36.02	37.65	35.49	39.47	38.28	-1.17	0.00013	1.13	0.00542	-1.03	0.36
gene2886	AAEL001305	16.74	23.54	21.25	18.6	19.4	23.29	26.78	26.36	33.23	28.99	27.77	36.59	32.11	35.27	30.05	31.64	36.01	36.7	1.19	0.02	1.03	0.62	1.23	0.000281
gene2894	AAEL001306	3385.78	2770.43	3219.66	2512.24	2413.14	2412.65	12048.1	9127.53	11065.8	8465.76	9152.63	7244.2	10045.6	9152.35	7985.15	8909.58	8031.73	7769.66	4	0	-1.12	0.06	3.43	0
gene2869	AAEL001308	191.06	171.49	179.53	164.15	146.7	141.97	394.68	279.78	357.21	270.24	309.68	245.92	417.45	365.14	305.16	424.63	294.04	302.85	1.59	7.33e-05	1.08	0.44	1.75	5.1e-07
gene2885	AAEL001310	13.34	10.83	10.41	9.17	9.36	6.89	22.51	11.19	19.89	15.02	15.68	13.96	15.08	22.81	8.92	17.64	14.39	14.31	1.32	0.1	-1.16	0.39	1.14	0.46
gene2874	AAEL001312AAEL001292	12.88	9.65	13.33	11.19	10.22	11.81	20.08	17.36	18	16.43	17.08	15.41	18.97	17.1	22.72	21.74	22.83	23.84	1.23	0.02	1.13	0.08	1.39	1.24e-05
gene2884	AAEL001313	13.4	16.06	11.35	9.67	12.95	7.71	14.76	13.21	13.58	10.23	14.51	6.15	7.71	7.73	15.69	13.39	11.03	11.32	-1.22	0.21	-1.19	0.28	-1.46	0.02
gene2902	AAEL001314	107.62	124.93	114.47	117.44	135.93	153.55	124.65	128.82	107.93	124.09	139.32	142.41	123.14	138.85	136.49	127.19	141.9	130.42	-1.2	0.00152	-1.04	0.41	-1.24	6.53e-05
gene2878	AAEL001315	8.94	10.64	10.78	14.18	12.91	13.76	12.18	18.27	17.98	16.19	16.13	15.45	15.67	16.59	15.16	18.25	19.51	17.06	1.1	0.17	-1.02	0.71	1.07	0.26
gene2865	AAEL001316	6.25	8.38	8.85	9.42	9.96	10.74	12.27	11.83	10.33	11.49	13.93	19.9	15.06	13.97	16.46	18.42	21.22	15.12	1.21	0.11	1.15	0.2	1.39	3.71e-05
gene2892	AAEL001317	20.27	24.22	25.02	26.83	26.75	28.28	26.96	37.52	34.88	40.61	42.92	40.71	44.38	42	38.04	41.78	48.15	41.48	1.23	0.000489	1.08	0.17	1.33	2.53e-11
gene2890	AAEL001318	30.84	24.9	24.7	27.4	24.58	21.47	7.06	9.43	10.26	4.14	6.83	4.15	8.44	6.19	5.82	7.25	4.65	6.32	-4.54	1.29e-24	-1.19	0.34	-5.38	1.66e-31
gene2873	AAEL001319	6301.17	5811.18	6299.93	6036.51	5731.89	5369.32	47.77	98.07	144.57	49.43	87.63	44.6	3.62	4.35	0	0	4.91	4.72	-79.32	1.27e-49
gene2897	AAEL001321	13.61	15.29	16.22	18.68	18.51	16.21	18.88	23.52	23.13	25.22	22.96	23.16	23.91	21.67	27.26	24.09	28.27	28.46	1.16	2.34e-05	1.06	0.21	1.23	1.25e-05
gene2895	AAEL001322	12.02	18.58	14.91	20.14	18.04	19.41	22.83	26.14	23.34	24.56	26.92	27.39	27.02	30.9	30.25	33.49	31.44	26.54	1.24	0.000164	1.12	0.00395	1.39	3.32e-08
gene2870	AAEL001323	697.75	547.75	633.14	654.86	599.19	530.3	2091.05	1723.97	1997.93	1645.51	1636.09	1379.29	1664.26	1586.47	1483.56	1315.79	1459.97	1377.61	2.6	0	-1.15	0.02	2.16	0
gene3737	AAEL001324	8.53	8.57	8.33	11.63	11.86	10.06	13.44	17.76	17.43	18.78	19.63	19.5	18.47	20.42	21.26	22.22	25.26	23.17	1.47	9.93e-10	1.14	0.00706	1.67	0
gene3757	AAEL001325	51.12	39.1	44.05	34.55	38.55	42.1	87.32	80.65	84.25	71.01	76.6	77.25	88.31	74.04	80.92	86.4	75.01	79.89	1.58	1.87e-07	-1.05	0.4	1.5	1.23e-07
gene3756	AAEL001326	0	0	0	0	3.65	0	3.94	5.21	0	4.54	0	3.85	4.12	4.82	4.54	3.87	4.95	3.87
gene3736	AAEL001328	0	0	0	3.87	0	0	0	0	4.14	0	4.32	0	0	0	5.19	0	0	0
gene3749	AAEL001329	16.14	18.66	19.35	16.75	14.04	19.2	20.53	21.53	18.06	21.53	25.07	26.14	28.38	25.83	21.98	23.45	23.69	23.86	1.03	0.68	1.03	0.68	1.06	0.44
gene3738	AAEL001331	13.77	11.9	16.91	13.27	11.86	11.76	18	17.03	19.92	18.73	14.26	18.58	23.1	18.56	19.44	22.25	21.24	19.54	1.08	0.42	1.07	0.3	1.16	0.07
gene3751	AAEL001332	12.29	14.74	14.73	15.07	15.61	16.18	18.5	23.91	18.63	21.95	20.39	24.21	25.6	20.23	22.9	26.29	24.89	19.14	1.18	0.00166	1.02	0.79	1.2	0.00469
gene3758	AAEL001334	55.85	66.32	54.84	59.21	58.83	67.94	66.85	69.21	72.89	65.52	76.03	76.81	72.62	73.51	77.11	80.24	79.48	74.56	-1.01	0.81	1	0.93	-1.01	0.83
gene3754	AAEL001336	113.95	116.63	100.48	104.88	108.72	115.59	121.5	127.85	140.68	128.95	131.48	151.17	133.26	130.71	141.68	147.86	140.29	143.72	1.01	0.84	-1.01	0.71	-1	0.92
gene3741	AAEL001339	38.83	37.28	38.87	38.67	33.27	38.37	47.26	55.47	52.9	51.47	51.3	59.15	65.16	63.53	61.63	60.92	68.36	61.39	1.17	0.000686	1.13	0.00028	1.32	3.33e-12
gene3767	AAEL001340	0	0	0	4.13	0	0	0	0	0	4.46	0	5.04	0	3.97	4.65	3.87	5.32	4.91
gene3743	AAEL001341	121.68	118.47	130.65	125.96	127.06	137.23	103.52	144.8	131.14	155.26	150.97	134.51	132.51	139.64	135.92	137.47	160.26	167.8	-1.09	0.1	1.02	0.66	-1.06	0.23
gene3745	AAEL001342	5.7	5.32	5.62	4.23	3.76	0	9.15	7.34	8.05	4.87	7.3	5.06	8.51	10.48	5.05	11.97	5.83	6.89			1.06	0.75
gene3764	AAEL001343	0	0	0	0	0	4.97	0	0	0	0	0	0	4.16	0	6.52	5.9	0	4.09
gene3742	AAEL001345	0	3.85	0	3.71	0	0	5.71	6.26	4.79	7.36	6.3	6.92	6.49	7.33	8.88	8.25	9.13	8.17			1.18	0.01
gene3750	AAEL001346	4.75	4.09	7.6	5.48	6.31	6.63	7.85	8.29	7.09	8.87	9.11	10.2	9.62	8.48	10.57	8.93	10.81	16.53	1.18	0.09	1.16	0.24	1.37	0.03
gene3739	AAEL001347	9.82	9.24	10.24	13.02	11.42	8.38	0	0	0	0	0	0	0	0	0	0	0	0
gene3755	AAEL001350	19.47	22.14	18.49	21.65	20.36	18.18	26.15	26.62	29.72	30.19	32.72	29.28	36.07	31.83	34.3	34.37	34.37	31.49	1.16	0.00101	1.08	0.06	1.25	5.79e-07
gene3748	AAEL001351	36.6	48.42	50.14	47.92	41.96	47.28	76.27	70.93	83.53	65.41	70.54	69.23	68.61	71.53	57.06	70.12	66.84	72.64	1.33	0.000131	-1.15	0.07	1.15	0.02
gene3765	AAEL001352	69.51	79.11	82.19	89.92	85.02	100.92	103.54	137.06	125.36	140.27	129.28	124.77	148.55	163.25	153.68	155.96	163.04	159.34	1.3	7.97e-10	1.21	1.64e-10	1.56	0
gene3760	AAEL001354	80.98	80.23	65.12	78.52	81.25	95.98	84.22	87.83	86.71	86.03	92.23	106.65	76.42	93.39	79.49	84.19	93.16	87.38	-1.06	0.33	-1.13	0.01	-1.2	0.003
gene3734	AAEL001355	92.32	69.12	78.86	63.29	53.76	49.09	67.53	65.77	72.9	60.95	66.55	55	62.32	63.59	54.74	71.47	58.21	58.56	-1.25	0.12	-1.12	0.08	-1.39	0.02
gene3763	AAEL001356	70.37	75.56	74.3	85.43	85.68	87.29	68.41	90.49	84.63	98.16	100.13	88.95	88.22	94.03	95.59	89.3	100.17	96.55	-1.06	0.17	1.04	0.36	-1.02	0.41
gene3753	AAEL001357	0	0	0	0	0	0	0	0	0	0	0	0	0	0	3.81	3.92	4.27	4.22
gene3766	AAEL001358	13.68	13.58	15.15	16.23	13.41	12.67	16.71	21.55	22.62	18.93	18.29	17.08	19.33	20.09	19.23	23.02	20.17	17.43	1.11	0.14	-1.05	0.44	1.05	0.36
gene10438	AAEL001359	8.02	10.78	8.78	8.79	11.24	11.5	10.24	11.76	10.19	14.76	13.03	11.71	12.11	13.99	13.81	14.7	15.39	15.55	-1.01	0.87	1.1	0.08	1.09	0.17
gene10432	AAEL001360	35.39	44.19	40.18	39.06	43.48	47.64	45.03	56.47	49.3	52.12	54.38	56.87	47.55	53.74	46.79	51	56.25	59.24	1.05	0.24	-1.06	0.14	-1.02	0.75
gene10425	AAEL001361	9.76	12.07	11.01	12.46	12.99	10.35	19.19	23.45	19.05	19.71	20.37	18.2	24.14	26.03	27.33	28.41	26.55	25.18	1.46	2.89e-15	1.24	5.67e-09	1.81	0
gene10445	AAEL001363	11.86	10.75	12.49	12.09	12.78	9.05	15.06	20.61	16.61	17.11	17.33	17.15	20.04	17.93	22.94	17.22	14.72	15.01	1.21	0.04	-1.05	0.6	1.15	0.15
gene10410	AAEL001366	8.28	7.98	8.74	8.44	6.87	8.44	13.4	16.24	11.79	10.51	11.35	15.68	12.17	14.26	8.41	13.87	12.75	14.56	1.39	0.00191	-1.12	0.31	1.24	0.05
gene10413	AAEL001367	10.16	14.01	11.56	13.84	14.89	15.43	15.55	19.05	14.29	19.41	20.23	21.55	18.47	18.23	22.91	20.84	23.04	22.01	1.14	0.07	1.07	0.29	1.21	0.000403
gene10427	AAEL001368	10.61	11.95	12.92	14.66	15.06	15.52	14.23	20.05	16.8	18.96	22.08	19.05	16.68	19.28	21.06	21.29	23.36	22.93	1.15	0.03	1.06	0.35	1.21	0.000815
gene10412	AAEL001371	8.76	6.82	8.16	7.37	8.9	8.44	9.1	10.67	11.54	13.1	14.04	12.22	14.09	17.11	13.57	16.8	14.94	16.39	1.2	0.03	1.2	0.0036	1.44	3.44e-07
gene10419	AAEL001372	13.73	14.21	15.94	17.17	17.08	16.79	17.09	24.33	20.02	21.3	23.33	21.92	21.4	23.08	25.29	26.56	24.12	25.53	1.13	0.00179	1.08	0.06	1.22	3.77e-09
gene10433	AAEL001374	30.77	30.43	32.74	33	27.34	29.65	45.71	40.27	44.96	38.55	45.92	37.05	40.66	45.79	39.25	49.38	41.34	37.73	1.15	0.03	-1.05	0.47	1.09	0.14
gene10434	AAEL001375	104.46	124.87	108.65	121.57	123.53	121.8	127.24	134.94	133.37	131.94	127.51	122.58	120.55	143.38	180.92	161.4	153.82	143.29	-1.08	0.01	1.08	0.14	1.01	0.9
gene10437	AAEL001376	61	58.76	46.48	80.73	68.14	55.09	95.54	75.32	80.2	75.83	76.8	65.16	69.25	76.05	81.28	99.52	73.92	106.21	1.03	0.81	-1.02	0.85	1	0.96
gene10426	AAEL001377	13.32	8.02	5.42	6.79	0	19.63	13.08	17.26	8.43	17.37	17.6	8.71	15.38	22.25	13.9	20.99	12.29	17.47			1.18	0.41
gene10429	AAEL001378	38.96	51.38	41.38	50.03	51.42	55.6	48.85	61.55	55.11	65.81	59.62	61.13	61.55	68.75	68.69	58.14	68.66	62.06	1.02	0.64	1.04	0.35	1.06	0.22
gene10422	AAEL001379	23.01	29.54	30.1	33.86	31.88	32.84	31.71	34.53	33.95	37.94	38.68	37.18	33.79	40.88	37.47	36.23	39.02	40.33	-1.01	0.81	1.01	0.77	1	0.96
gene10423	AAEL001381	27.1	35.38	30.96	37.88	43.25	38.47	38.59	41.61	38.56	49.66	45.97	55.47	49.53	48.33	48.2	48.07	54.62	50.2	1.07	0.36	1.04	0.49	1.11	0.03
gene10421	AAEL001382	4.57	7.18	5.74	7.6	7.62	0	9.44	14.2	7.06	7.78	6.1	10.82	7.4	7.66	12.55	12.38	12.68	13.62			1.07	0.69
gene10418	AAEL001383	9.34	7.2	6.59	12.86	16.19	7.71	6.87	13.07	12.77	13.15	22.7	12.21	14.85	19.68	16.57	20.6	15.27	17.64	1.08	0.69	1.21	0.2	1.31	0.08
gene10408	AAEL001384	10.06	14.85	11.39	23.22	22.06	13.94	17.57	22.85	22.73	20.64	24.18	19.65	21.77	19.88	26.19	23.1	21.68	22.79	1.12	0.32	-1	0.96	1.12	0.33
gene10416	AAEL001385	52.69	54.02	59.45	56.88	59.48	58.03	68.31	74.9	71.71	79.46	73.54	83.61	75.59	78.8	76.07	79.48	86.52	80.63	1.12	0.00259	-1	0.91	1.11	1.22e-05
gene10430	AAEL001386	5.94	10.49	6.44	10.6	11.27	5.84	11.66	13.85	9.52	11.36	13.07	9.83	7.62	9.67	17.05	11.96	10.96	15.06	1.12	0.45	-1.03	0.82	1.09	0.59
gene10431	AAEL001387	0	4	4.55	5.62	5.9	6.22	7.14	8.12	7.69	9.17	8.49	9.53	9.43	9.41	9.22	9.03	9.7	9.77			1.04	0.3
gene10420	AAEL001388	31.69	25.33	30.39	24.69	24.55	21.64	27.2	29.11	28.65	25.66	29.49	29.98	25.82	25.67	24.58	25.24	26.34	28.68	-1.14	0.16	-1.17	2.15e-05	-1.33	0.00302
gene10439	AAEL001389	87.66	81.59	85.97	99.34	92.72	86.61	104.64	115.48	109.97	121.6	110.11	102.48	110.06	101.1	107.21	111.89	117.25	114.48	1.05	0.08	-1.05	0.06	1	0.95
gene10424	AAEL001390	3.82	5.32	14.76	10.4	7.16	9.52	0	6.17	3.87	8.42	10.78	9.78	4.8	0	0	5.36	58.72	5.8
gene10435	AAEL001391	16.73	8.65	8.22	8.08	11.17	12.05	4.15	9.49	5.35	6.98	8.75	9.95	10.48	5.61	7.17	7.77	7.99	5.73	-1.85	0.00432	-1.07	0.66	-2	0.00145
gene10411	AAEL001393	18.55	18.41	18.28	26.41	24.34	16.44	29.41	30.95	29.33	28.47	30.33	22.07	26.96	26.95	29.07	25.84	28.48	25.88	1.18	0.04	-1.1	0.07	1.07	0.31
gene1789	AAEL001394	23.58	23.62	26.14	25.97	27.59	25.42	35.93	38.31	34.22	40.83	46.48	40.78	44.17	40.53	44.25	44.38	46.09	44.63	1.3	2.39e-09	1.05	0.19	1.36	0
gene1806	AAEL001395	15.11	12.35	14.41	14.47	14.4	15.52	15.95	21.23	17.86	19.35	20.44	17.12	19.61	17.53	20.07	17.07	21.73	18.37	1.04	0.43	-1.05	0.25	-1.01	0.82
gene1798	AAEL001397	20.2	20.04	23.23	26.46	21.38	21.78	27.05	35.31	35.97	35.05	36.26	36.39	38.89	40.68	40.31	41.76	40.8	42.84	1.29	3.41e-08	1.12	0.000541	1.45	0
gene15923	AAEL001398	51.18	48.74	58.39	63.54	55.55	53.2	43.94	56.72	50.9	59.85	59.57	52.5	52.64	56.45	56.65	54.8	67.02	64.09	-1.21	0.000144	-1	0.97	-1.21	0.000115
gene1828	AAEL001398	4.68	11.66	6.18	9.85	13.29	9.47	9.18	12.33	13.49	4.14	0	11.06	0	5.64	10.19	12.18	0	5.65
gene1805	AAEL001400	25.91	29.64	31.63	33.85	24.86	22.91	38.15	29.37	28.71	46.46	29.95	36.42	34.06	30.8	31.27	39.97	40.14	33.13	-1	1	-1.09	0.44	-1.09	0.35
gene1821	AAEL001401	0	0	0	0	0	0	0	0	0	0	0	5.13	3.73	0	23.52	4.39	0	0
gene1801	AAEL001402	0	0	0	0	0	0	0	0	0	0	4.03	0	0	4.31	50.17	5.61	4.83	0
gene1790	AAEL001403	99.69	86.19	94.36	77.34	76.63	85.71	85.71	79.77	85.78	89.54	84.15	76.29	82.1	79.4	71.39	79.27	76.67	73.88	-1.24	0.00884	-1.15	0.00216	-1.43	4.01e-05
gene1811	AAEL001404	23.68	26.74	27.4	29.98	27.41	29.86	25.7	31.12	26.76	27.32	28.67	29.93	30.25	29.66	30.12	32.78	34.24	30.93	-1.17	5.22e-07	1.04	0.21	-1.12	0.000107
gene1787	AAEL001405	36.02	37.54	35.12	37.81	33.57	33.14	36.4	35.73	41.63	37.95	37.56	42.12	42.9	39.7	42.65	41.81	46.46	41.13	-1.12	0.03	1.03	0.5	-1.08	0.06
gene1791	AAEL001406	35.7	44.05	38.62	48.41	50.04	49.84	55.32	72.46	64.98	88.89	80.43	72.86	83.24	78.95	87.69	63.44	105	75.63	1.41	1.06e-07	1.11	0.2	1.55	4.14e-08
gene1829	AAEL001407	14.85	12.6	12.85	18.2	9.98	10.42	17.87	13.92	16.29	13.09	15.13	12.94	12.15	15.63	11.81	16.15	18.27	10.57	-1.1	0.46	-1.17	0.16	-1.28	0.06
gene1793	AAEL001410	10.21	12.49	12.79	13.42	11.67	11.89	14.52	17.37	16.78	18.79	14.87	20.89	18.61	20.33	19.75	19.74	22.86	18.68	1.16	0.02	1.08	0.17	1.25	3.14e-09
gene1812	AAEL001411	17.39	18.67	21.08	27.27	24.8	20.47	27.17	32.93	28.31	29.56	30.39	25.84	29.67	29.17	35.18	36.28	34.34	37.11	1.17	0.00239	1.13	0.00391	1.32	1.19e-06
gene1814	AAEL001412	28.02	32.72	28.51	26.43	25.32	29.32	38.5	51.54	42.93	41.29	40.34	35.9	39.53	47.88	37.29	39.36	48.39	51.44	1.19	0.01	-1.04	0.58	1.14	0.06
gene1815	AAEL001414	6.33	6.1	9.59	7.67	8.28	7.74	7.74	7.67	6.53	7.1	10.22	7.24	6	7.61	51.11	9.53	10.33	8.9	-1.23	0.03	1.84	0.32	1.51	0.47
gene1786	AAEL001416	10.73	11.67	9.62	12.46	12.51	9.68	13.68	14.63	14.23	14.44	15.17	11.95	15.83	15.57	17.4	15.66	16.89	17.99	1.05	0.31	1.11	0.0078	1.17	0.000651
gene1825	AAEL001419	4.85	6.59	6.4	8.01	6.96	7.3	9.5	10.87	9.21	15	13.55	14.61	10.4	12.43	11.14	11.3	11	11.28	1.54	0.000333	-1.26	0.03	1.21	0.00125
gene1807	AAEL001420	0	0	0	0	0	0	0	0	0	0	0	0	4.09	5.86	60.72	5.04	3.69	5.12
gene1826	AAEL001421	47.15	48.81	49.27	53.09	51.22	49.98	63.58	72.54	68.17	71.7	70.16	75.35	78.25	82.69	92.23	91.52	89.49	82.72	1.19	2.67e-13	1.2	2.46e-10	1.43	0
gene1818	AAEL001422	42.3	36.18	36.41	41.84	36.67	36.55	60.85	71.24	63.72	66.97	60.31	69.61	76.15	71.23	73.66	77.19	80.59	61.41	1.41	6.39e-12	1.04	0.45	1.47	4.52e-10
gene1808	AAEL001423	73.2	59.69	65.86	55.45	51.96	49.57	95.98	75.86	90.08	70.56	81.61	67.2	83.84	82.11	70.5	97.44	68.83	77.76	1.13	0.3	-1.06	0.54	1.06	0.56
gene1796	AAEL001424	20.28	24.03	25.91	24.53	22.58	26.46	28.72	18.6	21.27	17.42	18.59	27.79	26.52	21.41	22.48	24.51	23.67	24.48	-1.33	0.00492	-1.02	0.87	-1.35	4.08e-09
gene1803	AAEL001425	9.33	9.23	9.33	8.01	11.68	5.5	13.5	13.49	13.93	14.86	16.35	14.39	16.38	15.65	17.43	17.03	19.17	19.07	1.3	0.01	1.1	0.18	1.44	0.000501
gene1800	AAEL001426	17.49	19.97	16.97	20.43	19.39	19.53	17.62	25.56	22.76	22.6	23.62	25.92	23.65	29.17	28.41	23.36	32.01	24.67	-1.02	0.67	1.08	0.23	1.06	0.34
gene1810	AAEL001429	124.36	134.45	115.25	141.05	126.6	167.09	142.26	196.86	118.33	217.39	190.22	197.56	157.09	172.51	172.47	150.18	177.58	158.44	1.12	0.21	-1.09	0.29	1.03	0.53
gene1817	AAEL001431	14.3	14.43	19.16	17.79	16.06	17.59	17.06	20.63	19.27	22.34	20.68	19.82	24.85	21.52	24.92	23.93	28.58	26.13	-1.01	0.87	1.17	0.000201	1.16	0.00286
gene1820	AAEL001432	67.52	64.95	71.53	67.86	61.23	59.16	87.4	87.79	87.15	83.66	84.53	71.13	108.52	104.96	109.32	111.25	111.65	113.46	1.12	0.06	1.28	1.84e-12	1.41	0
gene1792	AAEL001433	18.74	25.84	22.41	31.82	31.59	37.52	26.3	36.38	28.88	42.46	34.49	37.91	26.89	29.98	28.81	21.66	35.86	27.94	1.05	0.65	-1.29	0.00144	-1.23	0.06
gene1795	AAEL001434	36.53	42.2	36.87	47.67	43.58	48.07	74.21	81.95	71.61	82.86	83.01	69.21	81.89	81.84	81.89	83.83	84.48	88.88	1.56	0	1.06	0.03	1.64	0
gene1827	AAEL001435	0	4.6	0	5.85	4.32	0	15.29	11.83	12.85	9.53	11.85	5.57	12.34	9.76	9.38	7.36	10.81	7.29			-1.28	0.15
gene1816	AAEL001436	8.2	5.08	6.68	9.93	9.21	0	4.31	5.92	5.12	5.73	6.42	4.14	4.06	5.35	3.98	4.08	5.41	5.07			-1.24	0.01
gene1788	AAEL001437	102.57	92.23	104.04	110.87	108.93	85.66	0	4.31	4.03	0	4.99	0	0	0	0	0	0	0
gene1784	AAEL001438	0	4.07	0	5.58	4.94	0	4.15	4.88	5.16	5.54	7.27	6.91	5.78	7.13	8.26	7.23	7.37	9.26			1.22	0.03
gene1785	AAEL001439	4.44	7.08	0	5.94	4.61	4.89	4.07	6.64	6.05	5.39	5.61	5.18	4.03	5.46	4.03	6.8	4.38	6.11			-1.3	0.03
gene7487	AAEL001440	22.68	28.2	29.18	37.27	37.05	30.24	32.03	45.45	37.2	42.74	42	38.08	41.92	44.05	47.8	46.99	45.26	45.71	1.12	0.05	1.12	0.000905	1.24	4.54e-06
gene7504	AAEL001442	40.04	60.32	51.57	77.8	81.02	75.45	37.5	59.37	45.82	59.31	60.04	60.3	49.62	47.68	56.71	52.03	57.45	52.26	-1.4	0.00357	-1.04	0.56	-1.45	0.000642
gene7499	AAEL001444	7.42	9.31	6.63	7.96	9.49	9.3	8.8	10.25	10.02	10.24	11.19	9.38	9.52	9.7	8.96	9.83	7.83	10.79	-1.03	0.59	-1.15	0.02	-1.19	0.01
gene7507	AAEL001446	96.22	97.63	103.93	98.28	97.59	96.2	81.73	85.58	81.56	92.4	87.92	83.42	80.5	69.3	79.96	78.95	81.05	81.26	-1.35	3.31e-15	-1.15	3.36e-08	-1.54	9.21e-27
gene7497	AAEL001447	131.65	141.08	138.59	158.16	153.36	144.59	94.54	103.85	91	111.38	115.89	106.23	100.11	98.41	99.24	96.76	97.61	96.18	-1.63	4.18e-100	-1.08	0.00577	-1.77	1.05e-196
gene7505	AAEL001448	13.45	14.76	13.2	16.79	16.12	15.3	13.44	19.3	15.71	19.78	20.99	21.43	19.25	20.13	20.79	20.52	24.94	21.04	1.03	0.68	1.08	0.23	1.11	0.00836
gene7495	AAEL001449	0	4.12	4.83	0	0	5.25	3.53	4.61	5.2	0	0	0	5.62	4.93	6.97	7.19	6.5	5.93
gene7486	AAEL001451	24.79	26.16	27.21	27.84	33.25	28.25	37.05	28.43	28.64	33.13	33.11	32.92	32.73	32.36	30.82	35.26	39.37	29.66	-1.06	0.36	-1.05	0.51	-1.11	0.04
gene7490	AAEL001455	6.03	7.33	8.25	8.59	8.52	6.83	9.93	11.88	9.48	13.79	13.29	13.03	11.34	13.83	13.13	11.49	14.99	15.53	1.26	0.00042	1.04	0.54	1.32	9.1e-05
gene7501	AAEL001457	11.33	12.54	13.08	13.27	12.57	12.88	10.8	10.82	14.48	11.48	18.67	10.33	10.88	11.23	14.76	15.7	10.08	10.96	-1.23	0.03	-1.13	0.33	-1.38	8.31e-06
gene7511	AAEL001459	7.19	6.35	8.55	8.69	8.26	8.2	6.69	6.45	6.67	7.74	6.18	7.85	8.41	7.39	7.79	6.63	8.26	8.17	-1.4	9.14e-09	1.03	0.56	-1.35	8.87e-08
gene7494	AAEL001460	15.85	22.91	16.63	25.87	18.84	14.95	26.97	32.86	27.84	23.16	32.39	27.09	31.45	32.6	41.37	30.53	41.25	36.04	1	1	1	1	1	1
gene7508	AAEL001463	28.35	45.78	40.74	36.24	45.89	59.8	35.28	29.8	37.22	50.83	51.48	49.29	43.02	39	50.44	54.11	46.75	38.55	-1.25	0.07	-1.02	0.85	-1.27	0.03
gene7512	AAEL001464	10.1	12.56	14.25	11.05	11.01	10.29	14.33	12.66	15.54	15.04	16.98	13.35	13.76	14.26	14.19	18.72	12.59	13.59	1.03	0.72	-1.1	0.2	-1.07	0.44
gene7492	AAEL001466	82.66	76.04	75.36	77.27	81.09	74.59	46.86	41.68	40.66	36.68	45.1	39.01	42.33	41.75	37.85	53.06	46.01	46.85	-2.22	1.02e-36	1.01	0.94	-2.18	7.51e-39
gene7493	AAEL001467	5.82	5.75	6.91	7.66	8.13	5.68	4.81	5.81	4.22	4.61	4.34	0	3.65	0	3.91	4.05	3.97	4.02
gene7485	AAEL001470	9.71	9.35	10.54	9.72	8.08	10.69	11.06	16.23	14.94	13.19	14.52	16.39	13.72	17.05	18.36	16.46	16.43	15.19	1.2	0.00639	1.04	0.5	1.25	0.000146
gene6097	AAEL001471	140.33	160.72	152.38	174.49	172.3	163.36	250.92	273.75	252.31	277.5	282.7	278.81	292.59	296.36	301.69	313.82	308.8	279.42	1.42	0	1.08	0.00016	1.54	0
gene6132	AAEL001472	18.66	25.46	28.37	27.82	28.9	29.82	20.92	32.49	25.43	35.19	34.33	35.07	35.28	36.23	34.51	33.14	33.57	34.29	-1.05	0.58	1.06	0.35	1.02	0.7
gene6116	AAEL001473	26.86	35.72	33.09	43.3	42.18	41.06	33.77	42.05	38.66	41.78	43.15	38.13	38.56	37.99	44.06	42.89	41	39.03	-1.11	0.03	-1.03	0.27	-1.14	0.00954
gene6104	AAEL001475	7.33	9.49	9.18	13.16	11.14	11.72	10.36	11.12	8.75	14.83	10.32	10.85	12.08	13.09	12.93	11.08	13.8	14.27	-1.15	0.13	1.07	0.34	-1.07	0.35
gene6122	AAEL001476	56.46	62.6	70.38	77.03	77.34	63.13	69.15	71.95	66.6	65.94	70.42	65.71	66.03	66.28	77.25	65.99	70.69	73.25	-1.18	0.000108	-1.04	0.27	-1.22	9.9e-07
gene6099	AAEL001477	0	4.39	0	5.33	5.18	0	3.97	3.73	0	4.08	4.69	0	0	0	3.73	4.11	4.45	4.66
gene6127	AAEL001478	8.91	9.67	10.05	11.3	11.97	10.1	10.65	14.86	13.15	13.46	18.14	12.16	13.36	13.62	16.91	14.78	13.61	15.08	1.11	0.16	-1.01	0.9	1.1	0.04
gene6115	AAEL001479	123.33	163.35	156.31	156.11	178.63	197.1	144.71	181.77	162.06	206.49	195.2	234.75	177.41	181.24	183.93	170.79	174.99	171.24	1	0.98	-1.09	0.23	-1.08	0.17
gene6107	AAEL001480	16.57	21.96	19.52	22.39	25.67	26.75	23.34	31.28	25.92	30.55	29.84	32.83	31.59	31.98	31.82	31.33	32.29	32.09	1.1	0.16	1.05	0.19	1.16	0.0027
gene6096	AAEL001482	5.52	4.69	6.5	8.11	7.6	6.95	8.36	11.93	8.53	8.59	10.98	10.38	7.78	9.04	10.84	11.21	10.56	10.41	1.21	0.03	-1.07	0.35	1.13	0.12
gene6113	AAEL001483	5.53	7.87	8.6	10.36	9	11	6	5.48	5.85	9.56	10.38	6.74	7.03	8.23	6.98	6.94	8.97	7.71	-1.47	0.002	-1.04	0.7	-1.53	1.52e-05
gene6120	AAEL001484	152.78	189.74	188.49	223.08	225.97	225.22	250.51	317.68	267.38	310.66	305.21	319.83	294.78	313.09	327.34	320.14	337.89	310.17	1.3	1.76e-05	1.05	0.21	1.35	3.83e-12
gene6125	AAEL001485	0	0	0	0	0	0	4.29	5.87	4.07	5.05	6.11	5.31	4.6	3.88	7.64	5.83	5.6	5.33			-1.02	0.87
gene6106	AAEL001488	239.09	268.49	251.66	237.85	230.59	277.67	378.75	385.43	405.49	374.91	422.05	397.03	434.3	439.74	513.24	481.04	468.76	448.79	1.31	2.14e-09	1.12	0.000553	1.46	0
gene6128	AAEL001490	20.12	21.01	22.57	26.03	37.35	32.29	69.53	60.62	57.72	71.8	63.96	83.11	45.97	47.97	53.82	53.64	64.38	63.32	2.11	6.3e-13	-1.33	0.00036	1.57	1.84e-06
gene6105	AAEL001491	7.69	6.82	9.45	7.84	6.82	5.73	9.14	8.6	9.43	8.66	10.91	13.55	13.5	10.4	7.61	15.31	12.6	8.71	1.08	0.46	1.04	0.78	1.12	0.4
gene6124	AAEL001492	6.46	7.85	6.75	8.47	8.94	8.69	11.97	15.05	14.42	14.87	13.75	17.55	13.49	14.37	12.79	15.6	18.05	15.03	1.56	5.57e-10	-1.03	0.63	1.5	8.2e-11
gene6112	AAEL001494	4.13	0	0	0	3.66	0	0	0	0	0	0	0	0	0	0	0	0	0
gene6101	AAEL001495	0	6.29	5.89	5.82	8.1	6.16	7.02	11.76	7.38	10.62	8.06	9.71	9.31	11.38	12.77	8.31	9.5	9.3			1.03	0.77
gene6109	AAEL001496	22.14	23.54	24.55	24.53	22.51	24.28	28.59	34.55	29.83	32.9	31.51	32.87	35.31	36.96	33.69	33.9	36.29	35.99	1.14	7.65e-05	1.05	0.1	1.19	1.27e-06
gene6114	AAEL001497	15.4	17.04	18.37	15.28	17.93	16.93	19.74	17.54	16.72	21.13	19.86	21.69	19.29	19.89	18.46	20.69	20.92	21.98	-1.05	0.35	-1.03	0.51	-1.09	0.04
gene6098	AAEL001498	21.14	22.57	25.43	20.54	24	28.57	37.29	48.16	33.54	42.76	44.89	54.34	55.36	53.51	52.67	53.53	54.59	46.14	1.51	2.66e-06	1.14	0.05	1.72	0
gene6117	AAEL001501	68.93	71.68	72.54	79.88	81.73	80.97	92.26	82.53	94.69	108.7	96.3	105.15	97.79	93.14	103.02	107.52	101.9	95.88	1.06	0.2	-1.03	0.45	1.03	0.43
gene6118	AAEL001502	49.17	31.58	45.15	32.14	46.21	26.76	33.41	56.18	48.53	44.73	34.64	21.1	37.52	33.7	42.11	35.76	38.56	50.26	-1.21	0.26	-1.08	0.61	-1.32	0.06
gene6119	AAEL001503	21.93	29.28	27.74	47.53	44.93	34.99	46.29	61.68	53.47	61.06	59.66	49.11	50.31	43.64	60.55	54.81	58.04	56.46	1.41	0.000937	-1.07	0.26	1.31	0.01
gene6130	AAEL001504	21.1	24.63	25.07	27.17	23.95	22.34	12.55	21.71	41.5	13.66	32.23	19.17	16.91	22.96	25.56	20.87	22.91	22.3	-1.27	0.17	-1.16	0.48	-1.48	1.11e-12
gene6111	AAEL001505	42.5	46.35	41.29	43.13	47.98	45.74	45.46	50.52	48.42	52.86	51.3	50.55	53.29	47.94	51	47.21	56.01	51.37	-1.07	0.04	-1.04	0.26	-1.11	0.00437
gene6131	AAEL001506	8.29	9.5	11.16	11.12	11.01	12.24	13.38	11.63	12.01	12.48	14.3	14.37	17.76	18.66	18.07	20.83	18.37	17.72	1.01	0.92	1.31	5.44e-08	1.31	1.09e-07
gene13001	AAEL001507	40.88	54.97	45.9	54.85	53.02	57.21	54.43	59.33	53.64	59.4	61.31	60.76	60.79	59.85	59.63	56.16	61.54	52.39	-1.05	0.26	-1.05	0.12	-1.1	0.03
gene12974	AAEL001508	0	0	0	0	0	0	6.05	4.24	6.13	5.38	6.22	6.39	7.08	6.97	7.55	5.36	7.04	7.88			1.17	0.08
gene13002	AAEL001509	24.73	23.91	25.89	23.91	21.85	21.52	30.41	25.91	28.54	29.11	32.69	23.13	30.37	27.78	27.35	28.25	30.59	31.11	1	0.98	-1.03	0.65	-1.03	0.63
gene12976	AAEL001510	6.79	5.45	6.01	6.16	0	0	9.88	7.17	7.52	6.56	6.78	5.79	4.13	8.4	6.43	11.49	3.98	6.07			-1.19	0.37
gene12985	AAEL001511	103.64	99.83	104.56	81.74	72.18	68.74	212.18	160.26	232.11	154.6	219.04	165.14	218.5	213.91	206.21	247.5	194.71	233.61	1.75	2.67e-05	1.07	0.47	1.86	9.62e-13
gene12993	AAEL001513	5.53	6.72	7.28	9.51	8.47	9.14	8.45	9.96	7.62	10.47	9.74	10.45	10.35	11.72	10.63	11.42	10.24	10.67	1.03	0.68	1.08	0.14	1.11	0.1
gene12983	AAEL001515	88.52	73.7	97.15	69.44	71.81	71.08	48.16	55.83	51.53	54.12	55.66	55.93	45	46.53	42.44	49.02	49.01	50.43	-1.8	3.6e-08	-1.22	5.63e-08	-2.2	7.03e-12
gene12994	AAEL001516	20.77	22.12	22.36	24.38	26.44	20.29	24.01	28.73	28.17	24.14	29.75	22.58	31.05	32.38	35.03	34.49	35.81	33.41	-1.03	0.56	1.21	2.42e-06	1.18	3.48e-07
gene12999	AAEL001517	4.33	3.95	5.44	6.04	5.87	0	5.03	0	0	0	0	0	0	3.63	0	0	0	0
gene12996	AAEL001518	9.43	10.27	8.41	11.4	10.05	11.5	11.92	14.26	14.01	15.71	18.09	17.57	16.9	19.53	16.93	17.1	18.88	16.4	1.21	0.00238	1.08	0.18	1.3	3.75e-08
gene12990	AAEL001520	7.21	9.3	8	10.26	10.28	9.68	8.53	10.63	8.36	8.72	9.32	9.2	10.31	10.17	10.46	10.7	10.23	10.82	-1.18	0.000361	1.08	0.02	-1.09	0.02
gene12978	AAEL001521	21.49	21.53	27.05	18.99	15.61	18.58	21.94	18.11	24.38	23.62	16.65	15.58	18.82	16.5	20.04	21.07	20.85	20.44	-1.28	0.05	-1.13	0.27	-1.44	0.00146
gene12977	AAEL001525	7.92	9.14	9.77	10.06	10.25	9.98	9.58	13.74	14.69	14.23	14.81	11.45	14.83	14.63	13.45	13.71	13.99	13.57	1.11	0.1	1	0.97	1.11	0.00784
gene12972	AAEL001526	51.19	59.22	57.86	64.32	63.87	58.93	73.86	90.4	83.17	96.23	94.42	85.74	86.79	93.9	100.63	102.98	102.72	98.3	1.26	0	1.1	0.000886	1.37	0
gene12997	AAEL001527	10.18	16.08	11.67	20.77	21.01	10.01	14.71	19.93	17.48	15.64	20.63	12.72	16.83	13.67	24.21	17.53	20.88	24.93	-1.15	0.36	1.14	0.2	-1.01	0.93
gene12991	AAEL001528	19.11	17.46	18.18	18.56	13.67	14.48	12.35	11.79	17.74	12.58	11.46	9.52	14.24	12.94	14.4	13.94	15.27	15.91	-1.66	1.37e-05	1.06	0.59	-1.57	4.21e-07
gene12981	AAEL001529	8.12	9.31	12.16	10.25	13.78	10.03	4.93	6.81	10.57	10.08	13.48	11.72	9.12	7.15	9.68	10.96	11.82	10.54	-1.38	0.02	-1.05	0.74	-1.46	0.00106
gene12992	AAEL001531	14.54	22	9.01	24.35	18.51	14.69	15.29	16.14	22.09	27.08	25.24	22.81	25.57	8.54	21.68	16.36	14.24	18.52	1.01	0.95	-1.32	0.09	-1.29	0.19
gene12982	AAEL001532	14.63	18.36	17.84	23.37	23.45	20.98	12.38	18.43	15.06	18.82	17.55	16.9	13.68	14.66	15.34	15.38	15.27	17.02	-1.41	5.15e-07	-1.16	0.00527	-1.63	3.38e-15
gene12987	AAEL001535	7.18	12.85	4.45	11.51	11.18	7.26	8.06	11.7	9.36	16.06	20.6	7.51	10.53	9.49	18.21	17.25	19.48	10.77	1.12	0.58	1.1	0.61	1.24	0.25
gene12980	AAEL001536	0	4.21	0	4.46	0	0	0	4.33	5.03	0	0	0	0	0	5.81	4.38	4.82	5.01
gene4140	AAEL001538	5.03	0	4.27	3.85	0	5.19	4.78	4.24	5.89	5.74	4.82	9.37	5	4.85	5.58	6.28	8.13	7.42			-1.02	0.91
gene4109	AAEL001540	26.8	32.34	28.68	36.73	34.62	34.87	37.5	44.67	38.97	40.42	49.44	39.18	44.67	45.41	41.82	44.72	47.55	51.49	1.09	0.03	1.05	0.29	1.14	0.000904
gene4147	AAEL001541	19.64	22.2	23.66	27.9	21.14	27.31	24.74	24	30.71	30.92	28.31	34.79	33.2	26.96	28.32	24.21	33.29	29.66	-1.03	0.81	-1.07	0.51	-1.1	0.24
gene4144	AAEL001542	23.3	30.4	28.05	36.65	35.1	36.03	22.41	35.62	27.8	37	34.5	31.5	28.81	31.67	31.74	30.59	32.44	36.03	-1.16	0.05	-1.01	0.87	-1.17	0.00907
gene4142	AAEL001544	13.87	15.06	17.24	19.8	15.24	24.38	25.24	29.01	27.59	20.52	29.58	21.1	35.45	32.14	22.11	25.43	23.94	27.78	1.32	0.01	-1.06	0.65	1.25	0.08
gene4133	AAEL001545	10.54	14.02	13.89	16.12	12.18	18.64	11.82	20.55	17.54	20.69	24.13	28.61	26.27	23.73	27.5	29.53	27	27.12	1.16	0.23	1.2	0.06	1.4	5.84e-06
gene4123	AAEL001546	14.19	15.43	18.34	18.46	18.75	15.44	13.62	17.51	15.01	20.08	15.71	15.71	16.27	16.41	17.2	18.68	19.59	19.15	-1.23	0.00051	1.04	0.48	-1.18	0.000296
gene4115	AAEL001547	8.21	14.63	11.58	13.39	15.45	26.62	17.73	20.42	17.46	18.84	17.78	18.03	19.38	22.79	23.57	18.54	30.74	20.24	-1	0.98	1.12	0.24	1.12	0.5
gene4128	AAEL001548	27.78	36.55	38.03	30.97	30.5	32.39	39.58	47.48	46.2	42.72	45.35	46.19	44.25	51.15	57.89	40.73	55.66	39.48	1.13	0.02	1.01	0.85	1.15	0.09
gene4125	AAEL001549	25.24	28.16	30.93	36.46	33.8	32.64	43.39	49.47	48.27	50.73	47.9	44.61	51.96	53.1	53.06	57.27	56.52	56.67	1.29	0	1.11	1.8e-08	1.42	0
gene4116	AAEL001551	6.32	7.62	6.76	6.15	6.27	8.62	9.51	8.91	9.91	9.59	10.23	7.86	8.92	9.35	10.52	11.73	11.88	11.51	1.09	0.19	1.04	0.52	1.14	0.05
gene4127	AAEL001552	63.54	57.29	58.45	62.4	64.33	61.48	19.31	54.03	38.27	53.75	50.48	68.91	39.08	71.9	75.77	46.41	60.27	68.63	-1.5	0.000584	1.15	0.38	-1.3	0.00234
gene4146	AAEL001553	56.35	34.55	41.48	37.51	28.21	25.37	17.9	14.33	19.41	14.43	14.18	14.9	20.08	17.8	14.12	16.36	13.62	13.65	-2.9	1.22e-05	-1.09	0.46	-3.11	4.78e-06
gene4126	AAEL001554	12.98	16.28	15.32	17.23	17.93	16.2	17.02	21.12	17.31	20.67	16.72	18.87	20.07	20.82	18.5	20.15	21.23	21.52	-1.04	0.39	1.02	0.58	-1.02	0.66
gene4119	AAEL001556	17.63	23.5	17.79	28.28	26.01	28.21	19.6	21.5	19.36	24.64	24.71	21.21	20.25	22.52	24.41	24.65	22.53	31.46	-1.3	0.00115	1.04	0.6	-1.25	0.02
gene4143	AAEL001557	71.73	77.34	71.45	76.87	81.17	73.32	90.86	94.21	86.79	91.48	96.59	87.45	102.65	92.69	92.29	98.03	98.78	83.36	1.02	0.51	-1.01	0.85	1.01	0.79
gene4131	AAEL001558	13.19	10.08	14.81	20.41	18.93	18.77	28.58	24.04	31.34	28.48	17.79	29.5	28.01	31.8	33.71	32.97	32.15	42	1.35	0.02	1.14	0.19	1.55	6.8e-06
gene4111	AAEL001559	7.8	8.8	6.57	6.91	6.3	9.32	8.96	8.93	8.84	11.56	9.33	10.95	12.85	11.5	14.57	8.52	9.96	11.2	1.03	0.7	1.08	0.44	1.11	0.33
gene4132	AAEL001560	15.64	23.36	22.71	33.3	38.54	30.67	21.88	33.03	27.93	28.77	27.9	25.57	24.48	21.91	36.53	26.29	28.46	28.72	-1.22	0.11	-1.08	0.34	-1.31	0.04
gene4105	AAEL001561	17.44	17.71	16.1	14.29	17.8	14.78	22.28	20.58	20.06	19.67	21.36	17.68	21.9	20.3	22.52	23.47	21.07	20.16	1.03	0.69	-1.01	0.88	1.02	0.74
gene4129	AAEL001562	8.95	9.16	9.85	9.57	9.92	11.44	10.93	12.06	11.85	12.99	10.25	11	13.1	13.12	13.78	12.1	14.06	11.62	-1.06	0.24	1.04	0.4	-1.02	0.71
gene4114	AAEL001563	10.91	14.57	7.8	12.51	9.95	12.57	8.39	10.4	10.3	9.96	9.56	8.95	8.52	9.05	10.22	10.29	11.37	11.18	-1.47	0.000352	-1.04	0.55	-1.53	8.83e-05
gene4159	AAEL001564	36.65	42.94	40.24	45.02	45.86	45.07	39.62	47.31	50.95	56.87	53.37	48.35	51.61	52.07	53.77	49.61	56.67	48.27	-1.03	0.47	-1	0.96	-1.03	0.31
gene4118	AAEL001565	16.15	18.6	19.85	14.51	13.98	13.05	19.06	22.46	20.47	17.32	17.78	19.6	23.29	25.53	23.45	24.08	20.84	27.84	-1.03	0.79	1.15	0.03	1.12	0.22
gene4156	AAEL001567	10.85	17.17	15.29	25.37	27.32	20.21	17.55	30.01	19.61	25.89	25.22	24.79	22.75	22.91	28.62	23.06	27.08	26.5	1.08	0.55	1.03	0.65	1.11	0.33
gene4113	AAEL001568	22.3	25.92	25.66	29.6	28.94	31.5	27.26	37.45	30.67	39.51	39	36.59	33.72	35.07	33.4	31.19	36.9	38.92	1.07	0.2	-1.07	0.21	1	0.98
gene4122	AAEL001569	87.08	95.34	94.14	94.27	94.72	97.74	86.46	88.68	89.4	98.37	96.09	88.81	101.21	94.86	98.76	97.63	117.11	100.32	-1.23	4.34e-16	1.05	0.16	-1.17	4.21e-07
gene4137	AAEL001570	98.86	91.44	108.75	112.16	107.38	77.75	108.59	107.08	103.52	91.67	104.77	60.81	81.74	74.38	80.69	90.46	80.04	83.07	-1.23	0.03	-1.2	0.04	-1.46	2.22e-08
gene4157	AAEL001572	0	0	0	4.84	0	0	0	4.92	4.81	0	0	3.97	6.82	4.88	4.95	0	0	0
gene4104	AAEL001573	21.11	19.74	18.9	15.88	17.25	15.71	19.71	24.85	25.12	18.17	22.3	21.65	21.03	20.65	23.32	20.88	20.97	18.27	-1.02	0.83	-1.15	0.04	-1.18	0.06
gene4151	AAEL001574	57.17	68.69	65.12	75.25	77.8	71.31	58.08	70.86	62.04	70.45	73.94	63.66	63.4	62.11	67.39	67.48	63.29	66.43	-1.22	1.55e-08	-1.05	0.04	-1.27	9.99e-14
gene4108	AAEL001576	129.81	150.43	148.78	152.03	170.81	173.52	116.48	157.16	131.71	153.55	163.66	157.51	139.57	153.93	139.97	133.89	163.58	155.29	-1.26	5.25e-08	-1.05	0.28	-1.32	3.43e-11
gene4145	AAEL001577	0	0	0	0	58.04	0	0	0	0	0	0	0	0	0	16	0	0	0
gene4150	AAEL001579	37.39	14.41	66.56	0	37.04	42.33	7.34	26.35	0	15.61	0	32.86	23.02	7.69	0	23.57	12.62	36.1
gene4149	AAEL001580	4.92	5.95	5.22	5.95	6.01	0	7.08	8.3	8.23	8.96	7.98	8.02	12.57	12.94	9.56	9.14	10.38	10.57			1.22	0.03
gene4106	AAEL001581	23.38	26.77	25.37	25.6	29.04	27.41	28.34	36.08	31.7	32.99	33.88	35.68	32.38	33.69	36.6	37.84	35.51	33.11	1.05	0.1	-1.01	0.84	1.04	0.13
gene4148	AAEL001582	15.43	24.02	19.52	38.15	31.71	24.55	18.26	26.45	22.81	22.35	27.97	21.55	24.24	20.53	29.36	28.75	25	26.07	-1.28	0.07	1.07	0.31	-1.19	0.18
gene4134	AAEL001583	40.54	47.89	48.11	65.95	59.22	57.38	61.28	82.3	69.9	83.4	80.25	84.07	82.4	81.41	92.14	92.1	89.91	96.4	1.23	0.00161	1.12	0.01	1.38	6.57e-10
gene4155	AAEL001585	6.4	6.16	4.27	9.54	9.26	5.8	6.28	14.28	11.96	20.03	15.08	12.35	15.65	24.28	15.92	20.68	16.09	12.91	1.55	0.01	1.23	0.2	1.92	5.06e-05
gene4154	AAEL001586	13.93	14.47	14.66	12.32	9.97	10.78	14.74	12.17	17.34	9.63	13.21	11.14	10.93	11.04	15.67	8.99	14.78	8.98	-1.21	0.14	-1.22	0.15	-1.47	0.00202
gene4153	AAEL001587	11.93	14.59	12.6	15.07	14.53	17.55	18.44	22.09	17.16	22.41	21.41	23.46	20.9	23.76	21.81	26	27.72	22.04	1.2	0.00153	1.07	0.24	1.28	1.9e-05
gene4135	AAEL001588	54.12	35.9	46.25	34.7	35.47	25.6	43.74	35.26	38.08	31.28	36.98	32.2	52.21	49.8	56.15	56.68	57.94	68.51	-1.32	0.08	1.46	1.51e-06	1.12	0.37
gene4139	AAEL001590	13.87	23.5	18.95	19.19	16.56	15.48	18.72	17.84	18.94	18.48	21.85	22.28	19.31	26.73	27.27	18.99	24.82	20.92	-1.15	0.1	1.08	0.39	-1.06	0.55
gene4107	AAEL001591	4.45	0	0	0	0	8.56	7.12	10.67	9.25	8.3	7.92	9.55	8.17	10.83	8.55	9.59	9.38	12.03			1.02	0.81
gene4138	AAEL001593	158.99	209.29	177.32	211.82	233.12	220.83	150.43	132.06	139.61	127.86	128.4	135.65	107.3	108.71	106.73	108.23	116.79	105.39	-1.7	1.39e-13	-1.29	5.17e-10	-2.16	1.87e-29
gene4136	AAEL001594	9.87	10.48	10.93	11.81	12.47	13.89	12.65	18.47	13.98	20.49	15.54	21.17	16.33	16.77	19.87	17.46	16.78	17.12	1.19	0.04	-1.06	0.46	1.12	0.02
gene4120	AAEL001595	6.28	5.8	5.04	6.2	5.46	6.26	6.37	7.25	5.28	8.95	8.9	7.16	8.54	8.5	8.15	10.46	8.67	9.27	1.01	0.86	1.13	0.1	1.14	0.02
gene4110	AAEL001596	30.78	30.89	30.47	28.63	26.28	31.73	32.99	39.23	29.22	32.92	32.8	37.85	33.03	36.14	37.1	35.98	38.98	40.4	-1.06	0.29	-1.01	0.86	-1.07	0.15
gene10486	AAEL001597	0	5.43	0	5.36	5.58	0	3.69	0	6.47	9.4	5.16	8.25	5.78	8.88	9.41	5.92	9.11	7.09
gene10497	AAEL001598	14.02	16.71	14.68	13.29	15.63	13.64	14.53	14.02	14.2	16.77	19.06	17.64	13.78	17.53	14.84	17.92	17.47	17.79	-1.14	0.03	-1.05	0.39	-1.2	0.00236
gene10505	AAEL001599	33.9	38.36	40.14	34.2	38.71	35.47	29.34	30.85	29.04	29.07	27.03	25.6	28.53	33.14	25.54	30.56	31.6	28.52	-1.61	2.65e-16	-1.02	0.73	-1.64	4.47e-16
gene10506	AAEL001600	5.12	5.96	0	0	4.65	6.79	7.54	9.06	6.48	10.68	8.34	13.39	7.88	8.11	7.35	10.98	11.48	10.52			-1.07	0.61
gene10507	AAEL001601	27.73	26.84	22.64	27.74	27.73	30.67	28.13	28.33	29.96	35.55	36.14	35.08	32.11	34.75	31.56	27.74	27.02	34.08	-1.04	0.45	-1.11	0.09	-1.15	0.02
gene10509	AAEL001602	0	0	0	0	4.94	0	0	0	0	0	0	0	0	0	0	7.38	0	6.9
gene10481	AAEL001603	13.18	12.45	15.09	16.29	14.58	11.43	18.74	17.33	16.89	17.78	18.99	12.74	18.73	15.49	16.17	18.08	16.65	17.66	1.02	0.82	-1.08	0.28	-1.07	0.32
gene10499	AAEL001604	32.87	30.18	34.3	36.66	39.64	37.9	35.11	38.85	38.25	43.18	42.58	40.63	38.74	40.68	45.46	42.61	43.74	50.73	-1.06	0.11	1.03	0.45	-1.03	0.54
gene10514	AAEL001605	107.96	129.19	129.38	146.21	141.59	154.56	169.45	211.75	186.02	239.39	219.95	228.3	219.79	219.66	224.12	230.1	250.4	217.55	1.35	3e-09	1.05	0.22	1.42	0
gene10485	AAEL001606	33.48	29.32	27.09	30.73	30.76	29.79	32.19	33.36	32.3	32.16	39.16	36.06	38.03	42.95	51.55	52.04	49.85	61.56	-1.06	0.29	1.36	4.01e-05	1.28	0.00208
gene10508	AAEL001607	31.73	43.71	40.92	36.18	40.22	41.24	27.13	24.04	24.02	29.19	33.35	42.11	26.26	27.01	27.07	31.36	35.45	25.59	-1.59	1.97e-08	-1.13	0.22	-1.79	2.97e-23
gene10490	AAEL001610	4.68	4.25	5.5	6.36	7.33	5.67	5.99	6.87	7.5	7.18	6.73	8.97	7.33	8.68	7.86	7.92	8.22	9	1.04	0.7	1.03	0.68	1.07	0.47
gene10493	AAEL001612	0	0	0	4.26	4.75	0	5.01	7.01	6.74	8.1	7.84	6.06	7.5	7.77	8.71	7.72	8.22	8.43			1.1	0.11
gene10488	AAEL001614	118.91	101.48	117.22	96.93	99.19	86.24	18.78	22.02	20.24	22.8	18.49	26.85	21.37	21.91	21.55	22.96	19.99	24.58	-5.65	2.08e-29	-1.04	0.53	-5.75	3.63e-30
gene10498	AAEL001615	20.98	29.14	28.77	21.39	29.32	30.3	31.92	31.68	35.42	35.46	33	36.06	28.54	32.77	28.35	27.85	37.91	36.34	1.04	0.57	-1.18	0.0017	-1.14	0.1
gene10484	AAEL001616	95.81	129.03	116.06	130.27	146.05	146.48	134.92	166.67	148.52	166.95	177.09	172.87	171.05	169.68	171.71	159.26	192.39	167.7	1.07	0.25	1.05	0.25	1.12	0.03
gene10511	AAEL001617	0	0	0	0	0	0	3.93	0	3.74	0	4.39	4.67	3.63	4.12	4.02	4.37	0	0
gene10491	AAEL001618	21.67	21.9	23.42	24.35	27.56	26.42	29.24	39.97	35.42	35.54	33.56	34.51	33.94	43.28	39.92	36.9	43.37	37.46	1.19	5.16e-05	1.06	0.22	1.26	9.19e-07
gene10489	AAEL001619	18.81	18.35	20.92	20.6	17.25	21.36	24.62	23.35	20	20.84	19.39	28.66	26.45	26.02	24	26.35	22.54	27.53	-1.06	0.5	1.02	0.82	-1.04	0.56
gene10512	AAEL001622	34.53	36.58	34.56	33.01	31.32	33.4	31.47	37.8	35.97	35.88	34.52	30.57	34.05	35.81	35.81	36.43	37.45	37.17	-1.19	0.00121	-1.02	0.64	-1.2	0.000172
gene10516	AAEL001623	98.96	105.71	106.29	106.15	101.75	121.33	177.16	199.09	179.89	208.12	198.14	242.43	214.5	232.29	245.67	254.06	229.14	221.65	1.59	3.47e-12	1.11	0.03	1.76	0
gene10487	AAEL001624	0	0	0	0	0	0	6.46	7.46	0	6.01	8.47	5.38	6.12	9.93	6.22	6.26	6.94	11
gene10496	AAEL001625	0	0	0	0	4.92	0	0	3.81	0	4.03	0	4.23	3.77	0	0	0	4.27	5.98
gene10494	AAEL001626	69.83	62.02	77.5	74.04	71.13	70.78	76.22	76.47	75.25	73.89	79.24	64.54	87.61	73.72	81.06	84.8	80.24	78.56	-1.14	0.00887	1.04	0.4	-1.1	0.05
gene10504	AAEL001627	182.17	152.55	176.69	140.3	131.5	129.46	13.91	17.63	16.56	21.39	14.98	21.64	18.23	19.82	18.25	17.27	19.73	20.92	-10.31	1.29e-26	-1.01	0.91	-10.1	5.63e-27
gene10515	AAEL001629	61.64	98.21	91.52	144.82	147.11	120.91	109.48	176.34	122.42	175.87	153.11	162.33	129.56	138.32	162.71	144.12	174.96	149.15	1.2	0.15	-1.01	0.88	1.18	0.11
gene10483	AAEL001631	6.15	6.82	5.68	5.44	6.3	5.92	8.35	8.71	6.96	9.63	8.24	8.47	9.47	9.28	8.78	10.99	8.33	10.11	1.09	0.21	1.05	0.41	1.15	0.04
gene10731	AAEL001636	96.1	111.68	113.19	116.71	116.41	123.85	129.1	136.14	143.21	141.93	135.31	153.68	142.78	148.49	160.76	158.01	172.82	170.07	1.05	0.16	1.11	0.00393	1.16	1.05e-05
gene10729	AAEL001638	6.3	6.45	6.62	7.53	6.95	6.29	7.6	8.11	6.83	8.75	7.8	8.39	8.44	9.82	8.33	9.82	10.37	10.1	-1.04	0.36	1.08	0.1	1.04	0.4
gene10770	AAEL001639	17.32	15.17	17.36	16.83	15.6	13.29	7.6	9.01	10.21	8.41	8.72	5.14	8.4	9.84	7.76	9.39	8.24	7.47	-2.37	4.19e-18	-1.05	0.66	-2.45	3.96e-24
gene10754	AAEL001641	32.02	44.8	35.15	47.62	44.52	53.1	71.74	77.46	81.89	86.56	91.67	130.99	98.48	109.57	121.27	127.48	125.18	123.06	1.78	4.64e-05	1.25	0.02	2.21	0
gene10735	AAEL001642	24.17	24.4	27.23	21.83	24.4	20.9	31.86	36.26	36.85	37.23	35.28	36.36	46.54	33.61	44.46	41.36	44.92	42.03	1.22	0.00169	1.09	0.13	1.32	5.49e-05
gene10733	AAEL001643	23.46	42.03	28.94	36.78	39.65	46.07	12.23	19.96	14.44	23.49	18.35	21.72	21.72	22.32	23.6	20.5	29.29	24.46	-2.37	5.1e-10	1.22	0.03	-1.93	4.42e-08
gene10730	AAEL001644	19.61	29.87	24.53	31.04	38.82	33.84	18.73	23.74	20.9	25.6	28.17	27.68	20.08	24.75	24.38	19.89	20.97	21.61	-1.46	0.000128	-1.16	0.02	-1.69	1.97e-07
gene10737	AAEL001645	29.83	29.77	29.81	33.48	30.68	32.31	31.04	31.36	30.51	31.27	33.26	37.26	28.41	34.64	31.96	32.39	33.88	30.85	-1.14	0.000643	-1.08	0.07	-1.23	3.06e-10
gene10748	AAEL001646	6.45	8.87	6.1	4.63	3.67	5.07	0	0	0	0	0	0	0	0	0	0	0	0
gene10751	AAEL001647	20.65	22.73	23.59	28.84	28.38	26.62	21	30.17	23.87	31.74	32.34	32.82	29.14	29.26	32.43	33.91	33.36	31.36	-1.05	0.48	1.05	0.43	1	0.99
gene10757	AAEL001648	24.15	25.36	25.27	31.64	31.37	25.42	37.14	46.59	43.02	41.37	45.94	33.85	44.24	41.08	44.66	43.78	44.17	40.93	1.32	3.45e-08	1.02	0.6	1.34	0
gene10766	AAEL001649	22.03	25.35	21.11	27.42	22.81	24.62	26.81	30.83	31.59	34.03	31.89	27.23	33.02	32.94	35.68	39.52	35.76	34.22	1.03	0.53	1.07	0.08	1.1	0.02
gene10756	AAEL001651	4.57	5.48	5.98	8.99	7.41	5.81	8.09	10.03	9.73	9.88	9.85	8.17	9.9	9.73	13.15	10.17	11.43	10.76	1.19	0.03	1.09	0.16	1.29	0.0035
gene10728	AAEL001653	22.13	19.91	27.65	21.51	22.54	26.59	31.36	33.76	30.03	39	28.68	34.51	39.21	41.64	38.14	36.63	33.04	30.23	1.14	0.06	1.02	0.73	1.17	0.05
gene10738	AAEL001655	7.61	9.57	9.23	9.95	9.72	9.61	15.47	17.63	14.1	16.57	15.27	14.43	19.04	18.71	18.06	17.99	18.82	19.65	1.37	8.83e-10	1.12	0.00621	1.53	0
gene10755	AAEL001656	31.53	20.78	20.93	20.68	18.12	15.53	18.87	12.88	17.6	11.61	14.96	14.35	14.21	16.65	10.71	19.22	12.26	11.8	-1.74	0.00324	-1.15	0.3	-1.99	0.00041
gene10740	AAEL001657	23.8	27.75	24.66	27.65	29.78	28.91	35.3	40.89	32.27	39.02	40.66	38.65	44.16	43.78	43.8	42.2	46.53	38.68	1.17	2.51e-05	1.07	0.06	1.25	1.16e-10
gene10744	AAEL001659	71.72	74.47	75.27	82.77	82.42	86.08	167.66	168.78	161.83	183.16	190.83	150.48	211.41	181.23	194.44	204.48	206.22	199.15	1.85	0	1.14	0.000224	2.08	0
gene10753	AAEL001660	0	0	0	0	0	0	0	5.93	0	0	4.32	5.13	5.87	0	5.12	0	5.17	0
gene10767	AAEL001663	13.32	13.37	10.24	12.45	8.8	18.33	16.34	18.41	19.12	23.17	17.01	13.35	11.39	16.55	16.22	13.41	21.66	8.74	1.14	0.31	-1.33	0.04	-1.16	0.34
gene10736	AAEL001664	8.54	11.16	11.66	14.3	15.41	13.22	14.42	18.76	14.91	17.37	18.21	14.31	16.29	16.2	17.73	16.19	17.14	17.05	1.11	0.13	-1.03	0.5	1.08	0.2
gene10769	AAEL001668	530.88	656.43	591.8	675.63	736.49	731.37	795.46	904.58	883.48	872.76	860.48	871.86	726.67	799.26	820.98	813.46	917.23	849.14	1.17	0.000206	-1.04	0.23	1.12	0.02
gene10745	AAEL001670	36.17	31.1	37.15	35.04	33.14	31.19	34.74	42.32	34.67	37.74	34.8	37.84	38.45	39.85	37.35	39.63	45.54	41.49	-1.12	0.05	1.02	0.64	-1.1	0.09
gene1703	AAEL001673	70.91	140.01	106.35	113.04	92.67	138.01	21.92	32.98	22.47	31.21	34.44	32.09	14.6	21.08	14.45	15.35	28.4	20.71	-4.46	2.02e-16	-1.64	2.3e-05	-7.2	1.4e-20
gene1717	AAEL001676	0	0	0	0	0	0	0	0	0	0	0	0	0	0	3.82	0	0	0
gene1733	AAEL001677	19.64	15.66	19.71	16.79	15.89	12.95	0	5.47	0	4.19	4.91	0	4.55	0	0	0	0	0
gene1718	AAEL001680	94.87	72.72	86.96	79.65	68.42	66.03	40.96	47.56	38.06	55.45	45.48	42.78	31.96	37.64	40.33	40.84	49.28	44.4	-2.1	1.16e-09	-1.18	0.01	-2.46	2.96e-12
gene1705	AAEL001681	9.35	13.64	10.96	11.77	11.84	12.15	8.5	9.11	9.26	11.69	12.05	10.28	10.93	11.44	11.26	7.29	11.74	11.17	-1.42	2.83e-08	-1.02	0.8	-1.44	9.93e-09
gene1709	AAEL001682	33.55	37.09	35.79	31.68	36.06	37.76	46.59	42.27	45.18	46.74	50.16	47.65	45.38	60.35	49.94	55.66	46.64	55.6	1.06	0.14	1.05	0.41	1.11	0.07
gene1735	AAEL001683	336.94	254.77	298.79	174.56	167.02	161.81	5.32	5.62	7.51	0	6.33	3.88	0	0	0	0	0	0
gene1731	AAEL001684	0	4.75	4.48	8.69	7.6	5.73	4.72	8.48	5.46	6.58	8.08	5.63	6.27	5.2	7.53	6.59	6.19	7.89			-1.04	0.72
gene1712	AAEL001686	0	0	0	0	0	0	0	0	4.37	4.16	4.21	0	0	4.78	4.51	4.89	0	8.36
gene1721	AAEL001687	43.43	39.45	43.54	39.51	34.15	29.94	28.64	25.82	31.72	22.05	23.27	22.53	25.21	22.92	20.69	25.23	19.74	23.68	-1.79	7.32e-07	-1.2	0.05	-2.15	3.8e-11
gene1715	AAEL001688	18.98	20.61	20.05	21.56	20.38	22.16	24.18	23.95	23.93	25.7	25.43	24.37	22.09	31.13	25.05	26.48	25.38	25.11	-1.01	0.79	-1.01	0.8	-1.02	0.7
gene1707	AAEL001691	6.56	7.24	8.9	7.66	9.61	8.05	11	8.35	8.44	10.26	10.11	10.43	14.16	16.43	8.98	9.76	8.21	10.46	-1.02	0.83	1.06	0.68	1.05	0.75
gene1706	AAEL001698	98.42	104.08	109.04	100.58	98.99	107.89	125.47	130.12	125.01	134.06	128.46	137.22	140.05	133.2	130.05	137.93	146.36	133.56	1.07	0.08	1.01	0.76	1.08	0.04
gene1720	AAEL001699	30.24	25.38	24.52	19.95	20.31	19.06	25.5	20.42	23.76	26.66	25.1	25.82	26.81	23.52	27.05	31.09	27.18	23.78	-1.16	0.21	1.01	0.86	-1.14	0.24
gene1701	AAEL001702	27.35	14.91	34.73	15.26	8.69	54.77	5.07	3.74	6.27	5.92	7.64	16.19	7.94	6.37	7	7.59	9.8	15.7	-7.65	4.8e-06	1.88	0.08	-4.18	8.41e-05
gene1704	AAEL001703	69.05	0	0	0	0	0	0	0	0	0	0	31.48	0	0	101.18	0	0	4.65
gene1711	AAEL001704	1144	913.99	979.14	800.27	785.47	872.72	8.69	11.56	19.28	9.93	27.04	11.67	0	0	0	0	0	0	-76.99	2.81e-34
gene1729	AAEL001705	9.14	7.06	6.77	8.03	7.53	9.17	11.72	12.94	9.25	9.63	12.04	12.21	14.02	11.44	9.54	12.26	16.31	12.43	1.16	0.08	-1.02	0.83	1.14	0.19
gene9428	AAEL001706	13.89	14.99	22.91	16.15	17.06	19	22.09	26.49	26.74	21.45	26.42	22.96	33.92	29.7	29	33.85	31.65	33.52	1.13	0.15	1.19	0.00267	1.35	0.000174
gene9429	AAEL001707	15.02	12.62	16.19	13.86	13.96	14.92	8.64	11.92	9.48	11.31	13.2	11.4	10.45	11.26	10.4	10.64	9.58	10.22	-1.78	9.23e-15	-1.18	0.01	-2.08	6.42e-24
gene9427	AAEL001708	27.14	26.31	39.91	29.11	31.74	29.32	34.55	29.22	36.54	27.59	27.2	25.46	27.67	22.32	24.49	18.76	30.47	27.01	-1.25	0.03	-1.31	0.01	-1.63	4.15e-07
gene9414	AAEL001709	46.87	50.96	49.8	65.24	58.68	56.47	57.88	73.76	60.92	76.4	70.3	70.24	69.04	69.08	74.8	72.28	85.06	75.98	1.08	0.03	1.06	0.12	1.14	7.35e-05
gene9421	AAEL001710	4.22	5.56	4.81	6.41	4.9	0	0	0	0	0	0	0	0	0	0	0	0	0
gene9415	AAEL001711	0	0	0	4.74	3.78	0	3.88	6.09	4.93	5.36	6.07	4.27	4.98	4.94	6.99	5.65	6.11	5.92			1.06	0.46
gene9426	AAEL001715	92.14	94.2	99.1	86.88	87.42	88.11	130.97	129.99	142.92	127.57	127.95	131.2	147.79	157.02	182.4	164.4	169.91	168.52	1.21	0.000321	1.2	8.58e-07	1.46	0
gene9406	AAEL001716	16.63	17.94	20.49	23.26	24.36	23.64	28.25	35.9	29.46	31.3	32.62	33.84	37.17	35.51	36.96	39.23	40.15	38.76	1.28	2.44e-07	1.13	5.9e-05	1.43	0
gene9424	AAEL001717	12.24	14.43	13.09	17.14	13.94	15.08	19.73	21.78	17.95	20.97	17.38	17.01	16.69	19.54	21.17	19.19	20.62	17.44	1.09	0.21	-1.1	0.16	-1.01	0.87
gene9418	AAEL001719	6.3	8.19	7.19	7.55	9.52	7.2	8.73	12.58	10.33	11.31	11.11	9.64	12.86	12.21	12.88	13.5	11.78	13.15	1.12	0.08	1.11	0.04	1.24	0.000149
gene9419	AAEL001722	65.95	110.83	95.76	131.93	145.72	160.96	140.46	207.73	174.88	246.73	208.22	264.79	208.47	225.34	255.07	254.78	299.84	259.04	1.49	0.00306	1.16	0.1	1.74	1.84e-08
gene9411	AAEL001725	22.74	27.32	25.86	31.68	32.06	26.87	38.87	46.7	41.75	48.48	46.8	46.54	45.65	46.65	43.56	49.14	50.44	45.1	1.36	0	-1.02	0.61	1.34	0
gene9422	AAEL001729	14.34	18.03	13.69	18.01	19.99	21.29	19.94	19.95	20.85	23.83	22.59	26.25	23.43	24.43	24.67	26.5	27.45	25.35	1.03	0.69	1.05	0.33	1.08	0.26
gene9425	AAEL001731	0	4.96	4.85	7.6	6.94	0	5.05	8.19	6.8	5.21	6.38	4.06	4.59	5.06	6.93	5.8	7.39	6.96			-1.07	0.58
gene2673	AAEL001733	24.77	18.69	18.14	16.74	21.29	24.99	18.75	22.89	26.91	15.57	22.4	21.23	16.23	15.65	17.45	26.02	15.74	22.23	-1.23	0.14	-1.13	0.29	-1.39	0.03
gene2669	AAEL001734	4.97	7.37	8.02	11.83	5.81	7.82	10.76	11.23	12.01	8.51	10.1	7.07	8.5	9.44	12.64	12.59	9.95	7.09	1.06	0.68	-1.09	0.48	-1.03	0.84
gene2665	AAEL001739	0	4.82	0	5.96	4.39	5.56	6.2	6.45	6.97	5.02	8.27	5.82	6.1	6.79	8.86	8.32	5.77	6.14			-1.01	0.93
gene2668	AAEL001740	36.81	32.24	33.41	28.94	33.01	32.67	36.52	46.33	36.88	38.13	36.35	36.4	43.26	39.35	40.94	40.92	44.05	38.76	-1.05	0.5	1	0.97	-1.04	0.47
gene2675	AAEL001742	14.44	16.02	18.32	19.22	20.42	16.6	19.37	20.85	21.79	21.02	21	18.84	20.5	21.11	23.35	22.85	23.44	22.07	-1.01	0.74	1.03	0.27	1.02	0.64
gene2676	AAEL001744	21.4	25.76	21.94	31.7	30.21	36.03	26.37	33.72	29.49	37.86	43.08	36.24	33.38	38.19	36.5	34.66	40.78	36.07	1.04	0.68	1	0.94	1.04	0.56
gene2679	AAEL001746	27.23	29.93	28.81	34.44	38.19	35.13	26.98	31.94	29.96	33.23	30.81	32.77	32.02	36.56	36.99	32.69	37.83	35.65	-1.23	2.55e-07	1.08	0.02	-1.15	0.00101
gene2672	AAEL001748	5.06	4.81	5.06	4.62	5.14	5.11	6.64	6.4	7.19	7.13	6.39	8.52	8.49	8.98	11.11	9.11	9.35	7.44	1.15	0.04	1.18	0.02	1.35	2.7e-05
gene11562	AAEL001749	35.87	40.59	38.97	42.97	40.11	42.25	36.24	40.22	38.17	40.37	39.19	40.38	42.03	42.41	47.1	48.37	48.21	47.08	-1.22	3.95e-25	1.11	1.74e-06	-1.09	6.91e-05
gene11584	AAEL001751	7.63	9.56	5.8	7.39	7.47	7.09	8.24	11.47	10.24	10.55	9.98	10.88	9.1	12.16	11.15	12.23	11.37	11.31	1.1	0.22	1.01	0.91	1.11	0.2
gene11596	AAEL001752	28.65	30.33	29.34	34.18	32.97	32.38	32.15	38.33	33.58	38.26	39.37	37.03	37.95	39.22	37.83	37.49	43.26	37.78	1.01	0.76	1.03	0.32	1.03	0.19
gene11598	AAEL001753	43.55	33.12	42.29	26.88	48.82	33.79	51.75	36.82	59.21	49.03	84.78	45.56	59.98	50.67	53.84	60.2	39.89	61.33	1.03	0.91	-1.05	0.83	-1.01	0.95
gene11573	AAEL001754	0	0	0	0	0	0	0	0	0	0	24.63	0	0	0	0	0	0	0
gene11586	AAEL001756	11.24	13.37	12.09	14.55	14.33	14.64	15.06	20.05	13.96	17.23	15.9	20.45	20.36	18.89	17.95	19.1	22.78	18.15	1.03	0.61	1.06	0.4	1.09	0.07
gene11594	AAEL001757	8.96	8.63	9.07	10.06	9.78	9.26	13.84	13.15	16.12	11.45	14.69	8.22	12.3	15.12	14.61	13.96	15.83	15.21	1.14	0.23	1.02	0.81	1.16	0.00524
gene11559	AAEL001759	974.87	947.69	979	866.67	825.41	1041.94	1408.16	1484.86	1523.93	1539.24	1481.03	1671.23	1953.7	1920.4	2227.22	2090.43	1990.79	2081.08	1.38	4.67e-11	1.29	1.11e-15	1.82	0
gene11563	AAEL001760	8.9	16.5	11.04	14.74	17.97	15.44	13.65	21.54	16.76	24.48	18.06	23.77	13.27	20.57	16.5	15.55	21.02	15.32	1.18	0.16	-1.22	0.08	-1.03	0.8
gene11588	AAEL001761	16.39	21.32	17.12	17.55	18.47	19.57	18.71	24.63	22.21	20.53	23.17	21.86	23.97	25.28	24.6	18.3	21.18	20.64	-1.04	0.5	-1.07	0.35	-1.11	0.14
gene11567	AAEL001763	16.95	21.48	18.6	22.55	27.38	21.94	22.42	28.26	19.41	29.8	31.15	31.22	17.39	25.95	23.65	17.03	24.88	17.01	1.01	0.94	-1.44	0.000966	-1.43	5.87e-05
gene11597	AAEL001764	9.45	8.81	10.73	7.52	9.06	9.57	12.17	16.06	15.1	16.48	16.06	17.6	14.54	18.96	19.41	18.6	17.9	19.82	1.35	1.44e-05	1.08	0.18	1.46	2.4e-08
gene11583	AAEL001765	21.17	22.84	22.94	24.11	25.18	24.37	26.23	30.02	27.24	31.44	30.43	27.67	30.65	29.78	29.47	30.88	33.37	30.21	1.03	0.18	1.01	0.62	1.04	0.07
gene11595	AAEL001767	18.66	20.89	17.88	16.19	18.36	14.72	15.34	14.06	15.71	15.8	11.65	13.94	14.05	14.7	11.26	13.24	16.23	14.75	-1.53	3.38e-06	-1.13	0.12	-1.72	1.46e-09
gene11577	AAEL001768	12.97	14.26	15.7	18.49	13.67	15.49	21.71	20.68	23.92	21	18.1	18.09	17.75	25.13	25.52	18.69	22.98	11.52	1.13	0.42	-1.31	0.14	-1.16	0.44
gene11566	AAEL001769	115.91	123.09	127.91	144.93	144.72	161.52	152.27	201.14	176.44	209.73	196.04	188.2	205.07	211.73	208.98	210.31	225.28	222.04	1.2	3.5e-05	1.12	0.000276	1.33	0
gene11560	AAEL001775	10.42	10.99	11.23	10.63	11.65	11.13	10.57	13.79	10.41	16.02	13.99	13.63	14.45	12.09	17.2	12.43	13.59	14.85	-1.06	0.37	1	0.98	-1.06	0.37
gene11592	AAEL001776	101.23	77.22	95.45	96.23	86.21	65.35	140.72	136.24	150.8	116.62	134.57	83.37	136.78	128.55	128.14	148.2	113.54	121.11	1.19	0.14	-1.06	0.57	1.12	0.18
gene11574	AAEL001777	63.82	50.91	60.6	60	58.28	44.09	97.39	88.36	108.59	72.83	79.56	71.45	107.44	107.64	132.19	111.56	78.89	103.06	1.23	0.13	1.11	0.42	1.36	0.00255
gene11565	AAEL001778	21.95	26.5	29.57	26.7	24.89	28.38	31.41	41.94	29.74	33.39	32.42	42.88	40.44	38.88	45.28	43.62	46.31	43.01	1.09	0.23	1.12	0.09	1.22	0.00013
gene11571	AAEL001779	270.67	277.13	283.26	255.43	256.54	269.68	330.35	313.38	327.94	323.65	337.54	353.41	338.11	352.53	332.8	384.01	352.88	362.2	1.06	0.21	1.05	0.19	1.11	0.02
gene11589	AAEL001780	86.26	80.8	96.21	91.62	83.48	60.94	145.15	142.54	157.46	128.17	126.45	79.84	130.12	133.64	120.75	144.49	128.73	116.37	1.28	0.04	-1.08	0.45	1.18	0.02
gene11564	AAEL001782	11.5	14.78	13.32	13.76	14.04	15.37	15.69	17.41	16.46	16.25	16.6	17.95	18.72	17.08	17.96	18.98	19.67	17.24	1.02	0.57	1.01	0.65	1.04	0.35
gene11570	AAEL001784	10.46	9.91	9.62	10.49	11.24	11.92	23.15	21.87	17.96	17.02	17.99	21.89	18.56	18.41	20.55	21.98	24.69	19.72	1.5	0.000425	-1.11	0.29	1.36	0.00772
gene11580	AAEL001786	38.97	40.85	51	35.06	38.6	24.33	54	28.51	58.05	57.4	53.29	59.94	48.22	56.56	86.14	72.24	60.45	72.15	-1.1	0.74	1.36	0.2	1.24	0.33
gene11578	AAEL001787	26.3	23.87	30.19	26.56	22.42	25.2	31.52	36.56	32.66	38.26	37.68	37.16	39.83	41.98	37.48	34.53	41.08	34.76	1.13	0.03	1	0.95	1.13	0.06
gene11581	AAEL001789	13.98	15.45	13.68	18.31	16.56	19.39	16.68	19.6	20.41	17.73	21.87	20.07	20.53	20.15	25.32	26.92	22.84	22.14	-1.03	0.64	1.09	0.13	1.06	0.36
gene12351	AAEL001791	28.17	26.2	29.43	28.35	27.02	27.05	21.72	23.27	22.95	24.66	26.34	22.89	23.91	26.83	25.34	28.57	26.59	27.26	-1.4	3.78e-13	1.05	0.07	-1.33	1.31e-09
gene12373	AAEL001793	0	0	0	3.93	4.58	0	4.28	6.12	5.98	4.82	0	3.89	4.48	5.54	12.46	4.99	9.48	5.92
gene12338	AAEL001794	0	3.53	0	4.61	0	6.18	0	0	5.54	4.34	5.64	6.05	5.1	8.04	12.12	3.89	6.29	8.63
gene12341	AAEL001795	11.97	15.45	14.95	15.2	10.74	16.51	20.4	18.26	26.55	18.15	22.2	24.81	20.86	28.1	23.82	20.88	27.4	26.07	1.25	0.01	1.03	0.71	1.29	0.00094
gene12350	AAEL001796	31.47	30.11	31.75	31.73	30.6	29.55	28.09	34.53	31.08	36.4	31	36.49	34.26	35.42	33.07	34.7	37.02	36.97	-1.12	0.01	1.01	0.85	-1.12	0.00488
gene12355	AAEL001797	21.5	21.69	22.09	20.37	19.66	26.85	22.48	22.55	19.07	21.77	21.51	22.09	22.85	21.71	20.58	21.92	23.75	18.15	-1.27	9.5e-05	-1.09	0.08	-1.38	3.64e-07
gene12363	AAEL001798	267.81	349.39	309.51	406.42	381.52	385.57	377.97	416.59	371.05	453.58	431.5	406.88	431.53	413.18	454.66	458.38	471.08	437.28	1.01	0.87	1.02	0.47	1.03	0.46
gene12337	AAEL001799	16.09	19.22	18.24	21.14	21.86	22.68	21.02	26.01	24.03	27.22	27.47	28.17	24.41	25.99	26.88	24.3	29.76	25.35	1.08	0.09	-1.04	0.37	1.04	0.37
gene12359	AAEL001800	31.01	31.88	35.01	30.14	34.02	38.78	44.33	49.61	49.55	52.56	47.29	57.69	42.72	47.93	44.97	42.64	45.01	44.11	1.22	4.82e-05	-1.22	4.87e-06	-1.01	0.83
gene12342	AAEL001803	9.25	10.36	10.11	10.66	9.97	9.24	10.78	11.19	10.07	10.95	11	10.98	12.37	11.65	11.51	13.79	13.08	14.63	-1.09	0.00883	1.11	0.02	1.01	0.75
gene12346	AAEL001805	17.33	20.86	17.04	23.74	25.74	30.64	11.69	29.18	26.87	20.9	22.89	21.52	17.22	17.25	26	21.61	15.99	18.75	-1.26	0.07	-1.24	0.11	-1.57	0.000106
gene12336	AAEL001806	0	0	0	6.27	5.86	5.02	10.45	8.34	5.99	7.16	9	8.17	8.25	7.05	10.87	9.94	14.23	5.46			1.21	0.19
gene12358	AAEL001808	40.59	41.79	42.9	49.96	54.01	41.8	35.84	45.89	39.85	45.8	45.3	42.01	40.36	41.49	46.18	41.45	44.85	45.47	-1.24	1.34e-08	-1.03	0.32	-1.28	1.05e-10
gene12353	AAEL001809	9.63	7.16	7.67	5.72	4.95	6.75	4.42	4.29	4.32	0	6.31	4.84	6.38	5.26	5.6	3.97	4.63	5.62					-1.81	0.000413
gene12348	AAEL001810	64.35	63.43	68.21	63.26	60.23	66.07	86.71	90.56	95.02	99.72	94.65	98.39	99.74	101.33	98.05	105.26	98.5	93.69	1.23	8.19e-08	-1	0.98	1.22	4.74e-07
gene12383	AAEL001811	0	0	0	4.03	4.32	0	5.46	5.83	4.51	5.27	6.07	5.95	6.77	5.75	6.17	5.41	6.7	5.7			1.01	0.87
gene12347	AAEL001812	5.4	5.5	6.14	6.15	5.03	5.99	6.7	6.08	6.48	5.8	7.38	6.36	8.79	8.05	8.72	10.89	9.04	9.82	-1.08	0.17	1.31	5.05e-06	1.21	0.000631
gene12371	AAEL001813	6.79	6.38	5.86	5.27	5.86	8.46	0	0	0	0	4.61	0	3.61	3.79	0	5.4	0	4.95
gene12365	AAEL001815	14.62	14.85	14.57	17.92	17.49	14.79	28.94	31.38	29.54	32.01	31.07	27.99	36.32	34.91	34.02	36.51	36.74	31.01	1.58	0	1.08	0.02	1.7	0
gene12360	AAEL001816	0	5.31	0	6.75	10.2	5.06	3.97	0	5.46	5.76	7.25	7.82	0	6.17	7.29	4.64	3.75	0
gene12384	AAEL001817	69.14	67.27	70.61	71.39	64.19	65.36	53.39	54.84	54.75	56.57	56.56	56.71	55.01	50.83	57.5	54.31	56.46	60.53	-1.47	3.93e-17	-1.06	0.03	-1.55	9.03e-21
gene12352	AAEL001818	0	0	0	0	4.12	0	8.23	4.53	4	6.47	4.91	7.66	3.69	4.85	4.93	4.88	6.09	5.54			-1.32	0.09
gene12364	AAEL001819	7.21	11.73	8.35	12.7	11.85	8.99	11.4	8.7	10.56	10.95	11.17	10.69	11.2	9.5	11.69	11.84	11.15	11.31	-1.17	0.09	-1.04	0.54	-1.21	0.03
gene12369	AAEL001820	7.01	7.93	8.56	9.11	9.2	10.12	8.43	9.26	10.47	7.68	5.93	11.36	7.91	9.55	7.13	10.86	11.46	11.4	-1.21	0.07	1.01	0.96	-1.21	0.03
gene12345	AAEL001821	6.7	5.63	6.19	6.98	6.35	11.59	7.41	5.76	4.91	8.92	7.38	8.2	7.16	5.42	9.22	7.19	9.02	6.43	-1.26	0.11	-1.05	0.7	-1.32	0.05
gene12367	AAEL001827	12.76	13.37	12.63	13.59	10.97	18.85	16.52	18.17	14.35	19.9	18.52	19.8	22.74	26.09	20.35	26.37	21.15	20.89	1.06	0.5	1.18	0.02	1.25	0.01
gene12361	AAEL001830	25.52	28.89	23.5	26.15	28.27	33.51	33.12	38.23	32.84	34.45	39.11	38.59	35.49	36.56	40.4	40.28	42.61	40.23	1.07	0.2	1.02	0.49	1.1	0.07
gene12366	AAEL001831	37.02	39.06	31.25	31.16	36.68	40.54	34.03	46.9	43.76	50.28	46.89	54.4	54.88	49.24	43.25	45.99	46.8	52.41	1.03	0.64	-1.02	0.76	1.01	0.86
gene12379	AAEL001832	29.72	36.17	34.59	43.9	40.28	43.87	65.13	74.65	64.58	76.4	81.21	74.34	77.06	83.79	82.17	88.12	94.4	88.78	1.63	0	1.13	7.52e-05	1.84	0
gene12374	AAEL001833	4.26	4.26	0	3.7	0	0	4.18	0	9.12	4.78	7.01	3.96	5.51	0	5.44	5.97	5.99	5.8
gene12343	AAEL001834	166.54	191.55	183.34	245.95	208.85	210.27	278.72	285.91	271.96	300.16	306.31	307.75	288.02	297.31	318.74	326.04	327.38	299.99	1.24	2.72e-10	1.02	0.4	1.26	4.44e-16
gene12368	AAEL001835	22.01	24.44	21.06	18.24	20.3	24.29	21.5	21.35	19.66	19.46	21.42	17.92	20.69	19.5	19.47	30.64	24.24	27.07	-1.32	5.53e-05	1.08	0.41	-1.22	0.02
gene12769	AAEL001838	94.75	99.33	100.67	78.76	87.16	103.75	101.6	94.07	108.49	106.35	94.24	106.61	104.58	102.73	98.08	103.3	102.89	108.6	-1.13	0.06	-1.06	0.18	-1.2	0.00302
gene12733	AAEL001840	0	4.74	0	0	3.83	0	4.14	0	5.52	5.14	5.39	5.52	0	0	5.32	4.62	5.93	5.53
gene12746	AAEL001843	5.58	6.77	5.47	7.48	6.28	6.39	6.15	6.25	5.88	6.77	7.02	6.55	6.43	8.17	7.5	7.94	8.54	6.57	-1.21	0.00303	1.06	0.32	-1.14	0.04
gene12735	AAEL001844	0	3.7	0	0	0	0	0	4.98	5.06	4.81	7.51	4.22	4.34	4.15	9.63	9.08	8.71	8.26
gene12748	AAEL001845	204.16	181.62	193.8	170.29	176.35	178.8	290.8	274.65	280.2	256.3	280.35	268.2	275.54	254.73	245.15	240.78	278.12	235.39	1.25	0.000284	-1.14	0.00351	1.09	0.15
gene12754	AAEL001847	31.97	46.4	42.3	49.67	51.77	55.12	54.68	64.98	56.73	71.12	64.57	86.37	61.36	72.57	71.4	68.92	69.21	71.76	1.22	0.03	-1.02	0.76	1.19	0.000864
gene12763	AAEL001848	18.72	24.87	23.63	29.33	27.97	29.48	32.68	39.49	34.33	44.15	41.38	41.21	41.19	41.05	45.67	41.58	51.01	44.88	1.29	7.27e-06	1.09	0.04	1.4	3.04e-11
gene12762	AAEL001849	0	0	0	3.83	0	0	0	0	0	0	4.19	0	0	0	0	0	0	0
gene12747	AAEL001850	19.4	20.84	18.18	17.59	18.99	19.49	13.85	16.11	17.05	14.52	14.03	17.49	11.14	12.29	11.8	13.59	14.6	13.45	-1.48	3.93e-11	-1.31	2.9e-06	-1.94	9.91e-30
gene12732	AAEL001851	5.15	5.85	6.23	7.14	6.94	6.07	4.72	6.12	5.81	4.49	7.49	4.68	6.93	7.9	5.29	6.92	4.72	7.17	-1.39	5.51e-05	1.07	0.56	-1.3	0.0032
gene12738	AAEL001852	24.18	25.67	16.67	25.56	23.95	32.05	33.26	28.72	38.26	25.23	18.47	45.23	24.99	31.57	32.79	28.74	34.07	32.04	1.08	0.63	-1.06	0.67	1.01	0.9
gene12764	AAEL001853	24.63	37.42	29.34	34.71	33.88	36.3	32.14	38.05	38.22	38.37	35.14	39.75	35.04	36.54	37.28	36.63	38.61	36.41	-1.05	0.38	-1.07	0.04	-1.12	0.03
gene12739	AAEL001854	44.13	65.79	52.45	65.36	56.2	56.99	74.25	68.59	65.99	96.47	91.04	81.32	91.64	77.77	64.7	79.46	74.25	97	1.13	0.12	-1.07	0.43	1.05	0.53
gene12734	AAEL001855	58.36	52.25	66.09	47.93	42.68	46.87	36.52	30.03	32.14	26.97	34.77	26.83	19.89	23.55	16.97	26.54	16.73	20.75	-2.06	4.99e-09	-1.64	2.63e-06	-3.36	6.47e-17
gene12767	AAEL001856	53.43	69.07	62.33	69.61	71.31	82.62	66.5	79.04	69.84	90.42	82.39	88.99	74.33	76.15	75.08	62.82	78.37	69.96	1.01	0.87	-1.13	0.02	-1.13	0.03
gene12756	AAEL001858	6.79	7.77	9.28	10.11	8.69	7.69	6.49	9.36	7.14	8.87	8.61	9.72	8.23	9.38	9.66	7.82	9.62	7.44	-1.24	0.00098	-1.04	0.56	-1.29	8.35e-05
gene12753	AAEL001859	35.76	36.68	36.42	38.04	33.57	36.46	41.04	43.11	46.71	42.25	44.3	40.06	47.09	47.4	48.01	45.89	53.28	48.03	-1.02	0.66	1.06	0.09	1.04	0.27
gene12741	AAEL001860	241.62	240.53	230.1	201.94	237.74	217.01	265.68	241.47	272.01	268.39	283.2	244.29	255.66	257.24	255.01	273.6	272.45	260.84	-1.04	0.48	-1.07	0.09	-1.11	0.05
gene12765	AAEL001861	10.85	12.04	11.21	12.48	12.65	11.33	19.05	19.58	21.23	21.83	20.29	17.94	19.84	17.35	19.29	17.38	23.63	17.08	1.44	0	-1.1	0.07	1.3	1.25e-05
gene12740	AAEL001863	76.01	59.41	40.5	46.47	46.11	45.16	68.05	52.11	68.64	48.36	57.08	91.21	53.81	56.94	164.63	63.75	46.61	47.6	1	0.98	1.04	0.88	1.05	0.88
gene12751	AAEL001864	121.03	139.15	141.38	124.76	118.09	129.93	225.17	158.07	204.32	217.43	210.91	301.58	226.67	222.38	285.62	347.58	274.2	282.89	1.45	0.00177	1.22	0.08	1.76	1.34e-10
gene12730	AAEL001865	336.13	392.18	347.71	383.07	393.39	437.51	375.87	345.95	338.55	355.92	342.23	382.09	318.53	325.43	305.6	301.1	344.02	279.79	-1.26	9.01e-07	-1.21	0.000182	-1.51	6.33e-21
gene12752	AAEL001866	60.97	55.13	67.91	54	75.76	66.85	78.22	84.81	95.36	97.11	96.65	81.12	81.78	99.52	83.75	97.2	109.45	127.39	1.13	0.05	1.04	0.6	1.17	0.06
gene12755	AAEL001868	4.59	8.48	7.74	13.23	12.09	12.66	8.53	14.73	10.67	18.65	16.7	17.54	13.95	13.8	16.2	13.09	17.24	15.93	1.25	0.17	-1.02	0.86	1.22	0.1
gene12744	AAEL001869	40.92	41.97	43.17	46.05	42.72	45.65	57.83	58.04	64.68	55.77	60.58	58.95	62.17	62.47	70.15	76.25	67.72	64.12	1.15	0.000342	1.07	0.13	1.22	9.46e-09
gene12759	AAEL001870	0	0	4.33	0	4.23	0	0	0	0	6.03	0	4.9	3.96	4.67	4.89	5.21	4.07	0
gene12729	AAEL001871	35.42	33.78	32.6	32.75	33.36	37.46	35.1	39.94	35.7	43.11	37.24	40.31	39.19	41.41	42.77	38.3	42.67	41.53	-1.09	0.05	-1.02	0.61	-1.11	0.02
gene12731	AAEL001872	411.4	512.84	429.09	480.47	516.64	527.78	359.94	384.37	381.32	372.24	373.54	381.67	317.66	326.74	308.43	303.96	330.37	301.92	-1.45	1.17e-12	-1.24	2.06e-38	-1.78	2.64e-27
gene12727	AAEL001874	14.03	17.8	14.34	15.78	17.37	17.05	13.74	16.61	17.03	18.46	14.79	18.41	16.11	15.8	14.44	14.67	16.84	15.17	-1.18	0.00401	-1.15	0.00825	-1.35	2.72e-10
gene12757	AAEL001875	15.05	16.59	15.84	18.14	14.57	14.65	17.23	20.91	16.98	21.53	20.48	14.07	16.15	20.63	22.49	16.17	21.77	19.62	-1.06	0.37	-1.03	0.7	-1.09	0.16
gene12768	AAEL001876	43.34	30.73	36.67	34.09	32.48	26.7	36.29	34.04	35.12	29.59	32.59	22.14	29.53	27.7	32.19	33.39	29.85	32.42	-1.29	0.04	-1.09	0.29	-1.41	0.00204
gene12743	AAEL001877	4.35	0	0	0	5.36	0	0	0	0	0	4.46	0	0	3.8	0	4.02	3.76	4.98
gene12750	AAEL001878	13.34	13.57	15.09	13.67	10.77	10.47	7.29	5.88	7.72	6.64	7.07	5.47	4.73	5.33	5.08	5.31	4.83	4.32	-2.32	5.57e-13	-1.47	6.4e-06	-3.41	4.11e-22
gene6217	AAEL001879	14.11	16.28	11.69	14.39	9.93	16.2	16.58	21.74	21.44	20.92	27.66	20.78	22.48	22.14	25.58	28.28	33.29	25.52	1.26	0.0089	1.12	0.13	1.41	0.000117
gene6202	AAEL001881	11.86	12.34	13.04	10.64	11.28	13.24	13.97	15.73	16.5	16.5	14.54	16.87	15.42	15.77	16.51	13.62	14.01	15.43	1.05	0.43	-1.13	0.03	-1.08	0.21
gene6203	AAEL001882	0	0	0	0	0	0	0	0	3.71	0	4.64	0	4.36	5.42	0	0	4.95	5.23
gene6222	AAEL001883	10.68	14.05	16.08	15.46	14.11	11.65	16.46	17.02	15.13	18.34	18.69	20.18	20.04	22.32	20.62	25.94	22.53	23.74	1.04	0.52	1.18	0.000756	1.23	0.00146
gene6213	AAEL001886	10.12	11.67	13.48	15.02	13.37	13.02	18.52	17.49	18.65	22.25	17.18	19.57	17.31	21.13	17.93	18.05	24.43	20.28	1.21	0.00157	-1.04	0.51	1.16	0.03
gene6206	AAEL001887	63.8	67.42	70.96	69.69	73.15	74.66	27.02	34.31	27.19	34.25	35.85	36.35	28.39	27.17	32.76	34.99	33.46	25.63	-2.57	2.53e-132	-1.13	0.04	-2.87	8.09e-158
gene6227	AAEL001888	20.16	25.21	23.6	27.96	28.49	29.34	19.68	28.06	23.15	29.63	26.19	29.13	26.19	30.09	31.68	29.15	33.3	29.4	-1.18	0.00575	1.09	0.11	-1.08	0.07
gene6201	AAEL001890	36.45	37.12	37.3	40.27	39.12	39.59	39.39	38.27	33.36	40.2	34.97	33.61	43.47	39.61	42.56	41.99	41.99	40.59	-1.28	6.03e-07	1.05	0.29	-1.21	5.69e-07
gene6198	AAEL001891	5.61	8.92	7.64	7.99	8.91	8.4	7.61	10.34	9.48	9.48	8	9.78	8.41	11.26	9.3	10.48	10.81	10.56	-1.07	0.33	1.02	0.76	-1.05	0.47
gene6207	AAEL001892	17.71	18.28	16.93	19.45	19.52	23.36	17.69	16.49	16.44	19.47	18.71	24.14	18.17	22.54	27.28	20.15	22.68	24.11	-1.23	0.00326	1.1	0.22	-1.12	0.08
gene6209	AAEL001893	7.47	10.52	8.57	9.2	8.38	9.81	8.72	8.33	7.14	9.56	11.02	10.54	11.57	10.43	10.96	11.03	12.34	9.17	-1.2	0.00705	1.09	0.2	-1.1	0.1
gene6211	AAEL001894	0	0	0	4.4	4.74	0	0	5.57	3.79	4.69	6.2	4.78	4.5	3.76	5.22	4.53	5.4	5.28
gene6220	AAEL001896	77.43	89.94	86.17	86.69	87.42	100.81	93.77	101.14	92.89	106.56	110.1	114.13	101.97	96.59	104.55	106.87	111.25	104.77	-1.02	0.73	-1.04	0.23	-1.06	0.1
gene6228	AAEL001897	0	0	0	0	3.62	6.46	0	0	3.7	0	8.27	6.28	0	0	4.36	0	6.33	0
gene6200	AAEL001898	19.67	22.66	23.73	27.62	27.41	29.56	32.28	41.94	36.68	44.02	38.45	35.64	43.47	45.32	50.22	50.05	52.13	50.73	1.28	7.41e-07	1.21	2.39e-08	1.54	0
gene6193	AAEL001899	38.89	34.16	39.94	36.77	31.73	30.04	45.77	37.37	43.62	38.24	51.01	32.57	35.01	36.3	29.39	29.42	26.09	29.54	-1.04	0.69	-1.44	0.000218	-1.5	3.96e-06
gene6191	AAEL001903	4.01	7.56	9.7	9.79	9.18	9.75	7.21	8.57	9.48	11.76	10.77	10.31	8.83	8.59	8.11	7.81	8.37	9.2	-1.06	0.62	-1.24	0.0021	-1.31	0.02
gene6208	AAEL001904	32.95	42.11	39.88	48.7	42.99	41.86	44.74	52.39	46.11	57.29	55.33	42.4	46.38	50.24	60.43	54.93	58.04	56.3	1.01	0.75	1.04	0.46	1.05	0.21
gene6226	AAEL001906	48.55	54.97	59.02	57.42	60.64	67.83	59.3	68.59	71.82	74.24	71.61	71.67	72.08	76.22	73.74	79.43	75.8	84.6	1.03	0.49	1.07	0.04	1.1	0.02
gene6221	AAEL001907	8.31	20	7.89	20.12	15.43	23.26	16.31	22.6	13.67	24.92	12.07	29.32	27.7	24.55	32.51	27.27	24.09	19.61	1.04	0.86	1.21	0.24	1.25	0.2
gene6192	AAEL001909	43.03	52.32	42.43	44.69	55.62	51.98	44.3	50.58	49.44	48.19	40.76	52.7	47.12	45.59	48.21	44.93	50.93	45.15	-1.25	5.3e-05	-1.1	0.05	-1.38	1e-09
gene6210	AAEL001910	9.54	11.22	10.64	11.77	12.56	12.84	14.09	17.91	14.77	18.21	13.23	16.55	16.79	18.44	19.85	17.13	19.83	17.11	1.13	0.04	1.08	0.18	1.22	3.56e-07
gene6225	AAEL001912	17.68	22.81	19.02	19.16	14.86	21.04	22.31	21.27	25.27	23.23	23.52	29.72	22.03	29.05	32.46	33.5	31.47	34.45	1.03	0.68	1.16	0.05	1.19	0.03
gene6216	AAEL001913	276.71	326.75	302.81	345.3	349.32	377.34	412.72	451.79	414.28	490.32	460.21	523.64	464.56	478.23	478.79	473.66	508.84	463.02	1.36	4.07e-05	1.03	0.63	1.41	4.34e-13
gene6195	AAEL001914	60.7	74.07	76.84	97.33	98.56	82.38	48.77	68.94	60.66	64.81	63.5	61.65	56.65	55.31	84.79	72.75	70.19	78.73	-1.55	4.08e-09	1.12	0.15	-1.4	8.87e-05
gene15400	AAEL001916	131.24	137.26	128.33	116.63	130.53	138.33	132.23	133.79	129.28	122.54	124.11	126.35	137.97	125.97	123.01	127.74	140.97	124.21	-1.21	0.00035	-1.04	0.26	-1.26	7.49e-06
gene15391	AAEL001917	4.09	3.94	5.43	0	4.35	0	6.82	7.62	6.42	6.72	0	6.2	7.86	8.4	8.75	8.91	7.76	6.75
gene15410	AAEL001918	50.32	49.96	51.81	56.84	52.14	38.79	80.42	75.55	72.28	73.91	82.22	48.18	68.71	76.67	70.57	85.39	71.31	75.54	1.2	0.06	-1.02	0.78	1.17	0.00774
gene15376	AAEL001919	41.09	47.84	48.57	51.91	53.7	55.23	52.77	67.19	53.28	70.25	63.66	71.94	65.24	70.91	68.85	65.27	66.13	64.94	1.1	0.07	1.03	0.51	1.13	6.19e-05
gene15388	AAEL001920	14.05	18.04	17.72	18.91	19.04	20.42	22.32	23.63	20.66	25.07	20.9	28.36	21.12	21.16	22.06	20.91	28.47	26.38	1.09	0.16	-1.08	0.3	1.01	0.88
gene15374	AAEL001921	21.5	35.27	28.68	47.64	46.27	38.96	38.23	52.55	45.44	51.68	54.19	45.35	51.02	51.21	59.7	52.83	57.4	55.82	1.15	0.12	1.11	0.00311	1.27	0.00194
gene15377	AAEL001924	0	5.05	5.44	5.27	8.13	0	6.49	6.14	9.39	7.45	6.82	7.39	7.17	7.73	5.79	9.42	9.94	7.65			-1.05	0.51
gene15378	AAEL001925	0	3.7	0	7.83	4.16	0	5.38	7.01	6.29	4	5.41	4.59	7.69	6.39	8.01	4.61	4.82	0
gene15405	AAEL001926	30.48	36.33	29.35	33.8	30.19	54.35	31.03	40.27	41.68	45.71	37.04	54.19	41.83	52.87	46.13	46.02	51.43	46.36	-1.05	0.76	-1.05	0.74	-1.11	0.5
gene15382	AAEL001928	35.88	74.37	60.59	61.16	57.87	79.73	82.38	77.45	57.73	78.93	76.79	87.12	39.74	54.73	45.43	38.1	56.29	46.75	1.07	0.55	-1.81	2.66e-11	-1.71	2.47e-05
gene15379	AAEL001930	56.33	64.59	49.34	62.25	60.04	56.13	84.05	86.22	82.4	91.74	86.87	94.35	91.54	87.3	88.79	84.55	89.72	94.64	1.26	3.86e-08	-1.04	0.19	1.21	5.06e-06
gene15397	AAEL001931AAEL001942	12.52	12.68	18.3	13.92	12.88	14.77	21.27	18.47	20.98	19.77	20.53	20.49	21.91	22.61	16.76	21.93	25.06	22.4	1.16	0.03	-1.01	0.82	1.15	0.09
gene15401	AAEL001932	7.1	9.99	7.41	8.07	11.09	12.55	8.04	12.73	12.17	14.24	13.27	16.84	13.44	16.56	15.38	18.35	15.55	15.75	1.1	0.39	1.14	0.18	1.25	0.02
gene15408	AAEL001933	8.55	8.28	10.37	11.14	10.99	10.57	11.59	9.38	10.6	11.97	10.4	11.04	12.88	12.05	13.23	13.32	13.81	12.03	-1.11	0.06	1.04	0.49	-1.07	0.18
gene15399	AAEL001934	11.19	10.47	15.5	13.26	14.89	16.09	13.29	14.69	13.82	15.46	14.53	21.41	14.44	14.79	15.69	12.54	16.64	13.98	-1.08	0.44	-1.15	0.09	-1.24	0.00523
gene15412	AAEL001935	56.11	55.73	63.29	56.95	59.02	49.33	78.98	76.06	73.4	71.64	83.62	65.81	73.05	71.06	76.96	75.91	76.22	89.89	1.11	0.07	-1.02	0.72	1.09	0.12
gene15396	AAEL001937	36.15	33.95	35.18	32.59	32.78	35.68	42.5	49.8	38.12	44.11	41.68	47.78	40.7	42.41	48.86	49.77	51.41	51.13	1.06	0.26	1.01	0.87	1.07	0.17
gene15385	AAEL001939	5.74	6.95	7.44	6.96	9.16	7.97	12.36	17.87	12.16	16.32	16.18	16.84	19.21	19.92	20.19	21.43	21.38	21.43	1.71	4.11e-12	1.27	1.15e-06	2.17	0
gene15389	AAEL001940	55.28	66.56	67.71	70.38	68.59	64.43	59.96	76.58	70.03	74.93	90.89	76.6	68.53	66.36	70.64	67.97	71.5	62.76	-1.01	0.9	-1.13	0.00739	-1.13	5.74e-06
gene15381	AAEL001943	10.49	12.99	22.76	10.31	26.34	12.36	19.11	22.9	12.14	19.54	16.62	14.49	15.75	18.86	14.85	16.52	19.75	7.47	-1.31	0.16	-1.17	0.43	-1.54	0.04
gene15404	AAEL001944	10.79	13.09	8.95	10.51	8.65	9.15	13.09	9.68	11.79	10.5	11.28	14.84	15.06	13.84	11.14	14.78	14.46	14.76	-1.06	0.6	1.04	0.62	-1.02	0.85
gene15403	AAEL001945	26.27	20.86	29.45	23.85	28.6	29.96	33.72	34.11	27.49	33.44	30.82	32.62	25.77	36.8	23.21	30.03	33.19	35.74	-1.02	0.75	-1.13	0.12	-1.16	0.1
gene15407	AAEL001946	97.89	145.64	117.8	149.37	146.21	174.16	106.54	152.43	114.32	156.89	155.44	168.97	123.37	134.35	135.24	126.73	147.79	143.67	-1.12	0.19	-1.09	0.21	-1.22	0.00298
gene15386	AAEL001947	27.96	44.61	67.33	54.35	71.84	52.55	40.31	47.09	62.84	51.97	51.71	62.15	41.24	62.88	48.34	72.51	76.5	76.09	1.04	0.86	-1.07	0.74	-1.02	0.95
gene15402	AAEL001948	24.1	23.69	26.92	27.02	28.12	27.46	24.72	27.4	27.77	27.64	32.47	28.28	25.23	26.9	28.73	30.91	30.69	31.33	-1.12	0.000351	-1.03	0.36	-1.15	1.1e-05
gene15380	AAEL001950	19.24	22.03	19.86	24.69	23.99	22.21	24.3	30.25	27.26	23.02	26.87	30.11	29.27	33.61	33.14	29.54	29.23	33.17	-1	0.94	1.07	0.21	1.06	0.17
gene15383	AAEL001952	141.62	149.87	147.85	137.43	140.53	158.91	139.85	156.15	150.65	171.27	157.81	190	164.79	162.95	159.84	151.6	159.97	162.07	-1.06	0.34	-1.05	0.33	-1.11	0.02
gene15411	AAEL001953	18.28	21.94	17.97	25.44	29.39	28.71	21.47	30.05	19.35	29.47	26.84	40.2	27.29	25.42	32.14	30.77	35.48	29	-1.01	0.92	1.01	0.94	-1	0.95
gene15390	AAEL001954	30.47	28.41	24.36	25.71	25.59	27.52	28.16	27.79	30.59	30.58	30.31	29.63	28.34	29.03	29.76	29.01	31.2	30.84	-1.1	0.11	-1.07	0.05	-1.18	0.01
gene15409	AAEL001955	15.95	12.37	13.93	12.89	13.87	16.29	18.52	19.15	17.14	14.41	17.06	18.72	18.76	13.6	13.6	19	16.21	16.94	-1.02	0.81	-1.17	0.04	-1.2	0.03
gene297	AAEL001957	142.98	123.42	142.39	137.49	130.14	114.75	269.29	233.62	246.17	195.7	233.06	163.77	205.47	212.94	174.21	206.74	185.41	183.47	1.44	0.000836	-1.21	0.05	1.18	0.01
gene315	AAEL001959	15.38	14.51	18.43	16.88	17.98	21.28	15.83	20.7	19.69	25.18	17.49	27.59	23.01	24.92	29.32	30.07	25.12	24.76	-1.02	0.81	1.15	0.1	1.12	0.07
gene366	AAEL001960	21.13	19.5	16.72	18.18	15.7	19.07	54	50.06	51.72	61.77	60.58	55.82	62.67	57.35	64.67	63.46	75.33	72.73	2.47	0	1.11	0.02	2.72	0
gene374	AAEL001961	15.86	19.75	22.04	20.12	20.69	18.24	15.38	19.24	17.24	25.02	22.28	21.85	15.68	18.89	19.38	18.28	15.71	14.61	-1.19	0.00824	-1.28	0.00137	-1.53	1.01e-11
gene368	AAEL001962	14.08	18.32	16.82	19.54	17.17	17.64	18.21	21.47	23.25	21.19	20.39	21.88	19.8	22.41	22.26	20.76	23.63	23.58	1.01	0.74	-1.02	0.53	-1.01	0.74
gene373	AAEL001963	73.54	57.78	73.3	55.05	50.51	57.13	52.79	47.58	52.9	44.16	46.77	45.83	46.26	45.13	36.31	44.18	38.38	39.51	-1.51	0.000221	-1.19	0.01	-1.79	1.51e-06
gene348	AAEL001964	146.51	126.44	145.04	122.42	113.02	111.15	244.22	198.15	232.01	234.09	227.76	228.75	258.97	255.24	267.56	271.36	350.57	289.59	1.49	1.85e-09	1.2	0.00527	1.82	2.05e-11
gene367	AAEL001965	156.44	187.29	180.03	171.83	180.84	202.48	273.67	271.04	271.35	258.95	277.34	299.74	318.27	328.68	317.89	356.76	362.46	326.8	1.31	5.4e-10	1.19	4.96e-08	1.55	0
gene296	AAEL001966	6.55	7.99	5.8	5.59	6.36	6.15	8.27	11.09	7.45	10.6	8.05	7.55	9.74	8.66	8.51	10.39	12.13	8.56	1.1	0.34	1	0.99	1.1	0.25
gene299	AAEL001968	43.25	36.5	40.72	42.22	37.81	42.5	49.07	52.38	44.09	48.11	48.44	45.53	51.21	55.39	50.55	46.01	54.78	49.64	-1.01	0.84	1.01	0.88	-1	0.95
gene355	AAEL001969	5018.61	3473.24	4197.32	3209.1	2900.6	3007.97	6192.42	4430.25	5119.75	4376.21	4751.16	4093.83	5466.09	4377.34	3999.84	4091.1	4573.28	4235.92	1.23	0.05	-1.11	0.16	1.14	0.21
gene341	AAEL001970	9.12	6.9	9.54	11.29	11.29	11.52	5.43	4.05	0	5.1	5.85	0	5.35	0	0	0	0	0
gene362	AAEL001971	14.7	20.88	16.94	21.95	19.22	23.23	21.12	27.96	21.95	24.51	25.3	27.74	27.68	32.25	26.1	29.13	26.7	25.12	1.03	0.66	1.04	0.46	1.07	0.32
gene310	AAEL001972	115.17	121.43	113.56	122.1	105.04	119.24	127.18	120.81	126.27	135.19	125.05	130.39	149.53	122.73	142.21	141.64	142.22	146.99	-1.1	0.02	1.04	0.36	-1.06	0.18
gene369	AAEL001973	33.85	29.11	38.05	33.29	39.52	28.51	64.08	50.11	55.11	36.58	47.27	24.03	32.25	55.93	44.17	52.07	45.91	45.66	1.11	0.52	-1.1	0.56	1.01	0.92
gene307	AAEL001974	50.93	61.1	54.75	53.9	45.69	67.99	52.35	71.71	60.36	61.67	54.33	75.89	74.94	72.61	57.68	60.57	47.64	65.03	-1.09	0.27	-1.08	0.41	-1.18	0.08
gene360	AAEL001977	9.48	10.58	12.01	12.43	12.57	11.18	13.9	16.68	15.05	17.28	16.31	15.34	18.42	17.74	20.03	19.26	19.06	19.08	1.15	1.61e-05	1.12	3.07e-05	1.3	2.22e-16
gene356	AAEL001978	20.85	18.41	15.84	18.42	20.65	22.12	24.55	19.8	21.47	17.76	22.03	20.72	18.9	15	23.21	17.15	20.16	23.69	-1.15	0.08	-1.17	0.07	-1.35	0.000236
gene305	AAEL001979	144.93	141.54	150.24	177.62	152.6	127.29	193.64	184.9	188.21	175.61	201.88	138.01	185.77	174.82	187.41	198.98	191.09	190.87	1.04	0.52	1	0.94	1.05	0.24
gene312	AAEL001982	28.31	25.33	24.91	26.56	26.38	30.22	25.73	29.25	32.67	34.43	33.72	32.5	34.98	32.55	38.73	35.81	36.49	34.45	-1.04	0.5	1.06	0.1	1.03	0.58
gene325	AAEL001984	11.63	11.78	12.62	12.83	14.01	13.43	15.18	18.38	14.69	18.38	16.21	20.31	17.34	19.59	20.89	19.64	23.64	18.48	1.1	0.11	1.07	0.23	1.17	0.00231
gene298	AAEL001985	331.26	291.92	327.4	282.74	224.34	264.51	548.49	380.44	547.28	387.22	387.84	394.1	449.25	505.9	376.06	596.77	345.29	375.84	1.3	0.02	-1.04	0.73	1.25	0.06
gene351	AAEL001987	23.54	15.83	21.69	15.4	14.96	9.43	14.82	17.03	25.65	12.05	14.08	16.26	9.57	14.61	15.3	20.07	7.97	14.45	-1.15	0.45	-1.39	0.08	-1.6	0.02
gene329	AAEL001992	35.3	51.95	54.27	55	47.59	62.44	47.16	63	64.57	83.9	58.03	60.51	67.41	58.47	67.55	75.2	68.26	83.33	-1.02	0.87	1.02	0.8	1.01	0.95
gene300	AAEL001996	10.02	11.3	9.69	9.66	10.62	9.43	14.1	16.34	13.37	18.07	15.1	21.28	17.85	19.8	18.97	21.13	21.71	18.01	1.3	0.00141	1.11	0.14	1.44	6e-15
gene359	AAEL001997	19.06	18.36	21.93	22.38	18.02	20.43	24.09	37.1	30.12	28.92	26.24	29.6	40	31.46	31.34	31.54	27.71	26.96	1.18	0.03	-1.01	0.88	1.16	0.09
gene336	AAEL001998	0	0	0	0	0	0	0	0	0	0	4.63	3.82	4.05	4.13	11.66	0	0	3.91
gene324	AAEL002002	30.04	45.22	45.51	41.81	44.95	38.01	40.85	40.86	40.26	51.27	47.29	45.83	47.21	42.79	55.53	47.34	44.89	40.06	-1.14	0.05	-1.04	0.49	-1.19	0.02
gene322	AAEL002005	0	0	0	0	0	0	3.91	4.02	4.7	4.39	4.78	4.28	3.87	4.1	5.85	5.1	6.25	7.24			1.15	0.21
gene339	AAEL002006	9.83	9.99	8.24	9.48	10.48	11.47	9.44	10.19	13.21	13.27	11.3	12.97	10.75	13.3	13.72	12.8	12.97	12.56	-1.04	0.53	-1.01	0.87	-1.05	0.37
gene361	AAEL002009	50.07	37.88	45.66	42.43	39.29	40.03	61.94	58.64	65.31	59.4	59.32	49.38	56.66	56.88	52.5	56.8	57.64	54.69	1.15	0.08	-1.13	0.03	1.02	0.77
gene338	AAEL002010	9.75	12.41	12.38	9.76	12.76	15.4	18.96	13.73	16.21	14.78	16.92	19.24	19.26	17.21	21.7	18.75	19.6	16.02	1.12	0.2	1.02	0.78	1.15	0.05
gene365	AAEL002011	9.67	16.3	19.68	19.73	23.95	31.36	24.92	22.55	12.25	29.01	31.94	25.29	24.81	18.64	37.86	45.72	29.33	36.78	-1.02	0.92	1.22	0.21	1.2	0.3
gene346	AAEL002012	21.55	23.49	25.51	26.17	26.68	27.14	28.07	32.28	27.78	29.54	30.53	28.07	30.86	31.32	28.32	31.07	29.96	32.58	-1.03	0.33	-1.02	0.5	-1.06	0.1
gene314	AAEL002013	9	9.18	9.57	9.99	11.03	8.93	9.88	13.66	12.81	11.62	14.69	16.96	16.91	16.85	16.18	14.51	16.73	18.41	1.12	0.14	1.16	0.04	1.29	4.31e-07
gene309	AAEL002014	55.5	62.01	53.89	63.47	65.17	70.47	61.27	64.14	61.44	64.58	67.28	71.97	60.78	74.74	76.08	82.34	72.76	65.49	-1.13	0.000689	1.04	0.45	-1.09	0.06
gene334	AAEL002016	21.38	27.87	24.95	27.11	30.08	31.3	20.56	24.99	22.1	24.3	25.81	28.36	24.43	26.44	25.04	25.83	27.72	25.21	-1.34	2.75e-07	1	0.96	-1.33	6.39e-09
gene306	AAEL002018	236.09	216.65	250.33	245.43	238.9	211.59	460.63	409.36	439.49	388.63	416.9	330.86	356.78	339.31	304.86	348.14	349.57	344.15	1.5	2.18e-09	-1.22	0.00171	1.24	6.64e-07
gene332	AAEL002019	16.69	18.89	19.8	19.6	20	23.8	31.82	34.2	33.23	32.4	35.49	38.37	32.86	35.52	33.63	33.85	36.24	25.86	1.4	2.86e-11	-1.12	0.04	1.24	0.0005
gene350	AAEL002022	10.66	12.16	17.08	7.52	4.06	8.7	7.24	6.97	6.64	8.04	6.58	8.23	8.58	9.61	11.12	8.44	12.1	8.77	-1.72	0.03	1.23	0.01	-1.4	0.14
gene327	AAEL002023	4045.36	3130	3812.47	3550.31	3364.72	3091.48	9577.45	7604.2	8526.16	7194.85	7535.6	6605.52	7278.4	6780.23	6573.52	7495.78	7332.38	6934.47	2.67	3.33e-15	-1.12	0.18	2.31	0
gene337	AAEL002031	33.18	34.61	37.17	38.77	36.99	39.2	77	68.42	77.08	66.22	74.24	78.47	68.23	67.11	69.62	67.31	66.52	64.9	1.7	0	-1.15	0.00268	1.46	0
gene376	AAEL002036	0	0	0	3.8	3.69	0	0	7.01	0	0	5.18	0	0	0	4.75	0	3.86	0
gene321	AAEL002037	27.21	32.02	31.68	47.28	46.76	35.98	40.24	55.66	49.12	47.59	53.4	43.51	52.62	50.16	60.41	59.09	58.51	58.67	1.15	0.04	1.14	0.000742	1.31	6e-06
gene344	AAEL002039	7.22	11.45	11.59	11.57	15.26	15.17	3.81	8.49	6.02	6.46	6.73	8.06	5.98	6.42	5.19	6.05	5.7	9.55	-2.24	6.42e-09	-1.1	0.47	-2.45	2.99e-10
gene1544	AAEL002042	41.21	32.55	36.19	41.14	40.97	33.49	92.34	81.65	90.58	75.52	85.72	70.38	98.63	91.32	109.6	98.83	117.05	127.58	1.83	6.8e-07	1.16	0.14	2.11	4.44e-14
gene1512	AAEL002043AAEL002071	4.32	5.43	5.86	5.99	5.88	6.51	4.12	4.85	4.43	4.63	3.99	5.08	3.63	4.99	4.82	3.78	5.63	0	-1.54	1.67e-11
gene1523	AAEL002044	7.07	11.26	5.61	11.37	6.73	15.71	10.14	8.45	10.46	20.42	14.08	17.06	13.39	15.09	12.77	9.99	17.78	15.69	1.11	0.65	1.08	0.65	1.19	0.37
gene1520	AAEL002045	0	3.89	0	0	0	0	0	0	0	0	5.89	4.42	0	0	4.21	0	5.48	0
gene1525	AAEL002046	145.36	138.18	118.76	110.2	82.01	90.37	353.73	238.98	251.18	330.84	271.55	295.08	322.84	337.76	221.74	450.05	252.6	218.87	2.11	3.77e-07	-1	0.99	2.09	0.000304
gene1514	AAEL002047	692.19	706.24	679.6	653.14	628.03	747.91	1035.5	1015.43	1098.71	1046.26	991.34	1155.9	1359.19	1256.23	1374.76	1364.02	1328.12	1323.05	1.3	1.99e-09	1.22	2.79e-11	1.59	0
gene1534	AAEL002048	32.22	30.95	31.96	28.84	29.79	28.28	18.54	24.77	29.83	26.52	23.46	23.12	23.24	25.58	26.25	29.52	28.79	23.85	-1.52	1.79e-08	1	1	-1.51	1.12e-11
gene1537	AAEL002049	32.17	39.68	39.76	41.55	36.57	34.05	44.85	56.7	62.01	59.55	52.24	48.48	39.68	45.93	49.69	38.32	53.17	43.6	1.23	0.000552	-1.25	0.000733	-1.03	0.64
gene1517	AAEL002050	35.14	34.54	28.6	29.78	33.87	38.08	36.12	43.56	36.08	45.34	35.88	47.44	44.59	53.95	34.2	45.15	44.58	39.11	1.02	0.78	-1.01	0.88	1.01	0.94
gene1522	AAEL002051	24.26	24.93	24.9	27.34	30.62	27.38	34.91	37.63	37.5	37.88	43.26	33.54	32.9	37.52	42.1	39.87	45.86	43.29	1.19	3.32e-06	-1.01	0.91	1.18	0.000487
gene1526	AAEL002053	8.7	4.33	6.09	13.46	10.29	7.28	5.51	10.18	5.4	10.84	10.98	7.34	7.2	11.55	14.36	10.32	9.48	9.13	-1.01	0.95	-1	0.98	-1.02	0.93
gene1554	AAEL002055	30.13	34.51	36.95	39.8	39.19	40.56	74.8	84.94	89.52	100.81	195.92	84	97.01	100.79	106.67	125.73	127.37	117.36	2.42	0.000341	1.04	0.8	2.51	0
gene1535	AAEL002056	10.58	11.25	8.52	13.03	12.11	13.34	10.39	15.32	11.28	12.57	14.85	13.74	15.73	19.88	14.28	15.72	17.71	14.55	-1.1	0.21	1.15	0.06	1.05	0.52
gene1551	AAEL002057	22.95	21.63	21.43	24.67	25.9	23.47	34.77	33.69	33.78	37.32	35.93	31.05	32.05	34.35	35.2	35.39	40.05	39.38	1.18	0.01	-1.01	0.93	1.17	0.04
gene1528	AAEL002058	4.36	3.81	0	6.13	7.67	0	3.96	7.76	6.84	5.41	7.92	0	6.34	4.06	8.16	7.61	5.9	6.91
gene1518	AAEL002059	10.82	10.87	9.31	9.11	8.27	12.75	9	13.77	10.36	14.23	11.31	13.16	12.06	12.45	13.74	13.34	15.25	12.58	-1.08	0.39	1.01	0.94	-1.07	0.39
gene1513	AAEL002061	21.74	22.86	24.71	26.04	22.18	21.38	24.27	28.33	27.18	27.2	28.97	22.46	28.28	28.49	30.21	31.37	28.71	26.23	-1.04	0.32	1.04	0.34	-1.01	0.89
gene1527	AAEL002062	15.04	21.28	18.69	28.68	27.76	24.07	17.2	30.39	22.2	29.7	28.42	24.91	26.4	25.71	33.32	28.23	31.09	31.48	-1.03	0.77	1.12	0.12	1.09	0.24
gene1529	AAEL002063	6.7	8.6	8.07	6.64	7.74	6.58	19.53	15.13	18.65	17.76	18.77	14.01	20.9	18.07	22.13	22.86	18.74	19.32	1.73	1.3e-06	-1.03	0.78	1.69	2.16e-07
gene1543	AAEL002064	0	0	0	3.69	0	0	0	0	0	0	4.01	0	4.16	3.99	0	0	0	4.16
gene1524	AAEL002065	6.79	7.87	6.01	9.32	5.76	8.33	9.38	6.75	7.3	7.66	5.71	4.78	4.83	6.41	8.39	5.24	6.43	5.81	-1.3	0.04	-1.24	0.14	-1.62	9.36e-06
gene1521	AAEL002066	8.07	7.99	7.51	8.17	6.4	6.14	17.46	13.34	14.78	11.1	10.88	7.6	14.56	10.76	12.24	11.78	13.03	13.92	1.22	0.28	-1.12	0.51	1.1	0.42
gene1548	AAEL002068	41.1	47.15	45.63	43.26	51.29	47.8	70.39	68.54	79.44	71.68	77.58	73.63	80.57	78.1	79.79	84.57	77.44	69.59	1.34	9.21e-14	1.01	0.85	1.35	1.22e-13
gene1542	AAEL002069	8.21	11.7	8.72	11.22	11.51	12.26	13.29	15.66	14.6	13.76	12.83	16.54	15.06	16.79	16.87	12.66	12.99	12.56	1.11	0.13	-1.08	0.31	1.02	0.79
gene1549	AAEL002073	7.1	14.66	11.01	11.38	6.03	8.37	0	5.26	6.17	19.05	10.72	16.98	12.49	0	20.12	14.92	20.33	6.39
gene1511	AAEL002074	102.04	127.74	102.93	113.22	117.1	124.03	149.13	149.53	158.91	166.97	145.83	175.84	145.75	167.74	147.8	158.66	146.98	153.74	1.14	0.00384	-1.1	0.04	1.04	0.38
gene1547	AAEL002075	0	0	0	3.75	3.85	0	6.5	8.19	8.23	9.85	13.49	7.39	10.66	10.68	14.48	15.55	15.06	17.14			1.48	0.000663
gene1546	AAEL002076	198.12	235.36	145.59	170.33	202.41	169.71	192.72	201.64	177.3	214.14	189.65	202.59	167.74	230.16	202.17	180.13	183.68	208.8	-1.09	0.36	-1.1	0.27	-1.2	0.07
gene1515	AAEL002077	109.63	107.27	122.56	119.41	114.57	122.34	155.92	161.65	156.7	172.64	165.44	179.82	175.67	181.3	187.68	176.67	191.17	179.31	1.2	9.18e-07	1.05	0.05	1.26	0
gene1550	AAEL002078	22.84	25.44	24.32	19.21	25.73	22.89	29.7	35.05	30.8	35.29	27.75	31.8	33.83	33.89	38.59	38.23	39.29	35.34	1.09	0.16	1.07	0.14	1.16	0.00477
gene1531	AAEL002079	15.4	13.02	9.37	13.4	8.93	11.07	16.59	17.51	13.31	21.16	19.84	20.82	19.65	23.55	22.34	22.09	18.62	17.73	1.22	0.09	1.04	0.62	1.28	0.03
gene1516	AAEL002080	0	0	0	0	0	0	0	0	0	5.16	0	0	4.45	4.15	4.42	5.51	3.94	6.35
gene1555	AAEL002081	143.9	175.81	159.28	159.41	181.59	192.04	194	224.05	191.37	247.07	234.38	272.65	217.65	233.76	221.54	228.54	246.6	255.88	1.17	0.01	1.01	0.92	1.17	7.23e-05
gene1539	AAEL002082	61.19	54.05	56.39	63.03	58.76	60.28	79.5	82	84.04	84.94	73.86	75.93	87.68	89.34	84.11	97.17	96.37	98.14	1.14	0.00413	1.09	0.02	1.24	1.43e-08
gene1536	AAEL002083	515.09	557.12	542.7	624.58	619.25	684.64	686.9	870.14	804.24	899.01	896	862.75	909.31	1012.76	932.71	970.39	1011.27	935.3	1.39	2.54e-06	1.14	0.00372	1.62	0
gene1552	AAEL002084	27.78	31.17	29.09	31	26.87	28.14	41.39	47.08	31.12	42.97	38.69	42.74	39.24	42.34	56.98	39.49	59.99	48.35	1.14	0.07	1.07	0.42	1.22	0.02
gene1553	AAEL002086	22.91	24.17	22.9	25.48	21.23	18.31	32.09	30.93	26.69	29.89	28.83	23.27	35.45	30.74	28.13	32.96	30.73	35.39	1.04	0.58	1.07	0.37	1.11	0.11
gene10054	AAEL002088	280.83	403.16	344.6	474.73	490.27	520.31	304.52	431.52	349.61	460.1	428.17	414.29	317.42	380.05	383.67	371.79	386.1	371.96	-1.22	0.02	-1.12	0.03	-1.36	9.75e-05
gene10064	AAEL002089	37.49	48.53	41.83	46.63	53.77	58.28	39.08	44.21	40.22	42.75	46.31	53.02	43.35	36.59	40.46	38.72	42.77	39.89	-1.29	0.000139	-1.17	0.00152	-1.51	1.39e-10
gene10068	AAEL002090	43.95	53.43	46.56	85.37	63.4	53.47	71.56	89.83	84.28	84.26	90.31	76.07	92.53	83.2	109.96	100.77	100.45	88.93	1.19	0.04	1.12	0.02	1.33	0.00075
gene10030	AAEL002091	48.87	68.32	58.49	71.13	73.5	75.04	51.6	77.22	56.69	81.61	74.04	81.73	57.78	66.66	65.29	64.15	71.77	60.72	-1.08	0.31	-1.12	0.1	-1.21	0.00068
gene10062	AAEL002092	721.85	494.08	692.35	438.69	443.76	416.25	34.18	23.38	31.67	26.43	40.15	32.7	3.65	3.66	3.72	0	0	0	-20.86	3.21e-15
gene10025	AAEL002093	5.43	0	4.59	6.28	6.34	0	3.55	6.13	3.79	5.29	6	0	4.83	4.96	6.05	4.69	3.69	6.46
gene10041	AAEL002095	8.63	12.97	10.11	18.3	15.04	16.69	14.57	19.32	10.84	20.89	14.23	14.8	15.58	11.71	19.46	16.32	13.47	18.11	-1.06	0.65	-1.09	0.48	-1.16	0.25
gene10056	AAEL002096	8.42	9.09	8.77	15.11	22.02	15.89	18.51	30.37	16.38	20.03	24.92	26.07	24.19	31.86	31.29	29.02	30.2	23.68	1.4	0.05	1.14	0.18	1.6	0.000759
gene10059	AAEL002097	21.97	26.76	25.24	27.41	28.8	25.14	32.21	36.96	26.7	36.54	35.37	40.28	34.74	36.8	37.09	43.44	41.3	36.74	1.1	0.12	1.03	0.62	1.13	0.00303
gene10038	AAEL002098	6.86	5.02	8.26	8.61	7.68	6.23	9.83	11.09	10.08	12.03	10.88	10.98	11.55	11.43	12.25	13.41	15.34	11.66	1.24	0.0063	1.07	0.18	1.33	0.00043
gene10052	AAEL002099	26.54	19.62	14.07	6.92	19.56	7.28	0	0	0	0	0	0	0	0	0	0	0	0
gene10027	AAEL002100	7.7	8.61	9.09	13.62	11.89	8.41	10	10.91	6.99	10.63	15.07	12.91	10.45	13.85	12.88	12.6	13.01	11.04	-1.1	0.43	1.02	0.82	-1.08	0.44
gene10063	AAEL002101	33.46	32.5	39.69	42	40.05	36.56	45.15	55.48	49.84	55.27	56.18	54.22	59.38	56.59	67.79	65.94	64.62	66.55	1.18	1.95e-06	1.14	3e-06	1.34	2.22e-16
gene10040	AAEL002102	38.85	32.07	39.98	32.09	33.26	28.39	36.63	32.9	40.52	31.53	40.45	35.52	43.41	38.95	39.15	38.49	36.02	38.55	-1.14	0.15	1.01	0.86	-1.13	0.15
gene10036	AAEL002104	0	0	0	0	0	0	3.75	5.09	4.16	5.15	5.25	5	5.26	6.13	6.09	4.69	5.98	5.11			1.08	0.16
gene10023	AAEL002105	5.47	6.05	5.28	4.54	4.01	4.78	5.17	3.99	4.1	7.82	7.92	6.57	6.44	6.25	8.46	5.75	8.97	6.8	-1.08	0.61	1.15	0.33	1.06	0.61
gene10029	AAEL002106	10.98	10.27	12.77	13.44	11.19	12.39	14.93	16.9	18.59	23.89	17.74	21.66	23.98	21.45	21.77	20.6	23.82	22.54	1.3	0.000769	1.09	0.22	1.4	4.34e-09
gene10042	AAEL002107	22.43	22.94	22.84	24.61	20.37	20.41	38.53	32.09	38.85	35.02	32.2	29.67	40.44	39.6	40.38	35.77	33.69	36.49	1.29	0.00109	1.03	0.72	1.33	7.5e-07
gene10043	AAEL002108	5.51	5.3	6.49	4.17	6.08	6.12	10.65	8.15	9.4	11.98	10.64	9.38	15.33	12.29	14.61	11.73	18.09	12.21	1.45	2.78e-05	1.28	0.00727	1.87	1.54e-09
gene10039	AAEL002113	6.32	6.35	6.86	4.11	7.06	6.34	8.58	9.06	10.08	11.36	9.38	14.49	10.21	9.95	10.81	10.31	13.19	13.54	1.36	0.00657	-1.01	0.93	1.35	0.000848
gene10026	AAEL002114	24.71	30.1	25.67	38.16	37.94	38.29	34.82	43.72	40.23	43	39.54	42.65	40.93	42.55	52.14	45.8	47.2	54.54	1.05	0.43	1.09	0.06	1.15	0.05
gene10034	AAEL002115	17.8	18.6	20.95	18.63	16.98	15.99	24.04	27.04	21.47	28.99	28.86	24.43	28.32	31.86	28.22	30.18	31.69	30.34	1.16	0.02	1.09	0.05	1.26	2.75e-06
gene10053	AAEL002116	30.09	29.95	26.42	24.93	24.66	24.66	13.9	13.41	16.59	14.2	13.91	18.4	16.01	15.35	15.48	14.88	13.42	14.39	-2.19	2.41e-17	-1.1	0.14	-2.38	8.68e-22
gene10049	AAEL002118	105.52	121.69	114.32	121.16	133.94	142.15	124.53	141.27	124.81	151.71	136.5	161.1	133.3	148.43	145.64	142.34	142.05	144.95	-1.01	0.86	-1.02	0.65	-1.03	0.45
gene10031	AAEL002119	44.63	43.11	48.32	42.06	40.52	42.5	27.95	30.92	30.79	30.77	33.32	32.27	28.41	26.72	26.89	27.06	24.79	32.37	-1.71	5.8e-19	-1.2	0.000111	-2.06	7.26e-26
gene10048	AAEL002121	67.02	64.56	70.75	65.81	69.18	80.59	88.9	85.1	87.72	97.97	84.32	87.11	111.49	109.31	102.51	105.25	105.34	107.39	1.06	0.21	1.14	0.000901	1.2	1.36e-05
gene10060	AAEL002122	17.45	22.17	20.23	30.61	26.01	22.22	26.38	32.34	27.02	29.01	29.22	29.62	32.49	29.75	40.2	35.48	37.58	37.54	1.05	0.39	1.16	0.000793	1.22	0.00288
gene10058	AAEL002123	14.41	18.82	18.89	21.77	17.55	19.01	14.46	20.36	24.22	24.39	26.74	20.21	18.4	20.63	24.52	20.19	22.86	21.95	-1.05	0.52	-1.09	0.28	-1.15	0.00838
gene10037	AAEL002124	253.68	244.2	273.95	258.15	237.13	234.03	664.22	604.84	701.08	581.2	545.97	484.91	407.14	425.9	400.18	374.96	428.5	407.3	2.05	4.44e-16	-1.5	4.6e-08	1.37	3.53e-14
gene10051	AAEL002125	65.87	78.17	69.85	98.12	81.45	78.43	83.03	114.21	100.52	101.52	106.23	100.64	114.63	119.27	124.7	134.76	122.83	119.02	1.08	0.17	1.14	0.00156	1.24	4.5e-06
gene10045	AAEL002127	25.1	38.22	38.44	48.09	50.33	43.2	28.01	40.07	35.68	39.49	38.72	42.77	35.72	45.15	42.68	44.65	39.5	37.8	-1.33	0.00183	1.01	0.83	-1.31	0.00259
gene10050	AAEL002128	0	4.11	0	0	0	0	4.18	0	0	0	0	5.24	0	5.93	5.5	5	5.29	0
gene10057	AAEL002130	55.58	50.18	62.73	46.83	52.49	52.59	124.43	108.8	128.85	100.74	122.45	96.75	141.16	151.55	126.42	122.72	120.54	134.04	1.8	1.73e-12	1.15	0.05	2.04	0
gene10067	AAEL002131	140.83	199.8	167.36	221.86	237.13	216.64	142.01	173.67	165.25	186.57	186.52	183.5	143.88	166.91	163.86	153.44	160.88	142.44	-1.32	8.15e-06	-1.17	4.38e-05	-1.54	2.17e-11
gene10024	AAEL002134	77.54	84.15	88.11	75.04	76.18	84.9	64.93	69.21	63	69.35	64.22	75.15	60.41	63.45	63.6	54.36	56.75	55.79	-1.44	1.04e-11	-1.22	4.95e-06	-1.75	8.67e-23
gene13831	AAEL002135	20.84	23.44	21.88	23.63	24.87	25.95	32.92	29.34	35.45	33.68	31.45	37.01	36.91	37.07	37.14	36.25	37.53	30.51	1.18	0.00164	1.01	0.88	1.18	9.87e-05
gene13864	AAEL002136	9.76	13.19	9.94	10.37	7.48	11.63	12.85	17.11	13.77	15.23	14.26	14.43	15.29	13.97	18.07	13.75	17.94	17	1.1	0.27	1	0.93	1.11	0.24
gene13859	AAEL002137	60.71	70.24	64.99	73.77	67.31	79.6	74.12	85.05	80.49	93.32	86.59	94.68	94.64	96	95.22	102.3	103.12	95.57	1.06	0.18	1.1	0.00294	1.17	1e-07
gene13835	AAEL002139	17	15.52	15.38	11.56	14.03	20.46	23.47	23.67	24.58	23.28	23.77	22.78	24.9	24.76	27.54	29.21	27.09	22.67	1.22	0.02	1.01	0.83	1.23	0.02
gene13833	AAEL002140	50.79	54.36	60.22	53.71	59.86	59.89	68.08	73.34	64.79	73.6	71.56	76.49	86.62	76.14	86.15	79.53	85.81	82.89	1.04	0.27	1.08	0.01	1.13	0.000412
gene13863	AAEL002141	26.75	31.3	26.78	31.72	30.47	38.64	78.37	85.18	74.86	82.08	88.17	88.36	93.7	96.22	94.52	101.66	109.3	93.78	2.26	0	1.14	1.69e-05	2.56	0
gene13832	AAEL002142	14.1	21.55	20.29	21.87	21.85	20.6	28.87	19.05	23.28	23.02	28.82	22.44	26.41	21.74	30.71	28.33	32.32	28.94	-1.02	0.85	1.06	0.54	1.04	0.57
gene13849	AAEL002144	70.75	74.86	79.66	87.99	91.63	83.13	107.13	125.63	105.63	133.94	127.84	107.98	124.26	122.97	128.02	128.51	136.58	129.77	1.26	6.49e-12	1.06	0.04	1.33	0
gene13857	AAEL002145	22.95	25.12	26.1	24.06	24.65	21.41	33.65	34.86	40.23	36.44	34.86	33.16	40.19	39.03	43.09	46.37	42.28	42.83	1.22	3.1e-05	1.12	0.00389	1.37	0
gene13855	AAEL002146	18.74	20.7	22.53	20.29	16.45	15.55	34.69	23.85	34.2	26.5	31.09	26.88	29.25	29.87	25.87	38.16	25.76	26.45	1.29	0.02	-1.08	0.45	1.19	0.06
gene13858	AAEL002147	5.96	11.49	0	15.81	9.45	9.84	4.68	4.94	9.66	14.93	8.82	19.96	11.01	7.36	7.47	12.53	11.32	17.52			1.03	0.93
gene13860	AAEL002148	36.02	42.35	37.01	38.27	42.47	43.61	53.64	55.07	58.41	60.88	53.55	57.16	53.55	59.28	56.9	54.39	59.09	55.47	1.18	5.92e-06	-1.07	0.04	1.1	0.00534
gene13838	AAEL002151	10.03	7.41	11.78	12.05	8.85	9.72	14.97	14.52	11.27	9.89	11.62	9.34	11.14	16.81	12.19	14.58	17.1	14.85	-1.02	0.92	1.13	0.5	1.09	0.65
gene13824	AAEL002152	73.77	114.11	98.33	124.12	123.08	131.83	102.95	133.57	113.45	140.95	130.28	135.16	135.07	137.06	146.72	136.56	155.08	140.91	-1.01	0.87	1.1	0.00689	1.08	0.19
gene13841	AAEL002155	104.85	93.22	101.01	97.77	92.75	92.16	109.08	106.91	106.55	102.61	110.21	91.61	111.04	106.63	97.62	117.45	109.65	112.01	-1.11	0.08	-1.01	0.76	-1.12	0.04
gene13827	AAEL002157	0	5.03	0	0	0	6.16	4.59	7.13	4.46	9.33	5.38	5.47	6.21	7.49	9.48	6.79	8.85	8.37			1.2	0.15
gene13844	AAEL002158	433.8	444.25	451.55	467.83	465.52	459.55	606.24	592.63	645.91	672.12	632.7	734.28	706.56	720.79	707.97	693.68	713.95	642.07	1.21	2.66e-07	1.04	0.27	1.26	0
gene13865	AAEL002159	5.3	4.3	6.51	5.12	5.25	0	8.49	7.67	6.64	7.86	8.26	6.72	9.31	9.61	11.51	7.48	11.19	9.37			1.17	0.06
gene13826	AAEL002160	77.2	74.82	81.14	70.33	65.22	81.46	117.42	127.22	115.19	119.86	120.54	134.34	126.2	135.73	153.18	146.49	142.56	134.02	1.36	7.69e-08	1.09	0.01	1.48	4.84e-14
gene13848	AAEL002161	31.92	29.39	30.14	25.17	26.9	26.92	37.47	28.69	37.87	33.3	31.86	34.77	36.55	34.99	32.12	36.58	33.2	32.19	-1.01	0.92	-1.06	0.39	-1.07	0.34
gene13840	AAEL002163	165.19	178.72	169.55	188.32	181.78	194.69	213.43	215.41	220.04	230.11	229.46	211.6	214.8	228.23	218.34	228.75	250.4	233.01	1.03	0.13	1.02	0.23	1.05	0.03
gene13846	AAEL002165	55.4	43.88	47.99	47.81	42.74	37.37	50.72	61.55	53.69	51.69	62.77	60.18	61.22	52.85	47.26	50.92	64.34	54.77	-1.01	0.95	-1.11	0.05	-1.12	0.21
gene13854	AAEL002166	45.64	59.22	51.91	68.03	65.07	70.8	54.59	81.43	59.24	82.54	76.08	87.33	72.18	79.39	85.43	77.93	91.61	77.6	1.06	0.43	1.07	0.3	1.14	0.00782
gene13830	AAEL002169	12.66	17.57	15.25	21.84	18.91	18.94	19.29	25.04	21.31	23.58	22.95	19.92	22	24.32	25.75	27.74	28.39	25.72	1.06	0.28	1.1	0.00866	1.17	0.00414
gene13828	AAEL002170	66.09	73.58	67	79.91	58.8	74.66	79.24	83.25	62.94	82.59	82.81	74.51	82.44	66.32	61.55	71.92	71.38	73.49	-1.12	0.05	-1.18	0.00799	-1.31	5.75e-06
gene13856	AAEL002171	38.19	45.92	44.66	61.48	58.34	51.51	24.48	39.1	32.99	42.97	37.69	40.02	33.56	33.51	40.2	35.93	43.22	37.49	-1.61	1.43e-10	-1.02	0.81	-1.62	6.19e-16
gene13843	AAEL002172	10.42	17.19	12.85	14.69	15.32	15.31	9.19	12.03	11.71	11.68	12.17	12.38	10.69	10.05	14.13	12.1	11.91	12.18	-1.51	3.96e-09	-1.04	0.47	-1.57	6.18e-09
gene13852	AAEL002173	32.11	35.5	30.34	39.89	42.18	47.64	32.77	44.74	39.73	53.5	49.28	57.04	41.66	50.68	46.51	49.29	51.27	48.3	1.02	0.84	-1.02	0.78	-1	0.96
gene13825	AAEL002174	33.2	29.98	34.81	29.52	31.34	29.72	41.55	42.7	40.85	40.36	40.69	36.82	48.79	48.7	49.72	53.41	49.42	48.79	1.07	0.24	1.15	4.98e-05	1.23	1.29e-05
gene13829	AAEL002175	151.73	158.64	215.14	164.64	174.98	156.88	139.31	149.75	232.95	137.43	156.57	130.47	126.12	124.48	178.23	124.49	179.05	161.8	-1.26	0.03	-1.09	0.48	-1.37	0.000538
gene13847	AAEL002176	5.32	6.52	9.18	6.41	6.47	7.98	11.15	7.77	9.06	7.06	10.22	10.12	11.66	9.69	12.62	12.7	11.99	9.13	1.08	0.5	1.12	0.28	1.21	0.06
gene13842	AAEL002178	42.26	50.15	49.09	58.41	56.6	53.57	66.27	77.47	69.18	82.54	80.27	68.9	77.27	72.43	83.29	84.49	86.3	87.86	1.23	9.67e-11	1.09	0.01	1.34	0
gene1278	AAEL002179	9.07	9.25	8.1	8.88	7.05	11.95	16.58	15.85	15.31	18.18	17.66	20.83	19.52	27.24	20.04	21.29	20.07	22.95	1.56	2.71e-08	1.15	0.06	1.8	1.09e-09
gene1285	AAEL002180	29.22	29.43	20.18	30.25	32.01	21.93	0	0	0	0	0	0	0	0	0	0	0	0
gene1309	AAEL002181	15050.1	12036.7	13816.5	12593.8	12468.2	12694.3	596.58	701.13	781.25	377.85	450.96	444.48	31.95	39.04	27.43	22.12	29.62	26.25	-21.81	3.64e-159	-20	1.26e-14	-425.5	1.4e-267
gene1313	AAEL002182	16	15.81	18.26	18.13	16.8	13.87	28.59	32.6	36.85	44.38	38.3	42.63	41.54	38.52	45.96	39.36	42.12	34.58	1.84	5.95e-14	1.01	0.83	1.85	0
gene1315	AAEL002183	82.38	72.87	72.01	60.47	54.93	64.63	85.26	83.71	83.12	93.98	95.86	85.83	126.63	117.97	107.73	109.43	107.51	103.91	1.06	0.51	1.2	0.000339	1.27	0.00499
gene1254	AAEL002184	72.04	64.63	69.23	65.05	70.75	70.85	62.21	64.94	64.62	77.1	72.1	67.27	61.86	70.88	66.37	71.13	76.96	70.17	-1.21	8.59e-05	-1.03	0.31	-1.25	7.78e-06
gene1289	AAEL002185	5103.83	7046.33	6159.03	7051.79	8231.29	7795.77	2928.66	4301.28	3772.27	2861.39	3414.63	3331.32	716.57	831.93	774.35	783.52	991.54	814.9	-2.11	2.54e-10	-4.21	1.72e-26	-9.41	1.61e-34
gene1271	AAEL002186	11.42	13	11.27	12.71	15.3	10.56	15.54	19.23	19.72	17.87	20.85	17.65	21.31	19.88	20.59	23.18	19.3	16.75	1.21	0.00217	1.01	0.93	1.21	0.00588
gene1312	AAEL002189	39.71	35.42	29.53	29.25	45.17	26.88	0	0	0	0	0	0	0	0	0	0	0	0
gene1288	AAEL002190	27.97	37.37	34.84	37.67	38.6	41.38	45.5	54.51	47.31	55.71	51.49	65.41	59.3	66.01	64.45	61.08	67.17	64.69	1.24	0.00109	1.13	0.02	1.39	0
gene1261	AAEL002191	17.22	11.75	4.67	10.24	10.66	22	0	0	0	0	0	0	0	0	0	0	0	0
gene1269	AAEL002192	266.37	396.91	314.95	401.86	439.68	518.73	244.08	373.77	279.65	416.77	347.63	435.84	311.24	317.33	323.69	268.76	355.36	299.94	-1.26	0.05	-1.17	0.11	-1.48	3.91e-05
gene1283	AAEL002193	24.29	25.37	20.79	26.51	26.77	29.04	32.9	35.8	36.38	39.97	38.68	32.56	37.91	43.25	44.27	46.71	43.3	40.55	1.15	0.02	1.08	0.17	1.25	0.000236
gene1301	AAEL002194	0	0	0	0	0	0	0	0	0	0	0	4.69	0	0	5.29	3.95	0	0
gene1307	AAEL002195	0	0	0	0	0	0	3.81	0	0	0	0	0	0	3.78	4.35	0	4.32	0
gene1293	AAEL002196	0	0	0	0	0	0	0	3.83	0	6.22	0	8.85	5.62	3.8	4.1	0	6.16	4.63
gene1295	AAEL002198	52.59	39.48	50.38	42.9	43.11	42.34	65.86	72.16	76.05	74.17	72.05	71.32	78.9	88.74	71.55	88.39	90.66	86.38	1.28	0.000322	1.08	0.12	1.38	5.04e-06
gene1264	AAEL002203	5.1	6.01	5.13	5.01	4.87	5.35	11.5	9.99	12.25	10.45	17.37	10.08	10.67	10.3	19.92	15.09	14.55	16.26	1.84	1.66e-06	1.1	0.45	2.04	8.56e-07
gene1260	AAEL002205	23.65	36.07	25.67	31.49	35.14	27.11	39.33	46.98	50.58	38.39	27.77	32.3	32.36	39.85	37.72	43.48	42.96	42.05	1.06	0.6	-1.09	0.47	-1.02	0.83
gene1286	AAEL002206	51.68	47.67	51.01	65.58	61.53	47.18	66.31	89.34	75.76	79.69	79.38	65.57	73.37	65.74	78.66	75.37	80.35	72.97	1.22	0.000129	-1.05	0.26	1.16	0.000469
gene1292	AAEL002207	67.23	89.87	67.14	90.47	98.32	98.51	74.19	96.89	80.4	90.91	88.08	105.07	96.34	96.32	97.17	100.3	105.33	96.63	-1.14	0.06	1.04	0.38	-1.09	0.13
gene1252	AAEL002209	20.99	23.04	26.01	29.5	25.76	29.86	26.14	38.69	28.99	40.16	40.62	37.58	36.12	37.53	40.94	39	41.59	37.58	1.15	0.04	1.04	0.44	1.19	2.97e-06
gene1305	AAEL002211	0	4.7	4.81	6.56	6.15	0	0	0	0	0	0	0	0	0	0	0	0	0
gene1268	AAEL002214	16.19	18.92	18.56	22.68	20.54	21.86	20.69	23.71	25.22	25.56	26.4	22.91	23.54	28.29	25.63	27.08	26.48	25.32	1.03	0.44	1.03	0.46	1.05	0.16
gene1303	AAEL002215	12.98	14.18	15.78	14.55	14.31	17.25	19.69	20.31	22	21.89	21.78	20.98	22.29	26.49	24.49	26.87	21.65	27.71	1.15	0.00119	1.1	0.08	1.26	5.39e-05
gene1265	AAEL002216	102.22	118.74	121.28	110.44	121.28	124.8	129.69	135.06	123.86	140.61	126.95	130.3	126.81	134.48	118.88	128.1	134.34	119.15	-1.06	0.09	-1.09	0.01	-1.16	0.000255
gene1259	AAEL002218	0	6.38	0	4.5	9.47	7.8	4.33	0	0	0	3.89	5.38	3.77	5.29	4.61	5.41	0	0
gene1291	AAEL002219	14.65	16.39	16.58	18.95	14.98	12.63	15.15	18.93	18.03	17.91	19.81	14.99	15.68	16.35	20.71	18.37	20.27	17.35	-1.1	0.19	-1.06	0.31	-1.16	0.04
gene1317	AAEL002220	0	0	0	4.47	4.55	0	0	4.86	0	4.53	4.99	0	0	0	3.72	0	4.07	4.08
gene1311	AAEL002221	104.85	90.56	104.25	90.2	98.64	99.46	82.5	75.57	75.36	82.2	85.42	86.39	88.65	83.7	85.29	79.38	94.53	87.57	-1.47	4.96e-10	-1.01	0.81	-1.47	1.09e-10
gene1281	AAEL002222	6.98	7.02	6.08	6.81	7.26	7.37	10.02	8.11	8.47	8.85	8.84	8.95	9.68	9.11	10.21	9.55	10.88	8.49	1.04	0.54	1	0.97	1.04	0.37
gene1282	AAEL002225	24.48	25.74	20.47	25.88	19.57	18.54	34.6	26.76	35.71	29.99	27.53	34.29	35.26	27.24	29.53	28.78	31.03	38.4	1.14	0.17	-1.09	0.35	1.05	0.57
gene1275	AAEL002226	45.07	54.35	60.2	66.53	63.85	49.61	53.37	70.39	60.34	70.87	69.28	61.49	67.59	64.64	73.86	72.68	70.98	71.26	-1.06	0.31	1.03	0.44	-1.03	0.59
gene1319	AAEL002229	0	3.88	0	0	3.99	6.79	0	0	0	0	0	0	0	0	0	0	0	0
gene1302	AAEL002230	18.71	24.1	22.88	40.8	39.71	27.53	35.1	54.78	43	44.52	51.57	39.01	45.22	38.45	55.81	54.64	50.9	54.03	1.32	0.02	1.09	0.29	1.43	0.00172
gene1276	AAEL002231	10.2	7.6	6.47	10.4	10.1	12.93	0	0	0	0	0	0	0	0	0	0	0	0
gene1304	AAEL002232	6.97	11.37	8.61	8.88	9.39	8.22	12.35	13.24	12.35	18.17	13.91	14.37	14.1	14.72	16.36	14.43	13.47	17.46	1.27	0.0052	-1.01	0.9	1.26	0.00527
gene1296	AAEL002234	0	0	0	0	3.69	0	0	4.34	3.84	5.1	5.83	5.46	5.73	4.78	6.28	4.89	6.42	6.17
gene1308	AAEL002235	12.93	15.94	17.22	20.85	18.82	18.85	26.3	27.02	27.43	26.91	29.71	27.14	30.3	29.03	33.33	32.7	31.01	28.03	1.33	7.54e-12	1.06	0.05	1.41	4.25e-13
gene1267	AAEL002238	10.68	13.15	12.81	14.01	15.44	15.06	15.77	21.23	16.52	20.53	20.71	21.09	22.58	20.73	23.56	22.36	28.38	24.1	1.16	0.00354	1.14	0.01	1.32	1.31e-07
gene1258	AAEL002239	7.35	5.67	0	6	4.37	6.94	0	0	0	0	0	0	0	0	0	0	0	0
gene1294	AAEL002240	41.05	46.17	44.84	48.97	49.27	42.79	51	60.1	54.66	55.26	58.5	53.78	55.88	59.52	61.71	61.15	62.07	57.99	1.04	0.06	1.03	0.09	1.07	0.000512
gene1263	AAEL002241	7.89	6.22	5.45	8.78	16.35	7.61	0	0	0	0	0	0	0	0	0	0	0	0
gene1272	AAEL002244	18.13	20.71	19.46	21.71	21.29	19.7	21.6	24.07	24.77	29.34	26.59	28.77	33.97	31.31	34.24	38.42	35.35	34.74	1.04	0.36	1.25	2.79e-08	1.32	1.37e-13
gene13474	AAEL002247	0	3.51	0	4.09	0	0	0	0	0	0	4.62	0	0	0	0	0	0	0
gene13454	AAEL002248	29.79	32.15	32.22	29.6	35.87	31.44	38.24	41.55	39.65	40.85	40.67	41.64	34.74	39.76	36.32	41.12	44.48	41.57	1.06	0.12	-1.09	0.02	-1.03	0.48
gene13446	AAEL002249	8.04	6.47	8.58	7.93	7.05	7.15	12.03	11.75	10.95	13.75	12.39	14.61	13.93	16.8	17.75	15.37	15.43	13.96	1.34	2.33e-05	1.13	0.04	1.52	4.56e-10
gene13473	AAEL002251	18.76	22.22	21.31	28.85	27.38	24.24	16.7	23.85	20.63	23.93	23.75	21.82	21.7	22.49	26.25	24.51	27.8	25.03	-1.27	1.01e-05	1.09	0.06	-1.15	0.00435
gene13470	AAEL002252	24.82	15.94	19.45	36.56	31.42	22.76	29.78	42.87	43.3	43.16	34.97	36.06	48.11	21.26	35.98	36.21	40.73	34.72	1.23	0.14	-1.15	0.27	1.07	0.64
gene13469	AAEL002253	54.62	59.49	63.26	65.89	56.53	56.48	35.61	38.02	39.02	40.62	52.34	37.09	38.27	46.31	42.34	47.1	49.02	55.38	-1.8	3.68e-32	1.07	0.35	-1.68	1.29e-25
gene13466	AAEL002255	88.25	72.71	82.72	59.85	52.39	58.34	92.16	79.76	84.73	66.97	68.93	61.54	76.53	71.48	66.22	62.12	67.23	69.05	-1.1	0.5	-1.18	0.09	-1.29	0.05
gene13447	AAEL002256	8.29	12.26	10.18	16.55	16.04	16.93	8.67	14.24	10.53	13.12	17.97	14.45	12.02	11.36	12.35	11.9	14.04	12.62	-1.21	0.14	-1.13	0.19	-1.37	0.00358
gene13451	AAEL002258	16.7	17.81	17.28	21.09	21.56	21.62	16.7	17.79	16.76	22.31	19.63	23.1	19.06	23.58	19.06	20.33	24.36	20.47	-1.21	0.00066	1	0.99	-1.21	8.63e-05
gene13475	AAEL002259	29.76	25.7	31.18	33.49	42.69	24.2	49.35	43.6	30.15	51.4	41.21	46.16	65.29	51.69	64.27	54.98	43.3	59.22	1.13	0.29	1.19	0.1	1.34	0.00395
gene13450	AAEL002260	18.32	20.61	20.2	24.4	21.92	19.13	21.48	29.85	24.78	27.71	26.93	27.73	29.2	28.15	27.42	31.89	29.56	30.78	1.06	0.13	1.06	0.13	1.12	0.000857
gene13472	AAEL002261	896.66	690.57	847.71	675.58	634.68	533.57	512.38	501.12	551.09	408.82	511.84	321.12	414.83	366.82	337.41	331.69	314.18	337.48	-1.67	3.92e-06	-1.39	0.0006	-2.29	7.59e-15
gene13455	AAEL002262	11.28	19.36	14.37	25	9.71	6.36	8.18	0	12.91	11.25	10.88	16.41	12.07	8.06	19.45	11.33	16.55	15.95					-1.05	0.86
gene13461	AAEL002263	0	0	0	0	9.24	0	0	0	0	0	0	0	0	0	7.3	0	0	0
gene13444	AAEL002265	0	3.95	0	4.7	5.06	0	0	4.85	3.85	4.25	5.23	4.26	4.73	0	4.38	3.97	4.83	4.49
gene13471	AAEL002269	43.21	49.64	40.81	45.12	42.36	47.23	36.4	43.91	47.24	40.71	49.48	51.54	32.16	34.15	31.51	35.71	36.94	33.83	-1.19	0.0052	-1.4	5.92e-09	-1.67	1.19e-21
gene13468	AAEL002271	24.35	28.93	28.04	28.84	28.71	28.2	37.7	40.8	38.11	33.61	41.42	37.89	39.14	39.49	43.55	45.12	42.08	39.56	1.15	0.000617	1.01	0.72	1.16	4.37e-07
gene13458	AAEL002272	23.32	20.55	22.14	27.58	23.9	22.68	37.53	39.87	45.82	39.41	38.44	34.51	42.47	41.71	40.89	43.11	41.32	41.46	1.38	1.24e-07	-1	0.99	1.37	2.11e-14
gene13456	AAEL002277	56.81	73.46	66.28	82.76	80.08	73.98	69.19	75.92	71.33	76.42	85.09	70.66	69.9	68.55	73.02	75.78	70.13	73.98	-1.13	0.00198	-1.07	0.00833	-1.22	1.2e-07
gene13463	AAEL002278	57.15	77.23	65.84	78.93	79.51	88.98	68.08	89.22	67.17	102.57	103.78	104.56	81.04	93.93	88.13	79.17	101.93	89.55	-1.02	0.76	-1.05	0.56	-1.07	0.28
gene13452	AAEL002279	19.69	23.03	19.74	23.81	20.61	24.35	19.95	21.07	22.85	24.53	21.06	28.49	24.69	24.57	26.28	27.03	24.04	24	-1.15	0.02	1.02	0.73	-1.13	0.0016
gene5033	AAEL002280	63.24	59.36	68.8	67.51	68.85	62.27	64.3	70.36	73.53	74.65	66.95	70.93	64.26	66.79	69.98	72.17	75.75	66.19	-1.06	0.12	-1.04	0.17	-1.1	0.00402
gene5037	AAEL002282	17.37	16.99	16.6	17.99	18.02	20.15	20.16	20.28	22.2	27.61	27.38	24.65	26.73	22.95	24.89	30.98	26.02	26.61	1.07	0.21	1.03	0.66	1.1	0.07
gene5054	AAEL002283	10.6	16.71	13.25	17.37	14.96	27.66	9.15	10.66	21.81	15.76	21.39	31.93	18.13	19.49	10.4	30.04	20	12.47	-1.14	0.56	-1.07	0.77	-1.22	0.31
gene5038	AAEL002284	15.62	9.78	10.45	14.07	14.96	12.59	18.65	22.39	19.78	17.93	14.58	14.16	19.23	22.75	21.2	22.15	23.89	22.94	1.11	0.38	1.12	0.22	1.24	0.02
gene5047	AAEL002285	0	4.94	5.27	7.16	5.08	9.23	10.07	12.03	7.93	5.35	11.12	9.88	9.14	10.27	7.89	10.49	9.11	11.33			-1.06	0.64
gene5066	AAEL002286	26.1	30.58	24.95	32.82	30.85	33.75	39.74	38.58	38.16	42.1	39.97	44.84	38.35	43.76	46.6	41.6	50.69	45.75	1.12	0.00894	1.03	0.54	1.15	0.00343
gene5031	AAEL002287	21.21	25.51	23.02	29.33	30.81	26.16	25.93	29.67	29.13	33	31.08	26.2	22.37	25.75	29.48	29.53	29.72	25.94	-1.06	0.2	-1.15	0.00176	-1.22	0.000127
gene5069	AAEL002289	8.65	5.63	5.33	3.82	5.79	8	3.9	5.09	5.21	8.54	6.18	6.61	4.32	8.66	5.86	6.88	7.89	6.63	-1.32	0.12	1.05	0.74	-1.26	0.18
gene5057	AAEL002290	19.4	15.88	16.2	17.61	14.22	20.7	25.25	24.82	26.71	24.84	27.26	24.38	26.69	28.79	27.45	28.6	27.66	31.17	1.21	0.00347	1.04	0.24	1.26	0.00037
gene5072	AAEL002293	40.86	42.14	53.72	42.85	42.76	46.15	44.63	54.28	60.64	66.66	52.92	55.39	57.29	50.89	52.27	48.97	55.25	51.93	1.01	0.94	-1.16	0.03	-1.15	0.03
gene5030	AAEL002294	0	4.55	5.31	0	0	0	5.76	3.89	0	4.42	4.57	4.18	5.85	5.95	6.21	6.94	4.04	6.84
gene5061	AAEL002295AAEL002307	32.35	35.78	34.75	37.2	38.99	37.59	35.8	41.38	39.54	41.42	39.35	42.86	40.83	40.08	43.46	45.08	47.62	43.19	-1.07	0.00806	1.02	0.41	-1.05	0.03
gene5062	AAEL002296	117.93	112.56	116.07	119.05	107.51	116.89	162.76	136.37	146.33	148.96	153.07	160.82	141.22	136.5	139.93	150.7	149.23	133.91	1.13	0.03	-1.11	0.03	1.02	0.67
gene5035	AAEL002298	21.69	29.48	22.81	26.46	25.96	29.81	32.65	29.23	33.29	30.96	32.2	31.03	33.31	31.32	31.52	32.28	31.72	32.52	-1.01	0.87	-1.06	0.17	-1.07	0.15
gene5052	AAEL002299	177.84	194.36	206.09	205.38	202.75	198.72	127.96	146.08	145.75	154.7	146.84	144.2	125.72	130.08	126.17	134.07	139.05	140.61	-1.6	1.83e-98	-1.16	3.81e-10	-1.84	8.51e-158
gene5065	AAEL002301	4.73	7.05	5.46	5.6	6.04	7.01	13.47	9.48	12.05	14	10.64	13.56	15.02	18.19	23.4	11.54	14.64	15.68	1.65	1.15e-06	1.22	0.12	2.03	1.66e-06
gene5068	AAEL002303	8.01	11.31	8.54	10.28	11.9	9.28	11.52	13.88	13.57	15.85	13.43	15.31	14.17	20.16	12.97	17.26	16.46	15.5	1.14	0.06	1.06	0.44	1.21	0.03
gene5041	AAEL002304	29.26	30.29	29.39	28.53	28.09	26.33	34.51	35.11	35.36	30.4	30.79	32.08	33.05	36.41	37.91	36.27	35.33	33.26	-1.06	0.29	-1	0.94	-1.06	0.16
gene5070	AAEL002305	279	399.45	336.16	488.85	533.05	522.25	226.28	392.84	268.74	379.07	329.88	373.38	263.71	286.14	310.21	248.29	312.42	260.72	-1.31	0.04	-1.18	0.09	-1.6	7.38e-05
gene5036	AAEL002306	15.48	20.21	18.88	32.23	29.42	23.47	23.26	39.07	29.4	31.58	33.97	31.5	30.01	28.26	36.12	35.05	34.14	34.21	1.17	0.12	1.02	0.73	1.19	0.05
gene5055	AAEL002308	34.46	34.39	39.01	52.33	45.43	33.62	43.8	49.33	43.19	40.09	53.97	34.23	43.24	41.54	57.19	53.12	53.6	53.06	-1.11	0.23	1.05	0.53	-1.06	0.45
gene5063	AAEL002309	85.84	96.05	85.97	74.92	95.67	101.07	108.66	96.85	108.85	96.34	109.85	132.39	112.95	101.09	103.94	128.89	111.36	104.48	1.01	0.88	-1.04	0.54	-1.03	0.58
gene5042	AAEL002310	4.8	4.62	0	6.96	6.01	5.96	14.38	8.38	9.21	11.33	9.08	16.65	12.7	10.65	8.97	10.08	13.32	12.99			-1.1	0.53
gene5058	AAEL002311	37.35	53.64	48.77	53.51	58.4	61.81	53.53	70.4	56.75	77.99	67.47	77.23	68.08	71.71	69.1	60.67	74.64	63.21	1.1	0.19	-1.02	0.73	1.08	0.2
gene5032	AAEL002312	12.08	14.03	13.39	16.17	16.57	14.13	14.6	17.87	15.95	17.13	17.52	18.2	18.6	20.86	18.17	19.09	20.53	19.02	-1.02	0.52	1.08	0.02	1.05	0.16
gene5043	AAEL002317	0	0	0	4.13	0	0	5.24	7.84	8.75	5.5	6.78	6.15	8.21	8.41	10.48	12.17	9.61	9.33			1.34	0.0022
gene5056	AAEL002318	13.03	14.9	12.11	12.33	11.52	13.04	14.54	16.03	13.96	16.04	18.82	13.53	15.97	17.64	16.83	16.35	18.69	16.72	-1.03	0.66	1.02	0.77	-1.01	0.83
gene5071	AAEL002319	5.4	5.95	5.96	8.15	6.02	5.84	7.51	9.2	9.44	11.11	10.37	9.23	11.93	12.76	9.98	12.52	13.35	11.94	1.23	0.000853	1.18	0.00192	1.46	3.29e-09
gene13418	AAEL002322	4.04	5.25	4.29	4.21	4.27	4.77	6.56	6.74	6.14	6.51	8.08	6.62	8.93	7.68	8.9	7.66	10.48	9.13	1.21	0.01	1.19	0.00646	1.45	1.26e-07
gene13433	AAEL002324	49.85	46.53	51.58	45.83	50.92	39.29	63.64	49.79	64.11	60.37	60.6	75.65	67.06	58.42	59.59	64.85	62.66	71.27	-1	0.96	-1	0.94	-1.01	0.9
gene13427	AAEL002325	79.77	101.18	85.75	107.3	113.82	134.15	95.63	135.81	100.43	137.73	141.9	153.17	125.31	117.74	108.84	103.95	131.62	115.77	-1.04	0.69	-1.15	0.08	-1.2	0.02
gene13420	AAEL002327	0	0	0	0	0	0	0	0	0	0	0	0	0	0	7.81	0	0	0
gene13440	AAEL002329	12.01	15	12.05	13.35	12.64	15.82	16.18	20.26	16.28	22.65	17.68	20.54	22.95	22.91	20.23	24.8	24.99	24.08	1.14	0.04	1.14	0.01	1.3	9.35e-08
gene13426	AAEL002331	4.12	0	0	0	0	0	0	0	0	0	4.64	0	0	0	3.87	0	0	0
gene13436	AAEL002334	125.53	132.7	132.12	121.28	120.47	147.01	191.6	187.85	198.36	205.21	200.73	212.49	196.29	205.08	205.93	190.81	209.38	205.96	1.32	8.25e-10	-1.02	0.57	1.29	2.74e-10
gene13413	AAEL002335	7.75	9.92	8.98	14.73	14.65	13.56	11.13	16.19	12.85	14.88	15.57	15.82	13.53	15.58	17.1	16.08	17.67	19.67	1.02	0.83	1.11	0.07	1.13	0.14
gene13442	AAEL002337	33.2	33.34	30.31	28.69	26.67	31.74	39.14	41.53	29.12	42.66	38.5	48.7	45.07	40.16	46.06	43.38	49.75	46.72	1.04	0.63	1.05	0.42	1.09	0.14
gene13405	AAEL002339	4.37	6.77	5.7	5.3	4.71	5.55	9.23	11.3	9.7	10.33	9.47	7.52	12.77	12.29	10.8	11.68	11.91	10.97	1.43	2.61e-05	1.13	0.06	1.61	7.44e-12
gene13414	AAEL002340	15.58	17.82	18.81	22.95	20.55	17.33	24.38	32.15	31.97	29.46	31.3	26.8	27.7	30.68	32.29	34.16	33.65	30.91	1.35	3.98e-11	1.04	0.29	1.4	0
gene13412	AAEL002342	9.91	7.27	8.19	11.55	10.99	7.23	11.35	10.52	7.17	5.17	10.22	7.16	4.84	8.25	8.13	4.71	5.23	5.69	-1.32	0.07	-1.44	0.03	-1.89	0.000158
gene13434	AAEL002344	50.86	62.4	57.09	86.01	68.04	56.9	50.78	64.88	57.69	74.85	75.34	51.84	67.81	59.89	62.17	74.44	70.16	67.96	-1.25	0.01	-1.01	0.88	-1.26	0.00314
gene13409	AAEL002345	84.27	98.31	88.73	127.45	131.33	124.33	101.43	141.76	113.48	139.82	139.17	141.23	116.2	120.53	125.64	110.69	139.42	111.41	1.03	0.64	-1.1	0.07	-1.06	0.36
gene13421	AAEL002346	71.17	74.99	75.47	88.2	85.52	75.55	61.67	73.36	73.28	75.68	79.35	64.95	67.06	66.35	80.41	78.39	81.17	85.91	-1.28	6e-16	1.05	0.27	-1.22	2.13e-07
gene13432	AAEL002349	19.95	20.11	20.14	18.12	18.58	19.23	20.1	23.01	23.23	22.06	22.28	21.63	24.28	25.42	26.92	24.65	22.09	25.25	-1.06	0.18	1.05	0.18	-1.01	0.9
gene13406	AAEL002350	88.4	77.6	59.83	72.33	68.92	69.76	91.72	84.76	101.81	82.77	78.86	79.58	81.51	78.67	80.11	63.91	84.74	69.36	1	0.98	-1.23	0.00598	-1.23	0.02
gene13422	AAEL002351	34.12	37.47	33.4	42.41	44.5	46.56	41.14	55.31	55.13	62.11	63.32	52.4	65.99	65.77	63.09	60.33	76.19	70.08	1.16	0.00935	1.15	0.00642	1.34	6.29e-09
gene13435	AAEL002354	146.94	134.25	160.68	140.15	137.43	117.19	10.24	18.08	16.79	21.89	14.76	17.53	10.51	10.02	11.6	13.37	18.73	17.85	-10.2	7.68e-61	-1.3	0.05	-12.99	2.7e-63
gene13439	AAEL002357	22.21	26.79	26.92	34.7	33.58	31.33	26.48	38.92	33.9	39.63	44.69	39.09	35.87	37.52	38.84	42.31	43.3	41.18	1.08	0.26	1.04	0.52	1.12	0.00842
gene13441	AAEL002358	18.86	23.49	26.03	23.22	30.83	29.07	36.63	40.35	43.27	41.05	36.88	42.7	34.84	36.98	33.05	42.46	40.79	31.95	1.31	2.87e-05	-1.19	0.000722	1.1	0.16
gene13402	AAEL002359	51.13	73.12	64.73	78.06	78.68	88.81	62.11	83.22	67.26	94.33	82.94	97.94	85.42	90.4	91.55	90.04	98.76	83.21	-1.03	0.72	1.08	0.26	1.05	0.42
gene13404	AAEL002362	10.68	11.64	12.35	11.61	10.41	10.53	18.22	13.79	15.25	15.35	14.06	18.68	14.73	16.02	13.53	13.8	16.44	15.8	1.14	0.13	-1.17	0.08	-1.02	0.77
gene4391	AAEL002366	14.24	16.21	14.05	18.75	19.11	17.1	14.11	16.23	14.69	18.37	14.78	17.88	19.4	15.17	19.05	20.26	20.48	17.52	-1.28	2.13e-05	1.07	0.24	-1.19	0.00287
gene4377	AAEL002367	26.05	29.35	27.51	33.08	35.47	39.76	35.49	44.82	34.16	46.34	41.16	54	39.25	38.85	46.97	37.62	46.85	45.5	1.11	0.2	-1.07	0.34	1.04	0.58
gene4384	AAEL002369	14.63	17.37	20.18	23.27	23.19	20.44	21.65	29.71	24.72	28.36	28.44	26.53	30.43	29.54	29.82	30.39	33.48	31.05	1.13	0.02	1.1	0.00194	1.24	1.32e-06
gene4402	AAEL002370	20.78	21.28	22.62	22.95	24.9	24.17	21.07	24.04	22.59	30.28	26.35	28.98	27.43	28.91	29.57	28.52	34.11	28.56	-1.08	0.15	1.09	0.11	1.01	0.73
gene4404	AAEL002371	16.97	21.02	25.52	21.26	30.98	24.3	24.51	21.86	29.47	24.79	20.5	22.82	26.12	25.92	25.05	24.71	29.15	25.95	-1.18	0.1	-1.01	0.88	-1.2	0.04
gene4393	AAEL002372	597.11	565.64	569.18	508.48	518.21	588.82	809.01	801.97	831.9	887.55	865.86	901.69	1061.52	1049.44	1113.06	1113.67	1088.41	1109.54	1.29	7.87e-09	1.22	0	1.59	0
gene4380	AAEL002373	41.92	37.27	38.92	31.07	34.99	30.68	32.15	35.62	35.64	34.6	37.32	24.96	32.51	25.64	27.86	34.27	31.71	42.71	-1.32	0.00343	-1.11	0.27	-1.45	0.00035
gene4396	AAEL002374	14.21	15.8	14.72	16.4	16.49	16.95	21.52	25.33	18.51	21.78	23.43	25.06	26.17	26.13	27.04	25.08	30.75	25.82	1.17	0.00318	1.11	0.03	1.3	1.02e-11
gene4390	AAEL002375	10.2	12.08	13.79	9.55	11.26	9.26	18.7	15.94	15.58	14.13	17.13	13.99	15.26	15.12	18.49	15.98	14.1	17.54	1.17	0.11	-1.09	0.26	1.07	0.43
gene4386	AAEL002376	364.42	284.07	339.84	283.18	273.11	208.66	304.37	265.54	319.37	245.61	243.44	184.62	281.51	256.54	257.78	268.85	234.16	254.95	-1.31	0.05	-1.04	0.68	-1.35	0.01
gene4399	AAEL002377	22.17	23.05	24.63	26.97	24.57	25.44	28.89	31.72	31.07	29.55	31.36	31.65	38.39	34.96	35.81	38.07	40.2	36.11	1.05	0.07	1.14	2.28e-06	1.2	2.69e-10
gene4383	AAEL002381	57.4	57.41	52.48	40.85	48.15	52.13	91.58	118.2	109.36	124.62	107.11	128.5	152.88	129.81	128.75	151.63	154.31	141.96	1.83	2.22e-16	1.17	0.01	2.15	1.33e-15
gene4409	AAEL002382	4.09	5.43	5.58	9.94	8.47	6.68	6.33	10.96	7.93	9.12	9.78	7.49	9.17	7.73	10.46	10.13	9.38	10.5	1.1	0.43	1.07	0.4	1.17	0.13
gene4381	AAEL002384	22.27	19.93	23.54	26.96	25.19	25.92	24.39	30.82	28.38	33.58	31.12	32.61	35.23	34.56	36.14	30.03	36.37	34.06	1.02	0.71	1.06	0.18	1.08	0.11
gene4395	AAEL002385	3.88	3.51	0	4.08	4.43	4.99	4.85	5.85	5.72	5.89	5.97	6.77	6.16	6.53	8.84	7.54	8.31	8.39			1.2	0.02
gene4403	AAEL002386	35.57	36.29	35.98	37.15	32.9	36.38	44.03	45.14	45.32	47.84	45.83	44.07	50.55	50.58	50.9	51.48	52.87	49.67	1.06	0.08	1.06	0.00409	1.13	0.000204
gene4373	AAEL002387	32.67	30.17	29.34	29.19	26.78	28.56	28.7	29.29	30.61	30.89	30.51	34.04	37.79	36.6	34.61	34.32	33.94	32.99	-1.18	0.00411	1.06	0.12	-1.11	0.08
gene4400	AAEL002388	4.03	4.06	5.47	6.07	5.08	4.86	6.02	6.55	7.52	8.03	6.58	8.15	6.96	8.85	10.23	7.51	9.47	10.38	1.11	0.44	1.18	0.21	1.3	0.05
gene4405	AAEL002389	5.08	5.86	6	5.64	5.58	7.43	7.48	7.39	6.66	8.58	8.89	7.77	7.73	8.32	7.98	7.67	7.73	8.83	1.12	0.05	-1.08	0.05	1.03	0.55
gene4406	AAEL002390	16.02	16.2	16.55	23.64	23.17	18.16	26.67	36.29	28.43	36.86	36.19	31.83	34.42	36.28	40.27	30.65	40.08	33.9	1.46	5.09e-09	1.05	0.38	1.53	3.81e-10
gene4375	AAEL002392	31.01	45.83	38.93	62.66	62.88	54.76	53.01	84.31	61.52	80.06	75.49	74.67	66.24	69.05	80.49	75.39	76.6	77.12	1.23	0.04	1.01	0.84	1.25	0.00972
gene4407	AAEL002394	0	3.83	0	6.36	5.61	0	0	4.45	4.22	4	4.98	3.89	0	3.72	5.05	0	4.78	4.01
gene4374	AAEL002395	13.46	13.63	13.75	15.14	13.43	14.47	14.18	17.03	15.94	19.21	17.99	16.25	16.96	17.7	15.6	17.88	16.08	18.59	-1.04	0.44	-1.06	0.2	-1.1	0.05
gene4397	AAEL002397	160.51	131.08	159.53	129.5	131.27	106.12	409.66	331.53	373.88	326.32	325.19	252.07	314.32	315.67	293.39	244.38	294.99	259.57	2.12	2.24e-10	-1.22	0.03	1.75	3.1e-11
gene4385	AAEL002399	299.03	301.42	301.51	305.41	285.08	319.35	213.74	258.81	252.64	265.37	238.97	293.84	210.87	223.52	214.27	219.73	256.53	218.25	-1.41	3.74e-16	-1.16	0.00283	-1.63	7.38e-45
gene4378	AAEL002401	93.38	78.1	81.92	76.12	77.54	77.8	131.72	115.31	136.51	129.52	115.81	132.18	156.35	146	132.78	150.66	154.52	144.9	1.3	0.00018	1.09	0.1	1.42	1.42e-09
gene4401	AAEL002402	5.34	6.67	6.29	5.5	7.71	7.36	6.58	7.12	8.45	6.34	6.96	4.63	5.83	4.96	8.3	7.57	8.32	7.03	-1.19	0.07	-1.05	0.64	-1.25	0.00922
gene4376	AAEL002404	12.68	10.81	10.54	9.85	8.87	8.33	8.63	9.95	11.04	11.32	10.26	10.84	11.46	10.21	9.35	11.45	11.55	9.34	-1.22	0.04	-1.06	0.25	-1.29	0.01
gene3834	AAEL002407	35.33	36.72	42.06	40.56	39.08	37.83	62.3	63.01	59.08	59.8	59.15	61.74	76.61	79.03	72.55	70.88	75.66	71.26	1.33	1.35e-14	1.16	5.68e-05	1.55	0
gene3812	AAEL002408	16.57	23.26	20.1	30.36	29.61	25.26	23.3	30.05	23.46	32.45	29.6	30.2	27.47	31.3	32.85	25.79	33	30	1	0.97	1.01	0.88	1.01	0.87
gene3831	AAEL002409	18.39	28.78	19.45	25.78	35.97	26.56	25.72	41.92	36.78	47.96	53.92	40.87	36.79	50.56	46.54	45.39	53.33	40.51	1.29	0.03	1.01	0.91	1.3	0.00639
gene3837	AAEL002411	391.58	363.36	368.53	342	327.11	337.15	497.54	448.94	473.2	430.35	457.15	411.96	482.17	439.75	415.4	450.98	423.34	420.44	1.07	0.22	-1.07	0.11	1	0.98
gene3815	AAEL002412	29.32	27.97	26.03	26.11	28.15	20.8	29.67	28.9	29.61	30.64	30.38	26.08	27.45	31.86	31.7	31.65	29.72	30.76	-1.08	0.28	-1.02	0.69	-1.1	0.19
gene3827	AAEL002415	32.14	32.97	32.42	30.18	29.32	30.83	23.71	30.2	27.22	28.14	29.65	27.45	24.13	28.47	22.84	25.75	25.76	25.62	-1.38	4.13e-10	-1.17	8.07e-05	-1.61	2.31e-17
gene3817	AAEL002416	49.01	44.84	45.44	41.44	38.3	46.32	44.48	51.81	43.04	49.6	44.24	47.53	48.77	42.54	42.67	47.22	54.68	50.65	-1.14	0.04	-1.05	0.3	-1.2	0.0098
gene3821	AAEL002417	140.49	244.45	198.32	196.2	207.42	249.65	87.71	83.54	64.94	88.67	89.51	93.98	43.86	60.76	52.19	52.9	68.22	65.49	-2.84	6.51e-19	-1.56	5.89e-08	-4.42	5.01e-27
gene3833	AAEL002418	19.96	16.43	16.48	21.75	18.08	19.91	23.61	18.56	20.91	22.43	22.53	24.8	22.76	28.94	25.82	25.27	26.63	18.79	-1.05	0.49	1.02	0.77	-1.02	0.76
gene3819	AAEL002419	42.23	44.58	46.38	49.12	52.6	52.33	56.09	66.96	51.23	66.09	66.27	67.58	62.66	65.64	71.8	70	77.88	73.36	1.09	0.04	1.06	0.17	1.16	7.17e-07
gene3829	AAEL002420	52.49	56.21	53.03	55.19	56.94	56.6	58.96	64.93	58.23	71.49	70.58	72.57	65.97	64.77	64.77	63.01	63.45	66.1	1.01	0.8	-1.08	0.04	-1.07	0.00965
gene3818	AAEL002421	57.48	57.1	51.85	54.95	51.24	61	67.7	76.32	71.69	67.84	69.09	69.14	72.62	64.63	63	75.1	81.47	54.27	1.02	0.72	-1.11	0.08	-1.09	0.17
gene3825	AAEL002424	0	0	0	0	0	0	0	0	0	0	7.9	0	0	0	0	0	0	0
gene3836	AAEL002425	142.63	224.01	191.34	220.11	243.69	314.6	127.35	201.53	125.2	209.02	160.94	240.17	142.45	182.15	169.97	131.99	169.29	156.4	-1.48	0.00484	-1.19	0.16	-1.75	5.16e-06
gene3826	AAEL002426	39.88	49	46.22	51.71	53.38	54.63	49.46	53.13	43.3	51.33	49.97	49.46	49.74	47.05	52.85	51.18	53.32	49.86	-1.18	1.22e-05	-1.03	0.28	-1.22	1.41e-09
gene3823	AAEL002427	11.39	13.24	12.36	14.45	16.54	17.4	15.15	21.33	14.52	19.1	16.76	21.7	18.26	23.58	22.45	21.44	20.55	15.84	1.03	0.69	1.04	0.63	1.08	0.35
gene3820	AAEL002428	37.27	43.39	41.45	45.16	45.52	47.27	51.57	62.9	55.74	66.92	61.16	63.25	57.39	64.68	69.12	61.74	66.51	59.98	1.21	7.84e-08	1.01	0.7	1.23	1.03e-11
gene3832	AAEL002429	4.59	4	0	0	0	0	4.72	5.9	4.43	3.88	4.16	5.04	7.86	7.42	5.25	4.83	5.08	7.12			1.24	0.13
gene3830	AAEL002430	17.04	17.56	16.13	15.97	15.25	16.36	14.59	14.92	16.33	16.54	18.15	15.68	13.9	13.17	14.55	14.71	13.8	16.08	-1.26	3.49e-06	-1.21	1.64e-06	-1.52	9.04e-16
gene3824	AAEL002433	18.59	15.37	19.22	20.15	12.18	16.05	13.5	14.86	17.79	16.8	14.54	14.7	20.27	16.1	13.14	15.53	10.96	18.58	-1.36	0.00204	-1.06	0.57	-1.44	0.0032
gene11263	AAEL002435	43.37	45.72	47.68	51.32	46.68	50.14	51.98	57.71	54.27	57.08	56.26	56.77	60.62	61.5	62.01	61.56	68.02	59.81	-1	0.81	1.07	0.000167	1.07	0.00113
gene11265	AAEL002436	21.04	34.07	26.68	29.79	31.73	38.2	24.99	22.93	22.12	21.51	22.47	24.74	17.66	18.96	16.68	18.61	22.58	18.74	-1.56	1.1e-06	-1.32	8.24e-07	-2.06	3.23e-13
gene11245	AAEL002437	16.54	20.4	21.16	22.35	20.64	23.47	24.35	27.1	29.83	30.59	29.41	30.31	35.8	33.52	32	32.35	35.46	35.62	1.15	0.000474	1.13	0.000992	1.29	6.65e-11
gene11252	AAEL002438	36.17	36.75	36.78	30.84	30.26	28.67	3.73	0	0	0	0	3.82	3.74	0	0	0	0	0
gene11257	AAEL002443	0	0	0	0	0	0	0	4.13	0	6.83	4.38	5.51	6.79	4.1	4.83	3.94	5.64	5.27
gene11248	AAEL002444	5.1	7.23	7.83	7.56	6.86	6.7	8.12	11.67	11.11	13.76	11.49	10.87	10.86	10.49	13.16	11.02	10.86	10.1	1.31	0.000267	-1.1	0.15	1.19	0.007
gene11273	AAEL002446	10.8	10.67	12.17	14.17	13.49	14.92	15.06	22.38	19.09	23.11	24.5	21.3	28.44	30.41	23.91	25.8	30.69	31.83	1.34	1.18e-05	1.28	0.000198	1.72	2.22e-16
gene11267	AAEL002447	0	4.67	0	0	4.11	6.94	0	0	0	4.33	4.75	4.34	0	0	0	0	0	0
gene11270	AAEL002448	0	0	0	3.91	0	0	0	0	0	0	0	0	0	0	4.01	0	0	0
gene11261	AAEL002450	14.03	13.92	13.88	13.99	12.87	15.2	16.43	20.36	15.48	18.76	20.54	19.03	22.4	24.47	20.07	22.93	24.78	23.78	1.06	0.21	1.15	0.00177	1.22	1.17e-05
gene11258	AAEL002451	0	0	0	0	0	0	0	0	0	0	4.4	0	0	0	0	3.95	0	0
gene11253	AAEL002453	6.47	5.73	11.52	10.56	12.82	10.99	13.72	12.87	15.99	16.74	13.13	20.57	17	16.23	8.64	10.6	14.2	16.56	1.09	0.6	1.04	0.8	1.15	0.45
gene11272	AAEL002454	0	0	0	0	0	0	4.29	0	0	0	5.05	0	5.05	4.5	0	4.16	3.89	4.8
gene11246	AAEL002455	15.1	19.64	17.68	24.09	25.07	18.78	24.24	36.33	28.99	30.46	31.08	26.59	32.61	29.49	36.78	37.81	36.18	31.69	1.24	0.00152	1.09	0.09	1.35	5.18e-07
gene11247	AAEL002456	9.56	15.44	12.59	18.21	19.24	18.19	12.15	17.38	10.96	19.45	17.22	18.4	16.81	18.67	19.73	13.33	17.55	19.51	-1.17	0.18	1.04	0.67	-1.12	0.27
gene11268	AAEL002457	79.58	66.39	79.8	76.04	72.5	63.23	88.69	88.21	100.61	86.96	88.62	70.11	77.15	77.59	70.68	82.34	78.4	75.47	1.04	0.62	-1.18	0.00464	-1.14	0.03
gene11271	AAEL002459	46.85	57.09	54.86	62.59	63.93	56.18	66.07	83.84	75.41	78.08	80.62	72.34	69.61	81.95	88.45	78.75	86.59	79.35	1.12	4.96e-05	-1	0.99	1.12	0.00107
gene7091	AAEL002461	10.22	12.75	8.82	10.89	9.66	12.32	12.99	13.24	9.65	14.3	13.25	10.93	11.44	13.61	9.7	14.15	14.45	16.08	-1.05	0.59	-1.08	0.39	-1.13	0.17
gene7066	AAEL002462	3.88	0	0	0	0	4.88	5.21	4.83	6.16	6.21	4.65	5.68	4.91	6.92	7.83	4.62	6.42	5.57			1.01	0.9
gene7092	AAEL002463	27.16	32.2	31.1	36.83	39.62	27.8	38.97	51.35	40.21	46.4	48.26	43.71	45.02	46.33	48.92	46.72	50.06	49.48	1.12	0.07	-1.01	0.77	1.1	0.11
gene7088	AAEL002464	200.03	188.46	200.77	172.2	163.64	162.58	246.19	228.2	247.21	203.55	230.18	208.47	241.19	209.79	206.5	216.1	191.46	197.95	1.07	0.42	-1.13	0.05	-1.07	0.37
gene7086	AAEL002465	20.31	24.9	22.87	25.45	24.66	23.64	23.99	25.33	20.96	26.97	24.02	25.5	25.02	25	26.05	23.67	28.27	26.58	-1.16	6.34e-05	-1.01	0.72	-1.17	1.09e-07
gene7059	AAEL002468	37.49	48.34	46.04	49.25	45.86	46.97	53.98	51.03	51.9	59.71	59.24	57.53	58.48	61.97	62.31	63.45	67.8	62.76	1.02	0.52	1.06	0.07	1.08	0.00758
gene7063	AAEL002469	13.11	17.95	17.72	25.51	25.14	23.8	17.86	25.78	20.4	26.2	27.73	23.3	20.41	19	23.24	20.73	24.91	22.94	-1	0.98	-1.11	0.08	-1.11	0.23
gene7074	AAEL002470	68.05	80.92	88.85	93.25	105.32	77.73	109.58	130.02	115.25	110.94	120.23	76.74	110.2	106.03	112.1	122.87	105.42	80.32	1.05	0.58	-1.14	0.15	-1.09	0.25
gene7087	AAEL002471	127.77	166.14	164.02	206.79	199.97	158.61	236.5	245.75	239.31	255.4	242.53	197.54	237.34	238.24	286.91	282.13	286.13	271.89	1.18	0.00244	1.07	0.08	1.26	3.58e-06
gene7081	AAEL002474	114.28	161.37	153.41	245.93	241.73	136.65	85.96	107.71	87.4	136.98	137.22	102.07	82.93	70.76	119.72	97.38	118.02	75.02	-1.84	5.68e-05	-1.2	0.11	-2.23	6.05e-07
gene7065	AAEL002475	45.21	53.97	57.44	64.3	64.23	65.49	64.93	78.06	74.34	81.03	73.19	70.35	75.87	77.5	81.86	81.08	90.06	78.37	1.06	0.12	1.04	0.12	1.1	0.00651
gene7089	AAEL002478	5.15	7.57	6.88	10.34	10.88	9.61	6.57	9.87	7.88	10.41	10.91	9.23	9.49	8.42	10.07	8.76	9.48	9.72	-1.09	0.4	-1.04	0.56	-1.13	0.18
gene15816	AAEL002479	0	0	0	0	0	0	5.63	5.25	6.84	0	0	0	0	6.42	4.23	6.2	0	4.07
gene7071	AAEL002480	14.49	17.81	15.43	20.65	19.18	18.44	18.88	22.95	18.45	23.81	20.46	18.98	23.62	21.37	20.92	22.34	25.93	22.45	-1.04	0.48	1.04	0.46	1	0.97
gene7075	AAEL002483	0	4.77	4.99	6.04	3.95	5.56	8.66	6.26	8.82	5.8	5.49	8.47	8.19	7.83	8.33	7.87	11.22	11.67			1.15	0.26
gene7079	AAEL002484	0	4.82	0	6.72	7.88	4.94	0	5.08	4.27	4.23	5.39	4.24	4.46	3.74	5.05	5.01	4.83	4.46
gene7060	AAEL002486	51.45	57.62	55.38	51.61	47.65	50.3	39	56.78	47.03	54.12	35.8	59.06	59.23	56.76	48.02	47.01	53.82	50.9	-1.33	0.000447	-1.01	0.95	-1.33	3.44e-06
gene7068	AAEL002487	12.68	15.73	14.69	17.48	18.83	18.45	14.56	20.58	18.56	20.72	19.96	22.21	17.34	20.83	21.83	21.84	24.07	22.83	-1	0.97	1.04	0.51	1.04	0.5
gene7061	AAEL002488	16.99	15.64	19.49	16.23	16.62	19.27	25.23	25.41	26.91	31.19	24.21	23.96	27.03	27.86	25.82	27.9	31.31	29.11	1.22	0.00163	-1	0.97	1.21	7.97e-05
gene7073	AAEL002489	32.18	45.09	35.98	33.31	60.86	55.19	52.16	40.93	34.57	54.94	46.37	45.9	52.03	58.14	36.64	36.88	47.83	46.04	-1.17	0.22	-1.09	0.46	-1.27	0.07
gene7070	AAEL002491	55.87	55.38	65.02	72.66	76.19	75.42	80.26	78.03	95.14	90.39	75.29	68.6	59.82	60.76	69.3	82.5	71.74	56.07	1	0.99	-1.34	0.000306	-1.34	1.51e-05
gene7090	AAEL002493	7.27	8.42	8.47	10.79	10.13	9.52	8.29	10.92	9.21	10.95	9.28	8.88	9.09	9.38	9.51	9.39	9.35	9.97	-1.13	0.01	-1.09	0.03	-1.24	7.41e-07
gene7067	AAEL002495	16.05	0	0	0	0	0	0	0	0	0	0	10.22	0	0	22.34	0	0	0
gene7069	AAEL002496	6.25	8.45	7.97	7.82	6.84	7.88	10.22	9.54	9.66	13.84	12.04	13.07	10.57	12.28	13.61	15.89	12.14	13.45	1.22	0.00872	1.05	0.56	1.27	0.00083
gene9458	AAEL002498	33.78	39.21	32.88	52.43	48.92	43.15	46.62	67.8	62.31	60.15	65.58	58.32	65.25	66	75.96	74.32	78.63	67.81	1.22	0.0016	1.13	0.00348	1.38	2.05e-09
gene9460	AAEL002499	28.39	24.16	26.34	28.74	24.7	21.68	32.57	31.48	34.48	32.35	34.02	26	35.53	33.38	33.76	31.05	31.13	33.45	1.07	0.3	1	0.93	1.08	0.24
gene9441	AAEL002501	111.54	124.96	120.63	116.13	121.29	128.3	142.49	155.15	157.18	155.53	159.31	166.65	180.27	180.07	179.31	185.92	192.84	190.45	1.1	0.00571	1.13	3.21e-08	1.25	0
gene9448	AAEL002502	27.46	33.99	30.2	34.91	36.49	39.85	35.79	41.52	34.67	36.69	39.98	37.62	32.7	36.02	39.49	40.72	38.53	37.8	-1.07	0.13	-1.07	0.04	-1.14	0.00346
gene9456	AAEL002503	49.11	52.69	44.09	42.57	52.41	47.38	51.93	44.19	45.91	44.49	49.3	50.9	49.25	49.11	40.08	49.95	46.62	44.27	-1.23	0.00111	-1.12	0.06	-1.37	2.7e-07
gene9454	AAEL002504	547.98	666.1	569.25	636.68	668.37	735.29	603.74	595.03	623.86	582.96	564.05	619.12	495.21	519.73	499.06	538.68	536.68	511.05	-1.26	5.28e-07	-1.19	8.53e-07	-1.48	3.56e-19
gene9462	AAEL002506	51.89	52.54	57.45	58.41	59.93	62.8	99.26	97.21	106.27	113.91	98.79	111.75	95.84	104.21	97.91	109.1	114.22	109.56	1.55	0	-1.04	0.33	1.48	0
gene9446	AAEL002508	85.78	89.01	90.11	88.95	87.53	82.86	109.72	108.98	104.24	97.25	109.93	102.39	112.55	112.26	118.54	108.6	106.15	110.16	1.01	0.79	-1	0.94	1.01	0.81
gene9477	AAEL002509	0	0	0	0	0	0	0	0	0	0	3.95	0	0	0	0	0	0	0
gene9443	AAEL002510	8.93	15.16	13.67	14.53	11.27	14.92	16.49	18.62	18.31	16.64	18.65	26.41	21	20.17	36.18	28.26	24.79	23.04	1.22	0.05	1.25	0.07	1.52	0.000641
gene9464	AAEL002511	0	4.08	0	0	0	0	0	0	0	0	3.93	3.84	0	0	0	0	0	0
gene9465	AAEL002512	156.57	152.37	152.58	145.93	143.34	137.79	100.59	114.48	121.38	115.02	110.22	110.3	88.29	87.75	86.24	105.73	102.07	93.87	-1.58	7.47e-15	-1.27	2.74e-11	-2.01	1.4e-25
gene9474	AAEL002514	8.05	10.96	10.27	9.14	12.66	12.53	11.49	12.3	12.36	14.47	14.04	13.72	14.31	16.13	13.78	15.87	14.62	15.5	-1	0.96	1.07	0.15	1.06	0.37
gene9438	AAEL002515	218.56	170.45	195.34	166.22	126.7	95.07	340.07	322.02	380.11	263.74	276.56	171.63	307.67	277.33	233.14	169.85	265.47	210.79	1.45	0.03	-1.27	0.11	1.14	0.41
gene9449	AAEL002516	21.6	22.73	29.93	29.37	22.61	24.21	27.82	31.91	30.42	36.77	28.5	33.49	30.03	36.54	44.62	35.89	37.17	25.24	1.04	0.61	-1.08	0.28	-1.04	0.64
gene9467	AAEL002518	0	0	0	0	0	0	0	0	0	0	5.97	0	0	0	0	0	0	0
gene9473	AAEL002520	0	4.53	0	0	4.99	6.42	0	0	0	0	4.97	5.44	3.98	0	0	0	5.22	0
gene9457	AAEL002521	10.39	13.26	9.15	22.77	11.97	15.57	14.61	13.68	8.82	13.63	11.43	17.19	7.49	17.33	13.78	14.61	20.15	13.56	-1.45	0.04	1.07	0.68	-1.35	0.11
gene9476	AAEL002522	27.48	42.54	35.16	74.66	69.91	50.76	37.94	80.13	49.27	66.78	63.62	58.57	54.2	49.75	75.45	62.61	65.3	72.34	1.03	0.85	1.01	0.92	1.05	0.75
gene9451	AAEL002523	75.09	95.75	65.95	79.23	72.66	89.05	56.23	64.77	64.19	69.29	84.39	73.09	64.58	83.44	75.66	72.04	71.88	67.85	-1.43	6.76e-07	-1.02	0.71	-1.46	1.19e-07
gene9436	AAEL002524	0	0	0	0	0	0	0	0	0	0	0	3.96	0	0	3.95	0	3.7	4.12
gene9479	AAEL002525	9.37	11.35	13.01	12.08	10.71	12.35	22.86	22.35	22.05	23.51	24.53	22.92	28.63	30.24	30.13	32.28	30.23	26.02	1.65	0	1.2	7.98e-07	1.97	0
gene9444	AAEL002526	316.54	355.33	294.21	345.98	342.87	395.68	286.84	322.02	311.56	334.15	311.06	379.19	308	298.8	276.36	280.9	319.95	300.51	-1.25	2.65e-05	-1.16	0.00129	-1.45	1.32e-13
gene9437	AAEL002527	167.5	196.73	187.93	196.22	189.56	186.27	232.03	260.79	264.83	251.67	246.18	272.62	276.72	290.33	281.56	296.67	298.73	268.23	1.15	4.47e-08	1.08	0.00219	1.25	0
gene9466	AAEL002528	18.16	19.1	17.3	25.88	22.7	17.48	21.79	25.39	32.13	26.89	26.39	20.98	22.94	25.84	33.6	35.15	28.1	30.28	1.05	0.54	1.07	0.44	1.13	0.14
gene9468	AAEL002529	8.15	8.73	6.49	11.27	10.77	10.47	13.87	14.27	13.22	13.8	12.26	17.06	15.81	15.46	18.35	18.47	17.01	14.45	1.22	0.02	1.08	0.27	1.31	0.000725
gene9461	AAEL002530	5.59	10.76	5.46	15.38	8.3	7.24	13.16	11.58	7.36	8.74	8.85	8.76	7.45	12.63	16.32	15.26	11.19	16.41	-1.09	0.66	1.23	0.15	1.12	0.54
gene9442	AAEL002531	9.15	7.5	8.94	8.06	10.29	8.39	13.96	11.35	12.58	12.37	14.91	10.27	13.55	11.95	10.96	11.03	15.6	14.21	1.17	0.06	-1.08	0.39	1.09	0.3
gene9472	AAEL002532	25.5	28.1	30.13	36.1	33.5	29.87	32.69	38.95	36.38	37.47	36.75	31.83	35.58	37.16	39.02	41.82	37.44	36.53	-1.01	0.7	1.01	0.76	-1	0.92
gene9452	AAEL002533	76.26	56.34	61.68	48.11	47.95	33.21	67.89	48.68	57.89	48.04	51.26	42.46	65.91	52.72	54.71	50.2	52.25	57.37	-1.23	0.23	-1.02	0.86	-1.25	0.15
gene9475	AAEL002534	1052.09	1100.74	1068.53	955.37	941.74	1098.42	1517.56	1414.14	1536.25	1519.58	1487.94	1635.99	1872.19	1826.82	2095.9	1896.72	1892.86	1954.72	1.31	2.14e-09	1.27	6.29e-13	1.61	0
gene9480	AAEL002536	20.39	18.76	21.17	23.4	22.2	19.08	26.76	30.71	28.33	29.74	29.18	26.89	29.79	29.66	31.89	33.1	33.76	32.24	1.15	2.28e-05	1.05	0.01	1.21	3.33e-09
gene15580	AAEL002539	108.12	96.44	109.99	125.95	112.58	89.51	151.03	144.47	153.17	130.9	143.2	94.1	129.26	123.17	131.27	151.08	129.19	136.68	1.09	0.32	-1.06	0.44	1.02	0.67
gene15569	AAEL002540	59.99	50.56	46.32	43.53	43.42	50.33	46.99	45.43	57.85	47.55	77.41	71.8	51.49	62.26	64.42	63.62	65.1	61.73	-1.06	0.63	-1.03	0.79	-1.08	0.36
gene15594	AAEL002542	257.41	298.76	284.14	299.41	293.2	322.37	337.41	341.97	356.42	343.92	328.91	366.87	286.94	310.52	315.67	299.55	342.63	307.08	1.04	0.26	-1.15	4.1e-05	-1.11	0.000556
gene15581	AAEL002543	56.68	62.52	61.63	65.64	64.6	64.64	97.61	97.09	101.07	97.98	102.39	95.82	103.42	107.28	103.2	126.37	116.88	114.24	1.37	0	1.1	0.00815	1.49	0
gene15595	AAEL002544	21.66	24.73	20.9	22.5	23.44	23.89	25.2	31.39	28.24	31.18	24.59	31.68	36.84	25.57	25.12	29.71	26.66	29.88	1.02	0.72	-1.08	0.36	-1.05	0.49
gene15579	AAEL002545	46.36	65.6	54.58	61.66	69.74	73.48	51.18	64.22	57.27	68.4	69.15	74.13	58.25	57.29	63	59.39	68.66	66.84	-1.15	0.03	-1.09	0.07	-1.25	0.000107
gene15602	AAEL002546	46.24	60.06	50.19	65.32	65.89	65.03	51.15	62.46	52.99	67.63	63.09	65.22	53.28	57.09	66.27	57.14	67.17	49.51	-1.17	0.00375	-1.11	0.06	-1.3	2.48e-05
gene15596	AAEL002547	50.09	61.92	60.25	71.84	70.64	75.94	54.49	68.53	53.49	77.37	89.31	83.88	71.65	83.96	75.59	72.06	78.73	79.35	-1.1	0.26	1.02	0.75	-1.07	0.16
gene15578	AAEL002548	16.15	18.06	20.24	19.3	20.92	20.6	22.74	31.05	25.92	32.74	29.93	31.96	34.63	32.87	36.18	38.71	36.85	39.29	1.27	1.68e-06	1.19	5.53e-05	1.5	0
gene15598	AAEL002549	240.25	325.51	275.65	349.01	374.14	425.15	229.8	349.41	247.2	391.9	357.02	395.85	281.58	295.97	277.72	253.03	329.39	284.53	-1.16	0.17	-1.19	0.08	-1.4	4.07e-05
gene15577	AAEL002550	32.29	42.4	37.06	39.19	41.44	44.56	44	51.74	49.34	60.28	57.72	59.08	52.72	56.32	54.82	50.75	55.9	56.54	1.14	0.00687	-1.04	0.35	1.09	0.02
gene15571	AAEL002551	66.62	81.82	81.01	102.37	100.12	93.73	109.22	141.27	121.04	149.08	137.77	136.42	148.45	150.81	163.68	162.01	164.81	155.71	1.28	5.74e-06	1.16	1.98e-05	1.49	0
gene15604	AAEL002553	0	0	0	0	0	0	13.07	9.2	11.61	10.03	8.99	8.32	15.37	14.64	13.7	15.93	12.48	16.68			1.33	0.00394
gene15586	AAEL002555	19.5	14.94	21.26	16.46	16.22	13.99	38.13	36.48	38.87	31.12	37.86	29.74	39.23	36.34	33.24	40.81	30.09	35.77	1.71	1.19e-08	-1.04	0.64	1.65	8.41e-08
gene15603	AAEL002556	0	3.62	0	3.89	0	0	4.85	5.45	6.53	6.27	5.69	6.09	5.27	6.37	6.01	6.05	7.19	7.09			-1.01	0.92
gene15575	AAEL002557	30.77	41.45	34.76	39.97	40.07	39.25	25.99	33.56	32.8	31.16	35.29	30.23	30.48	34.53	34.7	38.47	39.58	39	-1.43	9.53e-17	1.09	0.04	-1.31	5.17e-10
gene15582	AAEL002559	33.92	25.94	35.39	26.02	24.58	21.78	15.51	14.03	16.06	16.33	16.75	16.48	16.99	16.04	15.86	20.83	18.15	18.11	-2.14	3.8e-07	1.04	0.41	-2.04	1.23e-06
gene15588	AAEL002560	13.31	14.62	16.33	14.46	13.84	16.01	23.89	22.87	28.38	23.1	25.58	19.66	22.85	24.68	23.87	28.38	20.6	22.66	1.34	4.08e-05	-1.07	0.37	1.25	0.000274
gene15566	AAEL002562	58.67	65.54	55.11	60.84	57.14	68.6	80.33	69.49	49.94	76.65	65.65	70.14	77.91	87.18	69.99	75.62	70.73	71.38	-1.09	0.27	1.01	0.91	-1.08	0.17
gene15585	AAEL002563	15.5	18.71	17.51	16.13	17.77	18.15	22.51	23.98	24.84	29.57	23.33	25.98	28.43	31.54	29.92	26.54	28.11	28.74	1.17	0.00129	1.07	0.12	1.25	1.02e-07
gene15573	AAEL002565	5.54	9.65	7.05	11.61	9.72	9.56	6.56	9.06	7.46	10.46	11.07	9.63	6.24	6.16	7.38	7.03	8.98	7.63	-1.15	0.16	-1.31	0.00105	-1.51	3.97e-05
gene15599	AAEL002566	0	0	0	0	0	0	3.76	5.34	5.36	7.04	6.01	7.61	7.46	7.21	10.91	6.67	8.79	5.55			1.22	0.12
gene15600	AAEL002567	0	0	0	0	0	0	29.31	26.93	26.48	23.31	25.86	17.81	43.12	36.56	35.06	45.9	34.63	41.78			1.48	1.21e-05
gene15593	AAEL002569	0	0	0	0	0	0	0	4.66	0	0	4.39	0	0	3.65	0	4.09	0	4.36
gene15590	AAEL002572	160.34	292.47	213.33	228.82	231.97	304.91	118.81	93.09	73.71	99.86	101.45	114.62	63.26	72.26	68.29	62.17	89.92	79.77	-2.79	1.93e-12	-1.44	0.000349	-4.07	3.88e-17
gene15591	AAEL002573	6.17	6.54	6.36	12.59	7.34	10.19	11.21	9.27	12.82	13.52	18.91	14.52	16.15	8.88	11.27	18.8	10.74	14.25	1.31	0.05	-1.08	0.59	1.22	0.23
gene15601	AAEL002576	107.29	88.84	97.83	92.48	86.88	83.42	102.74	96.32	108.32	93.97	94.69	82.12	79.63	92.12	83.55	86.07	94.9	99.13	-1.14	0.1	-1.14	0.03	-1.3	0.000487
gene6868	AAEL002578	6.18	0	0	0	7.24	0	0	0	0	0	0	0	0	0	9.09	0	0	0
gene6864	AAEL002579	0	0	0	0	0	0	0	0	0	0	4.28	0	0	0	0	0	0	0
gene6832	AAEL002580	0	0	0	0	0	0	0	0	0	0	0	0	0	5.2	8.33	0	5.75	6.33
gene6834	AAEL002581	0	0	0	0	0	0	4.44	6.68	4.39	5.07	4.88	5.59	7.51	7.27	8.59	8.5	8.43	6.97			1.42	7.32e-08
gene6858	AAEL002583	39.55	43.52	44.13	54.96	53.61	47.64	26.49	32.68	24.72	31.9	31.64	31.78	29.55	34.51	33.69	30.72	38.6	35.6	-1.85	5.23e-49	1.07	0.17	-1.71	5.72e-43
gene6833	AAEL002584	5.59	4.37	0	0	0	0	0	5.79	4.25	7.29	4.8	6.94	7.53	8.98	5.83	13.58	8.84	10.99
gene6851	AAEL002585	4.59	7.76	4.71	7.59	7.12	9.8	4.26	4.88	5.9	8.54	12.32	16.21	7.51	12.88	9.84	8.73	9.42	9.11	1.01	0.98	1.02	0.93	1.02	0.86
gene6835	AAEL002587	879.29	665.4	775.33	560.51	538.16	585.92	1089.54	818.54	932.69	791.47	810.01	792.07	1047.04	898.41	799.31	839.12	872.75	908.42	1.17	0.13	1.02	0.79	1.18	0.07
gene6854	AAEL002590	6.57	5.58	7.37	6.93	9.16	9.32	36.84	30.47	30.13	22.43	25.31	20.16	26.97	22.56	24.88	20.24	19.15	28.75	3.05	3.93e-09	-1.25	0.1	2.4	6.06e-14
gene6825	AAEL002591	15.76	11.83	13.08	13.71	12.85	20.08	226.89	173.99	215.5	156.44	184.28	177.55	283.2	311.37	248.3	327.78	240.89	236.93	10.4	0	1.42	0.000142	14.4	0
gene6853	AAEL002593	23	21.5	27.21	22.05	20.4	27.12	95.98	68.57	83.52	64.72	66.83	65.52	108.12	92.11	85.61	79.92	79.97	88.4	2.62	3.2e-11	1.14	0.21	2.96	0
gene6859	AAEL002594	11.25	14.55	17.35	17.96	15.32	15.97	11.77	14.73	17.1	14.06	14	13.08	12.61	13.77	17.15	17.26	22.17	18.02	-1.34	3.54e-05	1.1	0.27	-1.21	0.02
gene6866	AAEL002595	47.96	43.49	49.89	45.79	48.81	43	228.62	215.59	233.19	177.03	191.18	160.95	185.81	176.04	167.01	179.45	153.58	173.68	3.63	0	-1.19	0.03	3.03	0
gene6846	AAEL002596	0	3.93	5.91	0	3.71	5.62	0	0	0	0	0	5.7	0	0	0	0	0	0
gene6844	AAEL002597	128.79	135.34	141.69	131.43	128.64	134.57	235.63	223.39	250.16	234.47	226.24	236.08	254.91	254.17	256.13	267.89	267.85	259.82	1.51	0	1.09	0.00321	1.63	0
gene6837	AAEL002598	7.97	5.98	6.96	4.54	5.84	5	9.34	9.76	10.38	6.69	10.93	10.5	10.83	8.72	10.26	10.98	11.02	12.16	1.26	0.05	1.01	0.88	1.28	0.02
gene6856	AAEL002599	5.72	7.61	7.1	7.59	5.49	8.57	6.51	6.12	6.81	6.82	7.77	6.94	6.62	6.35	7.39	5.72	6.8	4.96	-1.3	0.00122	-1.17	0.04	-1.51	1.1e-06
gene6816	AAEL002600	31.55	26.68	30.93	31.81	27.61	28.43	83.09	64.46	81.53	57.42	69.99	62.58	69.94	67.68	70.73	64.63	70.71	67.61	2.02	1.17e-09	-1.06	0.48	1.88	0
gene6818	AAEL002601	0	0	4.51	3.69	4.03	5.11	5.5	4.53	4.94	5.88	6.01	5.7	5.31	7.12	6.63	6.42	6.51	4.87			1.08	0.26
gene6820	AAEL002602	18.73	11.93	22.82	14.69	12.56	19.7	10.75	10.75	9.92	10.22	15.83	12.35	10.35	13.92	12.93	10.89	9.72	12.39	-1.87	4.8e-05	-1.06	0.61	-1.99	1.4e-05
gene6830	AAEL002605	13.46	12.16	9.74	11.44	8.89	14.88	168.75	133.99	160.52	122.32	140.48	143.75	219.01	253.72	159.55	261.92	155.9	128.88	?	0.06	1.8	0.24	?	4.26e-05
gene6840	AAEL002606	3358.03	2355.42	2819.38	2400.55	2290.28	2245.13	5424.93	4161.93	4860.08	3998.61	4404.83	3737.49	5245.66	4473.45	3969.25	4334.98	4185.12	3976.7	1.93	0	1.07	0.11	1.99	0
gene6829	AAEL002607	0	4.43	0	0	0	0	0	0	3.58	4.46	0	0	0	0	6.09	0	5.2	0
gene6861	AAEL002608	31.83	41.19	31.91	35.21	36.47	43.58	47.92	54.93	57.38	68.82	57.01	64.47	65.74	69.47	61.24	57.38	59.47	65.94	1.32	1.12e-05	1.02	0.71	1.34	9.23e-07
gene6860	AAEL002610	19	32.98	23.52	31.07	24.27	39.07	25.43	18.71	37.22	32.93	48.29	57	30.62	63.77	47.53	45.36	56.32	48.6	1.05	0.77	1.24	0.22	1.31	0.05
gene6815	AAEL002614	9.98	15.37	13.64	15.69	15.76	18.98	14.6	20.34	18.21	22.34	20.09	23.33	19.56	23.56	20.88	18.69	23.73	20	1.11	0.19	1	0.97	1.12	0.14
gene6836	AAEL002616	36.37	34.28	29.28	41.87	33.7	45.19	35.7	43.36	47.93	45.29	51.66	47.04	44.14	55.08	42.45	49.71	52.8	48.01	-1.01	0.91	-1.01	0.8	-1.02	0.76
gene6831	AAEL002617	62.94	49.62	58.88	48.33	52.29	57.06	286.45	231.8	268.75	196.45	211.63	194.45	275.33	304.15	229.66	318.2	222.62	217.4	3.53	0	1.1	0.37	3.81	0
gene6828	AAEL002621	27.17	30.21	32.37	39.79	36.12	36.37	36.29	45.2	38.7	46.79	38.86	41.35	39.3	41.9	45.53	38.95	44.28	37.29	1.02	0.69	-1.07	0.12	-1.05	0.26
gene6839	AAEL002624	0	4.58	0	0	3.67	5.72	0	0	0	4.17	4.52	0	3.8	4.2	4.76	3.99	4.01	0
gene6827	AAEL002628	27.44	34.82	32.76	41.22	39.26	37.13	38.62	50.28	35.57	48.34	46.99	40.63	44.91	46.77	47.1	52.09	50.88	46.8	1.03	0.55	1.05	0.24	1.08	0.02
gene6870	AAEL002629	8.21	7.14	6.23	5.07	5.38	6.44	35.86	40.56	37.92	36.26	31.14	33.41	27.35	24.68	24.11	26.57	24.77	26.76	4.58	0	-1.47	2.76e-12	3.08	0
gene6821	AAEL002632	0	0	0	0	0	0	6.35	4.56	5.78	4.88	4.14	0	0	0	0	0	0	0
gene3862	AAEL002636	41.52	46.23	40.65	40.65	40.53	43.46	45.48	52.07	46.17	47.09	47.21	55.07	54.64	58.15	54.02	51.52	55.85	57.77	-1.05	0.3	1.06	0.1	1.02	0.64
gene3850	AAEL002637	0	0	0	4.04	6.5	0	0	3.95	0	5.25	5	5.42	5.32	4.86	7.16	4.01	7.56	5.6
gene3866	AAEL002638	4.98	8.98	6.51	9.37	9.74	9.18	6.52	8.07	10.47	9.72	31.16	12.55	7.86	9.97	10.13	8.72	9.69	10.18	1.31	0.38	-1.5	0.21	-1.15	0.14
gene3851	AAEL002639	839.02	873.92	846.39	720.88	720.28	878.14	1139.86	1169.81	1247.09	1151.69	1190.06	1162.33	1425.05	1382.79	1499.12	1497.5	1431.7	1566.06	1.19	0.00993	1.15	0.00104	1.37	1.02e-07
gene3863	AAEL002640	0	0	0	3.79	3.68	0	0	0	0	0	0	0	0	0	0	3.91	0	0
gene3853	AAEL002642	3.84	6.01	5.03	7.02	8.06	7.18	6.93	8.41	7.59	8.7	10.11	8.83	7.48	9.18	9.59	8.73	10.23	9.02	1.15	0.1	-1.01	0.84	1.13	0.13
gene3858	AAEL002644	24.77	20.05	19.43	28.65	22.47	27	33.3	42.71	38.58	40.83	35.63	35.05	39.73	37.66	43.02	43.07	47.42	37.56	1.28	0.000209	1.02	0.74	1.3	5.41e-05
gene3859	AAEL002645	28.6	32.52	32.85	34.18	33.13	29.13	29.32	34.9	35.08	37.55	38.11	32.57	33.83	36.42	35.41	39.64	39.13	36.5	-1.1	0.00196	-1.01	0.66	-1.12	0.000335
gene3864	AAEL002646	8.16	11.37	12.25	14.26	14.43	11.62	15.74	18.16	16.03	18.36	19.11	16.72	19.43	20.38	22.73	22.15	21.89	21.13	1.22	0.000385	1.17	1.93e-12	1.42	9.88e-12
gene3855	AAEL002647	0	0	0	0	0	0	3.88	4.86	0	5.2	6.24	5.83	5.58	6.12	6.32	5.29	7.42	6.08
gene3860	AAEL002651	37.89	47.35	46.56	54.06	55.8	56.87	62.64	80.93	73.17	92.19	85.87	92.42	90.19	90.2	89.65	85.84	94.01	85.41	1.38	1.71e-06	1.05	0.29	1.45	0
gene3865	AAEL002653	0	3.97	0	7.28	7.33	5.53	4.72	7.8	5.95	6.38	7.11	5.72	6.25	4.88	6.73	7.48	6.01	7.32			-1.03	0.75
gene8641	AAEL002655	0	0	0	0	0	0	0	0	0	0	0	0	0	0	3.97	0	0	5.3
gene8650	AAEL002658	0	4.53	4.25	4.4	3.64	0	4.14	4.72	5.78	4.84	4.82	5.86	4.99	5.27	5.26	6.27	5.72	4.46			-1.02	0.76
gene8663	AAEL002659	56.61	60.95	56.02	79.81	69.28	60.87	73.55	112.16	109.64	86.87	80.94	50.51	105.93	71.9	74.74	73.47	117.68	82.11	1.08	0.56	-1.07	0.63	1.01	0.94
gene8666	AAEL002660	25.04	29.52	25.16	35.81	32.2	30.11	33.32	39.49	37.38	42.93	40.27	38.28	36.62	35.87	40.85	41.86	39.68	40.18	1.1	0.01	-1.03	0.18	1.06	0.14
gene8643	AAEL002661	0	0	0	0	0	0	6.92	4.76	4.82	0	6.24	4.46	11.44	9.61	8.38	6.37	8.3	8.26
gene8648	AAEL002663	81.6	100.36	89.79	135	127.23	107.67	107.07	163.04	134.72	155.57	146.09	142.59	135.03	135.19	160.57	154.05	174.82	147.89	1.15	0.03	1.04	0.44	1.19	0.00276
gene8638	AAEL002664	0	0	0	0	4.77	0	0	6.24	6.91	0	8.05	4.2	4.12	0	0	9.69	4.23	6.31
gene8649	AAEL002666	248.29	238.07	245.52	227.85	168.15	156.48	350.53	250.31	358.1	254.77	291.79	235.25	233.83	266.93	241.81	362.53	208.23	214.21	1.17	0.21	-1.18	0.2	-1.01	0.94
gene8651	AAEL002668	26.49	24.52	21.56	23.04	20.84	16.23	36.83	32.29	38.93	35.23	38.56	25.53	38.24	41.65	34.02	42.42	42.05	37.33	1.26	0.03	1.05	0.47	1.33	0.000431
gene8646	AAEL002669	294.2	287.74	281.09	285.29	195.86	184.2	478.03	339.04	460.96	337.41	366.03	300.55	330.96	376.26	343.84	494.82	305.89	296.02	1.27	0.06	-1.1	0.43	1.16	0.21
gene8652	AAEL002673	31.78	31.83	36.16	32.53	30.53	25.72	59.88	49.64	63.82	48.85	54.11	43.49	63.01	56.8	50.42	60.08	45.36	44.82	1.42	0.000237	-1.05	0.6	1.35	0.00112
gene8657	AAEL002675	0	0	0	0	0	0	0	0	0	0	0	0	0	0	6.25	0	0	0
gene8639	AAEL002676	309.91	199.7	255.45	231.33	213.88	155.62	494.8	436.04	484.06	351.3	393.64	239.09	366.34	337.64	333.31	360.52	314.45	326.97	1.49	0.00948	-1.22	0.08	1.21	0.07
gene8642	AAEL002678	57.96	58.4	58.13	49.32	52	51.85	46.17	45.57	39.41	43.1	44.35	40	35.41	37.94	35.88	36.11	34.29	38.72	-1.53	2e-09	-1.27	3.16e-07	-1.95	1.08e-19
gene8660	AAEL002680	36.27	33.37	32.65	30.45	26.25	25.23	60.54	46.7	51.37	42.49	54.51	41.57	50.81	54.82	45.68	54.76	49.03	50.25	1.34	0.00772	-1.05	0.6	1.28	0.00136
gene12780	AAEL002683	6.27	6.97	7.27	7.21	8.54	8.02	6.89	5.94	5.32	8.33	8.55	12.33	6.38	7.38	12.8	13.5	11.02	8.43	-1.15	0.29	1.12	0.52	-1.03	0.78
gene12777	AAEL002684	0	4.57	0	5.57	5.29	4.98	5.01	7.31	5.98	8.16	8.18	5.84	6.38	5.17	6.87	7	8.03	7.7			-1.06	0.47
gene12776	AAEL002686	20	16.38	18.31	15.68	16.44	20.53	31.25	27.35	34.73	24.27	22.72	20.07	20.38	18.88	16.76	17.58	16.65	22.84	1.21	0.12	-1.55	0.000918	-1.28	0.00459
gene12771	AAEL002687	191.42	167.62	179.53	165.51	144.05	123.97	160.36	151.81	162.15	142.32	153.58	122.02	148.76	134.62	142.93	136.15	138.69	136.92	-1.26	0.03	-1.1	0.1	-1.38	0.000874
gene12773	AAEL002688	27.01	21.14	24.1	18.79	16.72	15.43	14.78	11.81	14.15	12.16	13.13	10.17	12.52	12.59	10.86	12.24	10.23	11.32	-1.93	4.15e-05	-1.15	0.1	-2.2	9.92e-07
gene12779	AAEL002691	18.37	16.82	17.57	20.34	20.46	17.68	21.13	21.11	20.6	20.56	22.64	18.99	23.82	22.53	20.71	24.06	21.56	20.19	-1.06	0.15	1	0.99	-1.06	0.23
gene12782	AAEL002692	11.38	13.61	14.57	18.52	17.35	18.02	15.94	21.93	18.59	22.68	24.26	22.6	19.88	22.61	19.75	24.58	23.33	19.52	1.12	0.11	-1.04	0.53	1.08	0.26
gene12775	AAEL002694	27.1	25.17	25.7	32.33	30.84	31.14	30	42.53	35.29	43.06	37.36	37.15	40.6	38.92	46.11	40.72	46.89	42.64	1.1	0.06	1.07	0.09	1.18	1.36e-05
gene4059	AAEL002698	11.51	15.33	13.99	15.31	15.95	15.55	17.52	20.54	17.89	22.24	19.96	16.96	21.53	23.79	23.77	22.51	25.04	23.07	1.1	0.03	1.14	0.000169	1.26	8.26e-14
gene4075	AAEL002700	96.64	118.09	104.16	116.77	118.8	130.65	120.45	132.25	105.67	143.37	131.36	142.62	119.67	129.01	116.21	120.57	129.16	129.86	-1.05	0.31	-1.09	0.06	-1.15	0.000158
gene4079	AAEL002701	35.14	32.34	34.74	31.42	27.18	35.48	35.79	38.29	43.03	36.79	35.23	33.74	39.52	43.67	35.55	43.36	38.72	39.65	-1.07	0.33	1.01	0.86	-1.06	0.38
gene4073	AAEL002703	6.14	6.43	8.66	6.4	6.3	6.61	8.89	8.73	10.08	9.96	10.8	8.11	10.44	11.33	9.03	9.56	11.2	10.16	1.14	0.05	1	0.93	1.15	0.05
gene4069	AAEL002705	26.36	30.91	30.44	40.36	36.56	36.62	37.54	44.3	44.09	49.05	45.39	42.91	40.11	39.2	44.91	40.62	44.64	43.64	1.13	0.02	-1.09	0.03	1.04	0.45
gene4076	AAEL002706	16.22	17	20.71	19.46	20.32	11.81	12.17	27.19	32.38	17.92	24.7	16.97	23.99	25.99	35.85	23.05	38.24	34.03	-1.01	0.97	1.26	0.13	1.25	0.04
gene4058	AAEL002708	50.19	54.19	49.73	59.83	58.84	64.9	52.83	63.57	62.63	68.56	63.8	69.49	54.98	59.07	61.24	66.47	68.79	67.16	-1.09	0.04	-1.08	0.04	-1.18	7.29e-05
gene4060	AAEL002709	14.94	12.18	15.72	13.95	13.49	12.67	22.39	25.31	26.55	25.06	24.35	23.8	32.96	35.68	37.43	35.07	34.55	37.99	1.46	6.25e-12	1.35	0	1.96	0
gene4087	AAEL002710	0	0	0	4.19	6.61	0	4.03	4.25	4.16	6.42	4.34	0	4.74	0	5.36	3.77	0	0
gene4080	AAEL002711	10.02	15.54	14.44	21.28	20.22	19.76	13.72	20.88	15.43	17.46	18.97	17.64	16.73	16.45	20.8	18.22	19.58	18.75	-1.15	0.15	1	0.94	-1.14	0.14
gene4083	AAEL002712	9.13	11.97	10.36	12.01	13.48	13.82	12.26	16.85	12.77	16.47	16.99	18.05	17.04	19.26	15.68	16.4	19.14	21.01	1.08	0.27	1.09	0.23	1.17	0.02
gene4065	AAEL002714	0	0	0	0	0	0	4.98	4.75	5.31	5.47	4.02	6.92	5.72	7.83	6.28	6.43	6.05	6.42			1.13	0.16
gene4061	AAEL002717	0	0	0	0	0	0	0	0	0	0	3.83	0	0	3.94	0	5.08	0	5.71
gene4062	AAEL002718	110.09	90.12	108.37	111	106.08	81.11	3.82	5.54	5.95	3.84	5.19	0	4.06	0	0	4.74	4.14	4.18
gene4064	AAEL002719	12.76	13.54	10.17	11.95	13.93	14.12	19.93	25.36	22.15	19.83	22.28	19.06	28.05	29.97	27.17	27.62	33.5	24.04	1.35	3.81e-05	1.21	0.00224	1.64	9.65e-13
gene4070	AAEL002720	13.81	23.53	14.2	13.2	14.11	23.83	11.27	5.57	9.57	9.71	20.13	15.66	11.94	16.29	21.7	16.04	17.94	14.34	-1.77	0.00386	1.25	0.19	-1.41	0.02
gene4086	AAEL002721	54.22	54.85	53.23	55.38	56.74	63.74	62.88	66.66	61.03	67.65	83.67	67.46	75.49	76.68	78.83	75.86	80.11	81.29	1.01	0.82	1.09	0.03	1.1	0.00769
gene4082	AAEL002722	75.05	89.97	76.92	58.25	70.21	83.58	117.45	97.65	121.22	95.71	98.25	113.39	111.24	104.58	104.45	97.67	107.75	95.8	1.15	0.11	-1.12	0.1	1.02	0.73
gene4091	AAEL002723	64.32	61.96	65.03	69.5	62.96	64.11	82.58	77.47	83.97	77.7	77.28	75.09	74.35	78.82	76.33	79.13	78.75	77.83	1.02	0.58	-1.08	0.05	-1.05	0.13
gene4078	AAEL002724	5.01	6.09	5.81	9.94	8.35	6.52	8.27	9.1	7.29	9.9	10.02	7.35	7.3	7.85	8.71	10.79	7.13	8.02	1.02	0.83	-1.14	0.09	-1.12	0.33
gene4074	AAEL002726	0	0	0	0	0	0	0	0	4.63	4.77	4.47	5.38	4.22	4.94	5.97	0	4.34	5.52
gene4084	AAEL002728	38.75	47.21	42.05	40.45	39.17	48.51	59.51	58.82	62.11	57.44	55.64	58.89	63.85	56.71	59.48	64.77	62.39	61.58	1.15	0.00399	-1.02	0.55	1.13	0.00518
gene4066	AAEL002729	13.19	14.32	16.53	25.01	16.38	17.53	15.87	23.68	19.39	27.33	24.54	14.77	25.93	26.55	28.51	31.03	32.14	24.95	-1.01	0.93	1.24	0.01	1.23	0.02
gene4090	AAEL002730	0	0	0	0	4.17	0	0	0	3.76	3.87	4.19	0	0	0	5.81	5.72	4.05	4.42
gene14850	AAEL002732	0	0	0	5.86	5.1	0	0	5.64	3.68	0	5.76	4.27	0	5.13	5.21	6.36	4.63	4.29
gene14831	AAEL002733	0	0	0	0	0	0	0	0	0	0	3.89	0	0	0	0	0	0	0
gene14849	AAEL002735	7.48	11.77	14.26	15.79	12.68	9.73	16.17	11.71	13.9	13.93	15.94	17.39	21.5	16.29	17.73	16.88	13.74	17.32	1.01	0.96	1.03	0.74	1.04	0.76
gene14837	AAEL002736	142.99	159.4	143.67	176.39	144.12	150.94	50.26	62.12	79.7	63.2	46.85	57.48	37.16	38.52	48.23	24.93	52.69	42.58	-3.11	2.08e-70	-1.63	0.00016	-5.01	1.26e-139
gene14847	AAEL002737	292.24	466.24	359.11	364.37	415.61	462.58	385.48	334.23	384.57	371.92	319.95	399.11	358.48	286.08	303.7	299.78	352.87	340.63	-1.24	0.01	-1.19	0.0089	-1.48	2.54e-06
gene14844	AAEL002738	0	0	0	0	0	0	0	6.21	4.23	5.68	6.72	6.08	4.47	4.85	5.31	5.15	4.21	5.33
gene14851	AAEL002739	8.24	8.61	9.37	10.04	9.55	10.3	12.42	14.57	13.23	11.53	14.54	11.03	15.87	13.94	16.36	16.78	15.47	16.33	1.12	0.07	1.13	0.03	1.27	1.01e-05
gene14834	AAEL002747	0	0	4.7	0	0	5.1	6.13	6.64	0	0	4.23	8.21	8.22	0	8.87	9.76	7.78	4.88
gene14832	AAEL002748	22.11	26.15	26.78	27.68	27.94	30.24	45.22	36.29	54.11	38.11	38.13	37	44.01	40.45	43.01	36.69	51.95	40.82	1.27	0.01	-1.03	0.71	1.23	0.000222
gene14845	AAEL002750	0	5.11	4.9	7.89	5.23	5.58	6.99	7.61	6.99	8.19	9.54	7.68	9.42	7.91	9.91	8.4	8.42	9.38			1.03	0.51
gene14843	AAEL002751	0	0	0	4.18	3.76	0	4.77	4.25	4.46	3.96	5.62	0	0	9.53	4.28	7.18	8.82	5.74
gene14839	AAEL002752	8.66	8.69	11.09	10.8	8.12	9.23	13.92	14.41	14.37	15.47	12.75	13.58	13.7	14.96	15.67	17.99	15.25	15.17	1.22	0.00143	1.01	0.81	1.23	0.000649
gene14841	AAEL002754	7.35	12.43	10.72	17.69	16.02	10.63	8.48	12.22	11.13	11.92	12.85	9.88	11.53	12.25	13.98	12.19	13.09	12.43	-1.38	0.01	1.06	0.32	-1.3	0.03
gene6041	AAEL002756	43.56	54.48	52.94	65.37	63.91	59.93	67.36	86.81	76.55	89.2	96.54	86.98	82.13	92.77	97.65	92.98	97.69	84.9	1.29	4.78e-08	1.06	0.15	1.36	1.78e-15
gene6051	AAEL002758	7.77	6.1	6.25	8.51	8.55	5.09	10.73	13.12	11.66	12.91	9.43	9.33	11.52	12.72	8.71	13.6	12.75	9.36	1.27	0.03	-1.06	0.55	1.2	0.11
gene6043	AAEL002759	37.77	75.14	51.19	63.44	64.5	76.3	20.92	23.43	18.1	24.13	25.48	25.69	12.05	15.7	13.51	14.21	19.39	15.48	-3.16	2.86e-15	-1.62	4.37e-11	-5.07	3.43e-20
gene6045	AAEL002760	44.62	59.94	53.25	66.71	63.57	72.88	75.78	92.91	71.97	96.76	98.44	88.51	88.59	94.85	95.75	99.1	101.94	103.14	1.24	0.000214	1.07	0.07	1.33	7.92e-10
gene6047	AAEL002761	67.51	99.34	80.96	92.18	94.59	114.23	46.1	54.48	45.38	57.76	55.5	55.68	37.03	38.36	41.02	38.1	47.64	44.22	-2.04	5.67e-17	-1.31	4.3e-08	-2.68	4.47e-27
gene6046	AAEL002764	252.28	305.63	273.68	300.74	328.42	312.89	201.17	212.19	221.68	209.58	205.62	199.03	186.44	178.58	186.74	184.26	199.23	185.71	-1.65	2.62e-47	-1.14	1.04e-06	-1.88	4.74e-79
gene6044	AAEL002765	0	4.64	0	3.93	0	0	4.41	0	7.48	0	6.44	7.05	4.94	5.28	5.36	0	7.79	4.71
gene6039	AAEL002766	14.46	16.91	17.86	14.64	20.74	17.99	18.6	21.08	15.25	19.87	18.97	20.24	17.19	17.84	20.61	19.9	19.77	17.26	-1.12	0.09	-1.1	0.07	-1.22	0.000884
gene6050	AAEL002767	28.05	22.56	24.97	21.73	20.7	19.11	28.2	25.82	28.62	25.57	28.63	21.08	28.92	24.36	26.93	26.03	23.7	28.71	-1.05	0.62	-1.06	0.36	-1.12	0.24
gene6038	AAEL002769	6.97	10.32	9.13	14.44	13.99	14.01	12.45	18.83	13.55	18.9	19.19	18.82	16.76	17.11	20.44	18.16	20.54	19.78	1.27	0.03	1.09	0.21	1.37	0.00033
gene6037	AAEL002770	18.78	18.87	16.66	18.95	15.4	19.29	19.23	16.32	19.03	16.44	22.62	24.29	21.14	21.59	21.08	20.37	23.01	18.43	-1.13	0.09	-1.02	0.76	-1.16	0.01
gene6042	AAEL002771	30.19	37.73	33.17	40.11	42.33	42.8	42.92	55.3	42.83	54.21	51.92	51.3	52.33	53.62	56.92	58.63	58	51.63	1.12	0.02	1.07	0.07	1.19	8.43e-07
gene6048	AAEL002772	11.67	11.93	13.59	13.5	11.7	12.92	16.21	21.39	20.33	18.86	18.65	21.59	24.83	22.83	23.33	21.68	25.22	22.25	1.24	9.65e-05	1.1	0.06	1.36	1.04e-08
gene8839	AAEL002774	90.42	74.29	88.19	81.37	74.96	63.1	90.97	92.99	110.43	92.09	92.32	77.68	97.19	92.96	89.18	105.59	85.43	94.68	-1.01	0.9	-1.01	0.84	-1.02	0.77
gene8858	AAEL002775	15.79	13.91	20.58	15.32	15.83	15.55	15.12	18.16	19.12	17.08	17.5	19.54	18.97	19.7	18.39	18.51	18.48	21.41	-1.13	0.1	-1	0.99	-1.13	0.09
gene8843	AAEL002776	31.52	51.1	45.31	49.66	76.2	51.59	70.08	37.05	52.78	42.71	35.55	54.5	25.34	27.57	29.59	25.58	32.13	27.4	-1.22	0.21	-1.9	0.000284	-2.34	4.7e-09
gene8878	AAEL002777	68.79	84.48	84.92	89.92	76.1	98.39	90.95	111.46	96.02	122.83	109.17	119.92	131.47	116.16	119.18	111	114.95	112.6	1.08	0.15	1.02	0.65	1.1	0.05
gene8845	AAEL002779	14.55	14.02	15.67	12.19	12.18	11.97	21.37	17.65	22.4	17.89	17.29	19.82	21.41	21.69	18.25	22.87	18.2	21.07	1.16	0.15	-1.03	0.72	1.12	0.17
gene8872	AAEL002780	52.06	32.13	35.31	33.59	37.06	29.73	0	0	0	0	0	0	0	0	0	0	0	0
gene8866	AAEL002781	0	4.75	4.9	4.8	3.83	0	0	0	0	0	4.41	5.76	3.89	3.97	4.51	4.86	4.68	4.17
gene8867	AAEL002782	9.85	12.94	12.59	13.27	14.38	16.23	20.07	20.67	17.75	21.33	24.51	21.82	25.26	26.33	21.69	24.54	25.52	22.06	1.3	9.74e-06	1.07	0.16	1.39	4.48e-08
gene8869	AAEL002783	43.21	49.39	47.27	48.09	57.07	53.18	54.7	57.75	56.63	47.77	52.19	50.76	57.18	51.65	50.12	52.96	53.18	46.78	-1.12	0.02	-1.1	0.06	-1.23	1.19e-06
gene8859	AAEL002784	15.11	15.81	15.97	13.81	17.16	17.97	23.26	24.83	21.77	26.5	23.26	20.84	20.71	25.84	23.52	28.73	26.65	23.77	1.18	0.00168	-1.01	0.81	1.16	0.00465
gene8855	AAEL002786	36.97	46.33	39.16	49.34	47.97	46.3	50.51	55.56	51.38	52.48	56.95	59.21	53.86	57.28	56.45	59.22	57.49	55.96	1.04	0.28	1	0.95	1.04	0.14
gene8842	AAEL002787	0	0	0	4.44	3.58	0	4.52	6.19	5.68	6.11	7.9	4.43	6.39	5.63	7.02	6.8	7.88	6.79			1.07	0.49
gene8868	AAEL002788	13.56	14.95	14.79	16.65	18.11	15.8	22.88	25.64	23.68	24.93	24.91	25.03	27.49	29.22	28.55	31.06	30.57	27.74	1.32	0	1.12	8.08e-08	1.47	0
gene8840	AAEL002789	64.58	62.21	62.16	57.22	57.03	51.34	82.18	73.89	75.19	80.19	74.73	79.63	94.61	86.67	80.38	85.49	81.84	79.41	1.1	0.16	1.02	0.66	1.12	0.08
gene8879	AAEL002790	10.56	9.95	9.72	5.62	9.1	13	11.95	10.47	10.23	17.73	14.56	14.41	15.32	19.83	14.62	15.68	16.71	13.73	1.09	0.51	1.11	0.31	1.21	0.1
gene8846	AAEL002791	26.99	27.72	27.81	34.81	38.54	38.95	39.11	43.05	41.39	47.61	46.15	40.78	40.79	43.58	38.83	38.01	47.14	40.28	1.12	0.04	-1.1	0.006	1.01	0.9
gene8881	AAEL002792	33.64	65.4	40.09	47.56	53.96	59.13	11.95	27.59	19.86	30.57	16.36	29.79	22.45	22.49	18.96	24.06	27.64	23.17	-2.72	1.89e-10	-1.06	0.68	-2.86	1.06e-13
gene8865	AAEL002793	18.42	20.34	20.84	28.13	25.98	24.9	25.24	33.32	29.18	31.6	31.27	28.34	28.19	25.71	28.84	27.95	27.71	29.96	1.09	0.02	-1.1	0.000668	-1.01	0.76
gene8873	AAEL002796	0	4.32	0	4.91	5.35	0	4.57	5.34	5.47	6.07	10.18	7.21	5.63	8.03	10.23	7.77	10.08	7.06			1.14	0.31
gene8848	AAEL002797	124.66	130.58	110.99	124.04	124.38	159.84	117.61	123.86	131.8	132.6	111.59	131.98	112.7	110.12	103.91	96.95	108.83	111.43	-1.24	0.000795	-1.24	8.96e-07	-1.54	1.81e-10
gene8847	AAEL002798	12.41	13.31	13.54	14.9	14.28	14.72	18.34	18.67	18.79	21.52	22.15	18.36	22.19	22.57	22.5	21.94	24.29	22.55	1.16	0.000209	1.08	0.03	1.25	3.46e-10
gene8882	AAEL002799	13.93	16.78	19.53	19.54	24.73	26.7	11.97	9.03	11.17	14.54	13.5	18.22	9.53	11.34	10.3	7.93	17.15	8.53	-1.89	1.51e-06	-1.3	0.08	-2.47	7.1e-10
gene8844	AAEL002801	8.74	8.96	10.49	9.29	10.5	14.47	12.59	18.11	16.01	17.27	15.72	16.34	15.83	17.01	17.08	19.14	15.49	18.92	1.24	0.00681	-1.01	0.83	1.22	0.01
gene8870	AAEL002802	6.33	7.44	6.65	8.01	5.67	6.2	11.18	12.56	10.05	12.3	9.57	9.89	11.96	14.1	12.65	13.78	14.33	13.97	1.32	0.000286	1.13	0.04	1.48	3.71e-12
gene8875	AAEL002804	30.75	29.68	29.64	31.35	29.46	32.06	37.56	39.35	43.87	41.35	39.38	39.97	46.02	47.38	50.71	54.21	54.61	50.47	1.09	0.02	1.18	2.53e-08	1.29	4e-15
gene8850	AAEL002805	25.86	25.4	24.99	26.06	23.41	25.85	38.27	33.6	32.95	36.05	34.37	33.6	38.25	37.7	34.06	39.37	32.5	37.09	1.14	0.00932	-1.02	0.77	1.12	0.03
gene8877	AAEL002807	0	0	0	4.5	13.99	0	0	0	11.62	7.37	6.53	0	0	0	0	3.71	3.72	0
gene8884	AAEL002808	0	0	0	0	0	0	4.06	4.17	4.96	4.83	4.53	3.89	4.12	4.37	4.75	5.38	4.96	5.61			-1.01	0.85
gene8856	AAEL002809	11.32	11.98	12.69	9.79	10.61	12.05	9.66	13.78	14.59	17.72	15.35	15.32	14.9	17.59	16.06	15.39	17.4	17.69	1.01	0.88	1.06	0.42	1.07	0.26
gene8863	AAEL002810	0	0	0	0	0	0	0	0	0	0	0	0	0	0	3.84	0	0	0
gene8852	AAEL002811	5.39	0	0	0	41.85	0	0	0	0	0	0	0	0	0	16.89	0	0	0
gene8883	AAEL002812	31.67	25.54	29.52	35.11	32.06	28.01	34.47	42.46	54.41	45.62	34.56	46.1	43.45	44.24	39.17	35.44	38.13	42.62	1.15	0.12	-1.15	0.1	-1	0.94
gene8880	AAEL002813	746	907.92	778.92	895.99	916.69	1043.49	946.62	808.97	944.37	814.5	771.34	907.81	711.95	749.87	732.88	761.64	788.93	732.04	-1.16	0.02	-1.2	0.0028	-1.4	4.32e-13
gene8854	AAEL002814	8.89	10.7	8.12	11.81	12.86	13.79	8.26	11.63	9.83	10.25	12.48	12.11	9.12	9.62	10.5	9.58	10.61	11.17	-1.27	0.0053	-1.16	0.02	-1.47	1.27e-05
gene8864	AAEL002815	77.19	96.4	92.26	114.79	111.01	108.23	101.87	126.14	113.79	129.29	122.92	116.42	105.48	115.44	120.78	116.88	129.65	117.22	1.01	0.92	-1.03	0.32	-1.03	0.53
gene8876	AAEL002816	17.7	14.61	21.17	20.63	15.03	21.72	21.27	25.45	21.59	28.64	18.7	21.53	19.64	23.39	24.13	25.04	28.19	32.97	-1.01	0.93	1.02	0.85	1.01	0.92
gene8838	AAEL002817	115.62	139.12	136.24	129.46	113.13	115.19	181.58	145.26	185.01	139.36	190.51	134.76	153.03	146.52	153.7	193.84	149.34	129.73	1.08	0.38	-1.13	0.2	-1.05	0.5
gene8851	AAEL002818	21.18	25.08	27.78	27.74	29.4	30.41	38.86	44.32	40.76	50.14	44.17	51.95	48.12	52.17	51.21	52.13	53.95	51.52	1.41	1.43e-08	1.09	0.04	1.54	0
gene1768	AAEL002819	9.34	10.34	10.14	11.63	10.04	9.75	10.65	11.45	11.96	12.98	10.33	12.01	10.85	12.83	12.61	11.52	13.96	12.18	-1.08	0.07	-1	0.98	-1.08	0.05
gene1773	AAEL002820	4.11	3.65	5.06	0	3.97	0	0	0	0	0	0	0	0	0	0	0	0	0
gene1752	AAEL002822	5.11	5.48	5.04	5.09	4.72	0	6.5	7.22	7.29	9.09	8.84	11.66	9.53	9.79	9.33	11.47	8.7	9.26			1.05	0.56
gene1754	AAEL002823	16.84	20.9	20.33	25.42	26.96	18.27	24.07	33.51	23.34	28.68	26.48	21.7	24.75	27.98	25.74	30.01	29.84	28.41	-1	0.98	-1.03	0.68	-1.03	0.64
gene1764	AAEL002824	4.54	4.24	4.92	4.95	4	0	0	3.71	0	0	0	0	0	0	0	0	0	0
gene1740	AAEL002825	261.32	326.26	275.52	289.86	321.01	348.67	263.24	245.27	253.39	241.27	227.4	269.74	223.75	225.93	218.04	217.02	238.46	200.22	-1.43	3.93e-10	-1.2	0.00059	-1.7	1.05e-24
gene1744	AAEL002827	1017.31	1286.35	1123.83	1278.26	1377.43	1391.44	885.6	911.7	936.51	901.49	906.92	926.15	725.5	785.83	752.93	747.87	802.46	712.94	-1.5	3.95e-11	-1.2	7.64e-17	-1.78	2.85e-16
gene1751	AAEL002828	16.91	19.51	19.96	20.08	20.06	22.56	23.71	27.82	22.77	29.85	27.29	29.05	30.41	31.71	30.06	30.15	30.28	28.65	1.1	0.02	1.06	0.17	1.17	1.55e-05
gene1769	AAEL002830	0	0	0	0	0	0	3.85	0	4.77	0	4.48	0	4.19	0	0	4.78	0	4.28
gene1757	AAEL002831	98.96	112.05	100.17	112.31	117.34	123.7	101.1	105.76	98.56	106.73	95.27	116.2	99.34	88.28	88.4	96.71	98.36	85.35	-1.27	4.44e-10	-1.19	7.56e-05	-1.52	1.34e-31
gene1748	AAEL002832	1025.93	971.19	967.41	890.37	827.82	1056.16	1347.93	1262.56	1317	1231.05	1290.02	1320.49	1663.44	1603.19	1793.24	1677.5	1665.63	1672.6	1.13	0.01	1.24	0	1.43	1.11e-15
gene1760	AAEL002833	350.2	352.35	374.31	332.79	324.97	341.01	405.99	354.44	377.06	390.07	406.03	459.18	420.29	447.39	511.31	527.9	512.55	526.64	-1.02	0.66	1.19	0.000668	1.17	0.00153
gene1746	AAEL002834	119.72	138.68	127.17	153.4	154.03	153.51	266.44	292.07	266.01	301.3	294.91	298.34	298.28	313.47	298.77	312.07	317	298.52	1.74	0	1.04	0.07	1.82	0
gene1747	AAEL002835	60.34	58.31	61.52	65.65	65.69	57.46	75.95	81.08	79.09	80.13	77.34	65.22	74.54	76.32	74.53	76.76	79.82	77.56	1.08	0.04	-1.02	0.45	1.06	0.03
gene1765	AAEL002836	30.88	28.68	26.23	28.21	27.13	31.64	23.99	23.05	21.97	24.64	24.38	24.99	23.29	22.96	22.93	23.36	18.71	20.44	-1.47	8.09e-11	-1.17	0.00136	-1.72	1.08e-15
gene1745	AAEL002837	15.39	17.84	15.27	17.29	19.77	18.29	14.04	22.18	20.22	20.95	22.62	23.27	24.3	19.53	19.33	23.62	26.63	19.05	-1.05	0.46	-1.01	0.95	-1.05	0.46
gene1772	AAEL002838	0	4.2	4.73	4.27	4.4	0	5.26	5.29	7.04	6.55	6.37	7.27	7.74	7.41	6.21	6.69	8.13	7.73			1.06	0.42
gene1755	AAEL002840	13.1	12.83	15.18	14.04	15.17	14.66	21.36	22.09	25.41	24.09	22.64	24.15	20.96	24.65	30.36	26.24	27.05	34.36	1.32	1.9e-09	1.09	0.25	1.44	1.72e-05
gene1763	AAEL002841	28.2	31.32	28.27	33.7	29.36	40.24	40.55	37.97	36.21	34.11	38.53	40.39	47.74	37.3	39.37	40.19	38.27	39.01	-1.03	0.62	-1.02	0.72	-1.06	0.41
gene1759	AAEL002842	16.26	17.12	17.32	20.89	13.72	19.18	23.06	22.16	21.97	22.63	22.92	25.52	24.42	18.89	21.69	22.46	16.84	19.91	1.06	0.39	-1.22	0.00982	-1.14	0.09
gene1739	AAEL002843	4.37	4.92	5.66	6.3	5.38	5.15	5.12	9.82	7.12	8.33	9.12	8.58	9.84	8.21	8.45	7.16	9.32	10.28	1.21	0.05	1.02	0.84	1.23	0.00999
gene1750	AAEL002844	42	41.31	44.87	46.87	42.04	50.04	44.68	45.58	42.1	58.28	47.87	49.22	46.26	47.02	44.07	45.74	47.08	46.6	-1.15	0.00566	-1.13	0.02	-1.29	6.56e-10
gene1766	AAEL002846	9.71	8.14	15.35	10.55	11.08	12.95	12.43	15.1	20.75	22.25	18.07	16.12	19.71	20.4	18.73	21.74	22.27	21.27	1.23	0.08	1.09	0.33	1.34	0.00166
gene1741	AAEL002847	4.12	6.38	4.59	4.21	5.05	7.3	3.73	6.19	0	6.68	6.31	7.61	6.57	6.47	6.46	6.04	8.13	7.86					-1.04	0.7
gene1761	AAEL002848	0	0	0	0	3.96	0	3.58	4.32	4.05	4.53	5.6	5.09	11.94	17.23	31	21.71	22.53	31.61			4.65	6.87e-09
gene1742	AAEL002849	0	0	0	0	0	0	0	3.69	3.83	6.62	5.76	0	5.36	5.72	4.06	5.14	4.22	4.2
gene1767	AAEL002850	10.68	10.54	11.8	12.97	12.11	10.86	19.74	20.65	20.49	24.69	20.74	19.3	23.47	26.15	26.04	28.59	27.59	27.48	1.52	0	1.2	1.1e-06	1.81	0
gene1756	AAEL002851	578.32	674.18	632.83	659.11	662.92	705.91	463.28	539.72	498.73	529.49	546.97	473.7	447.2	491.9	510.11	465.01	543.77	535.86	-1.44	1.2e-19	-1.06	0.17	-1.49	6.76e-20
gene1749	AAEL002852	4.37	7.18	7.67	5.37	8.02	7.73	9.08	7.73	10.16	7.51	7.33	7.12	10.81	10.57	9.39	9.45	10.3	9.44	-1.04	0.76	1.11	0.17	1.07	0.56
gene1758	AAEL002854	7.05	7.41	11.36	6.54	9.1	12.6	9.65	9.3	9.96	11.37	10.39	9.83	12.94	10.76	10.93	14.59	10.59	14.57	-1.11	0.41	1.12	0.18	1.01	0.96
gene12206	AAEL002856	5.64	6.76	5.89	6.91	6.43	6.15	9.78	6.4	8.44	7.99	7.42	7.49	7.06	8.35	7.11	7.53	8.72	7.48	1.03	0.72	-1.11	0.22	-1.08	0.07
gene12194	AAEL002857	9.96	10.86	9.03	9.83	10.63	10.46	11.93	12.71	15.53	10.97	10.88	10.99	10	14.63	17.03	11.5	14.55	10.45	-1.02	0.83	-1.03	0.78	-1.05	0.59
gene12195	AAEL002858	6.5	6.72	7.05	7.11	10.67	8.78	8.4	11	13.48	10.42	11.55	7.95	10.08	10.1	7.77	13.98	9.36	9.31	1.08	0.46	-1.14	0.27	-1.05	0.68
gene12210	AAEL002860	109.43	123.28	122.61	125.94	124.55	117.4	130.77	124.99	122.97	141.62	135.79	140.05	119.57	124.8	135.64	128.49	136.93	124.47	-1.08	0.01	-1.09	0.00695	-1.18	3.07e-16
gene12215	AAEL002861	37.74	34.76	46.09	32.09	35.74	26.22	103.34	97.95	124.15	87.52	104.14	85.01	123.94	112.37	140.4	106.5	145	142.12	2.35	3.44e-14	1.21	0.02	2.84	0
gene12216	AAEL002862	53.56	57.81	59.74	69.7	63.31	53.31	96.56	96.66	107.1	97.02	107.07	75.06	93.16	89.69	91.42	107.76	90.84	98.07	1.37	3.98e-07	-1.05	0.37	1.31	8.41e-11
gene12189	AAEL002864	8.99	8.95	10.74	9.68	9.8	9.76	9.42	12.66	13.5	13.06	13.77	11.62	12.54	12.98	15.07	15.8	15.44	16.42	1.04	0.51	1.1	0.09	1.14	0.02
gene12207	AAEL002865	208.79	244.94	243.24	286.53	287.31	234.14	205.02	234.92	205.52	228.61	260.04	187.97	202.13	213.65	233.3	218.31	229.53	231.36	-1.34	9.18e-09	-1.02	0.67	-1.36	3.56e-12
gene12202	AAEL002866	14.37	15.86	15.44	18.31	18.23	18.99	15.46	20.3	19.52	22.21	23.53	23.3	21.75	23.15	24.35	24.46	25.64	26.88	1.05	0.35	1.14	0.00965	1.21	2.61e-08
gene12197	AAEL002867	28.19	27.41	25.62	27.92	29.53	26.08	46.33	48.78	46.45	44.05	51.03	54.31	58.82	58.23	64.34	56.96	60.75	51.37	1.45	2.22e-16	1.13	0.00609	1.63	0
gene12208	AAEL002868	21.91	18.81	20.92	26.23	24.56	18.54	18.59	19.65	21.96	18.57	22.88	15.15	20.2	18.61	21.06	22.01	18.99	21.74	-1.34	0.00012	-1	0.96	-1.33	2.54e-06
gene12193	AAEL002869	142.14	138.88	147.99	152.49	137.41	129.34	121.23	138.53	129.98	123.62	122.79	108.78	107.97	112.18	113.99	116.17	120.08	118.67	-1.31	5.86e-08	-1.13	0.000772	-1.48	2.41e-19
gene12196	AAEL002870	28.83	29.27	30.61	30.78	29.17	28.96	51.69	48.96	48.39	39.42	49.05	40.6	57.45	58.42	59.1	59.91	58.18	56.67	1.32	9.16e-05	1.17	0.00589	1.54	0
gene12199	AAEL002873	12.68	11.96	8.6	14.01	15.97	6.85	22.56	23.82	27.03	17.64	19.27	12.44	19.79	17.11	20.41	21.65	17.56	17.47	1.48	0.02	-1.12	0.42	1.33	0.04
gene12213	AAEL002873	0	3.74	0	6.1	4.29	0	8.31	7.91	10.19	6.04	9.15	4.59	6.47	6.67	8.3	8.76	5.57	6.14			-1.16	0.32
gene12209	AAEL002874	10.26	7.93	7.76	4.82	9.49	6.68	10.73	10.91	13.4	14.5	11.27	11.72	10.52	12.9	12.11	14.74	13.81	12.46	1.23	0.09	-1.04	0.57	1.19	0.16
gene12201	AAEL002876	0	0	0	0	0	0	0	0	0	0	8.19	0	0	0	0	0	0	0
gene12204	AAEL002877	12.51	11.77	13.39	10.12	11.08	10.49	16.9	17.01	20.4	16.46	18.68	15.31	17.19	20.12	17.97	22.66	16.77	19.14	1.23	0.0063	1.02	0.8	1.25	0.00351
gene12203	AAEL002879	139.02	155.8	150.82	190.08	175.72	134.62	130.47	154.92	147	157.67	159.04	119.82	131.32	139.25	152.67	147.69	151.61	146.41	-1.27	2.68e-05	-1.03	0.51	-1.32	3.76e-08
gene12192	AAEL002880	7.38	7.38	7.42	8.51	7.86	6.93	41.34	35.29	32.83	35.24	31.5	25.32	28.77	28.4	29.12	31.75	33.61	31.28	3.61	0	-1.19	0.05	2.98	0
gene12190	AAEL002881	1572.75	1842.97	1670.59	1809.05	1950.74	2238.11	1977.65	1820.14	1773.6	1855.58	1759.03	2107.53	1617.97	1702.15	1548.14	1596.99	1690.28	1543.77	-1.15	0.01	-1.21	1.91e-06	-1.4	1.84e-12
gene10848	AAEL002883	13.37	20.57	17.07	26	25.96	22.86	17.91	24.55	21.43	22.51	25.66	23.02	22.6	22.07	25.45	25.36	24.97	25.25	-1.09	0.3	1.03	0.47	-1.06	0.46
gene10881	AAEL002884	9.26	6.32	7.54	4.72	7.26	5.92	7.58	7.6	10.16	16.51	17.13	17.76	14.65	18.25	11.68	16.22	14.25	24.7	1.53	0.03	1.19	0.33	1.83	0.000728
gene10844	AAEL002885	52.59	63.58	60.42	78.61	78.17	73.27	64.23	82.36	73.75	92.89	88.59	76.23	71.32	71.53	77.61	72.57	82.87	79.11	1	0.98	-1.1	0.02	-1.1	0.02
gene10846	AAEL002886	436.7	350.56	409.93	346.48	316.09	287.41	479.04	394.47	467.99	358.08	379.14	311.73	438.02	410.65	388.7	422.46	379.34	361.63	-1.03	0.76	-1.05	0.54	-1.09	0.32
gene10858	AAEL002887	67.65	72.93	70	75.24	73.41	74.54	59.15	66.57	67.05	68.23	76.35	66.42	65.12	67.45	69.27	72.03	69.42	69.07	-1.26	4.87e-23	-1.01	0.79	-1.28	6.83e-107
gene10847	AAEL002888	15.38	11.22	15.38	10.29	13.8	12.61	17.69	22.03	18.13	20.68	20.44	14.45	20.34	21.24	17.55	23.35	21.03	22.31	1.16	0.12	1.02	0.72	1.19	0.04
gene10859	AAEL002890	31.43	34.82	31.04	31.63	34.46	36.44	34.35	40.17	35.55	41.98	40.85	33.97	38.49	38.99	41.34	38.96	39.34	40.89	-1.06	0.16	-1.02	0.64	-1.07	0.04
gene10851	AAEL002891	42.09	31.8	32.69	27.49	26.7	28.54	20.79	15.68	14.35	13.35	12.06	13.09	18.63	15.69	14.64	17.92	12.91	16.31	-2.6	1.38e-08	-1.02	0.87	-2.62	9.06e-10
gene10866	AAEL002892	63.1	52.15	60.91	52.57	45.95	38.75	44.11	42.37	44.2	39.89	41.53	29.14	40.71	36.82	37.56	36.6	40.96	39.37	-1.51	0.000802	-1.09	0.21	-1.64	1.6e-05
gene10861	AAEL002893	7.44	9.46	7.59	9.86	10.02	9.83	6.14	10.02	7.84	6.52	10.38	8.41	9.62	7.34	8.7	5.94	9.58	9.37	-1.37	0.000201	-1.06	0.57	-1.45	1.04e-05
gene10871	AAEL002894	7.1	7.63	6.61	8.74	9.3	10.48	8	9.54	8.86	11.61	14.96	10.59	7.57	11.44	11.86	18.91	19.33	24.22	1.01	0.9	1.38	0.11	1.41	0.09
gene10878	AAEL002895	9.02	11.15	10.69	11.43	12.29	12.15	12.74	14.99	13.52	13.03	14.11	12.84	14.33	14.49	15.83	15.5	15.21	14.31	1.02	0.66	1.03	0.34	1.05	0.17
gene10880	AAEL002896	0	0	0	4.68	3.88	0	0	4.1	0	0	6.53	4.17	0	4.03	5.69	4.47	4.38	4.67
gene10854	AAEL002898	107.85	86.95	87.91	66.55	69.46	67.4	37.71	37.89	50.17	34.05	35.95	36.07	46.78	43.54	37.93	31.12	33.2	29.87	-2.58	3.77e-08	-1.13	0.28	-2.89	4.5e-09
gene10862	AAEL002899	12.36	20.4	13.41	19.8	5.25	12.49	24.25	49.39	21.46	38.67	33.57	31.39	25.36	56.25	55.27	35.23	48.41	24.07	2	0.000575	1.15	0.46	2.31	0.000328
gene10867	AAEL002900	42.91	35	41.87	36.22	33.57	37.63	62.82	52.78	54.79	51.54	51.63	52.14	68.82	55.88	57.3	59.47	65.23	61.1	1.21	0.02	1.06	0.37	1.28	0.000522
gene10857	AAEL002901	22.37	28.78	22.37	25.58	23.11	20.35	41.25	46.36	45.64	39.01	39.17	35.43	44.6	47.47	44.36	44.82	43.31	46.6	1.43	0.000196	1.01	0.94	1.43	1.78e-07
gene10860	AAEL002902	5.47	6.08	5.26	6.01	3.96	5.21	9.71	7.2	11.62	9.12	10.01	6.61	10.48	9.31	9.01	11.72	8.99	8.84	1.38	0.01	-1.02	0.85	1.34	0.000371
gene10882	AAEL002903	16.72	22.75	18.66	28.77	26.14	23.92	43.87	50.83	47.04	53.25	57.2	51.47	65.38	57.6	73.62	68.43	71.72	65.93	1.86	0	1.26	1.52e-10	2.33	0
gene10845	AAEL002904	267.34	246.98	274.51	243.6	201.16	166.42	350.72	269.28	360.92	248.8	296.1	240.03	233.52	279.98	224.58	315.55	175.98	190.16	1.07	0.58	-1.27	0.05	-1.19	0.17
gene10853	AAEL002905	15.15	14.22	13.28	12.28	11.74	12.37	17.92	18.52	23.22	22.29	18.88	19.91	22.72	22.37	22.71	26.53	22.54	23.64	1.22	0.00901	1.06	0.31	1.29	0.000514
gene10852	AAEL002906	27.52	25.83	27.95	32.09	29.45	26.41	38.86	41.23	41.58	38.72	39.59	32.54	46.37	41.88	44.04	44.41	45.5	39.88	1.15	0.0028	1.07	0.1	1.23	4.96e-08
gene10869	AAEL002910	0	0	0	0	3.65	0	5.35	5.65	5.06	5.42	4.86	5.64	5.6	7.91	7	6.97	7.42	7.93			1.22	0.00167
gene10849	AAEL002911	34.22	20.98	40.14	13.75	16.43	8.56	0	0	0	0	0	0	0	0	0	0	0	0
gene10856	AAEL002912	31.47	39.67	33.73	33.67	34.25	31.61	36.61	36.03	49.59	35.06	34.69	42.26	44.85	41.34	43.59	51.22	42.21	48.5	-1.08	0.32	1.07	0.34	-1.01	0.91
gene10879	AAEL002913	127.32	111.68	127.06	128.56	115.52	90.29	116.48	113.07	124.36	97.94	113.02	90.57	100.99	106.79	102.25	101.35	97.69	93.35	-1.27	0.00581	-1.15	0.03	-1.45	1.37e-06
gene10872	AAEL002917	239.14	246.9	249.31	220.87	204.49	211.61	265.08	214.94	268.28	201.54	237.91	214.76	202.16	233.09	189.26	244.87	164.4	173.75	-1.16	0.03	-1.19	0.05	-1.38	4.17e-05
gene10864	AAEL002918	9.05	10.06	10.88	12.11	11.28	9.06	10.31	13.95	11.18	13.58	13.08	10.67	10.71	10.35	14.19	13.1	14.38	14.81	-1.02	0.64	1	0.97	-1.02	0.73
gene10874	AAEL002919	100.29	120.99	114.82	126.14	116.76	139.48	91.99	101.85	104.38	118.12	107.55	108.34	88.13	114.42	96.5	105.91	97.29	90.89	-1.34	2e-12	-1.12	0.02	-1.49	7.81e-15
gene10863	AAEL002920	0	3.58	0	0	4.01	0	7.96	0	0	0	0	0	0	4.17	4.23	0	0	0
gene12116	AAEL002922	11.77	11.18	11.52	13.76	10.35	11.45	22.21	15.52	21.34	10.3	17.48	14.72	15.87	20.3	15.11	23.51	11.89	12.86	1.19	0.23	-1.11	0.54	1.06	0.62
gene12110	AAEL002924	30.04	36.33	32.85	40.78	39.02	40.23	40.35	48.59	43.43	51.65	50.32	51.84	48.35	45.26	47.1	46.57	54.26	46.64	1.14	0.00081	-1.02	0.57	1.11	0.00111
gene12122	AAEL002925	11.35	14.22	13.8	13.49	14.8	14.09	18.85	22.64	15.74	20.39	20.29	17.77	21.02	20.88	23.52	23.76	24.13	19.16	1.15	0.02	1.06	0.28	1.21	3.51e-05
gene12121	AAEL002926	4.53	13.62	4.3	13.85	11.77	10.01	9.99	14.07	14.33	11.81	13.75	17.16	6.39	15.12	17.72	7.13	11.34	14.25	1.15	0.47	-1.21	0.23	-1.06	0.81
gene12101	AAEL002928	6.24	7.16	9.03	10.61	10.6	10.16	14.58	13.24	10.54	12.09	13.82	9.95	16.46	13.75	14.27	14.67	17.87	17.46	1.13	0.24	1.16	0.11	1.31	0.0045
gene12124	AAEL002930	6.53	6.06	6.3	6.41	5.03	5.42	3.8	6.26	6.12	7.32	8.94	7.59	10.67	6.46	8.83	7.87	7.91	13.19	-1.12	0.34	1.29	0.08	1.15	0.32
gene12114	AAEL002933	37.82	39.04	39.58	45.46	39.97	43.6	45.74	46.2	53.54	51.8	54.24	60.76	53.54	64.57	53.76	58	60.2	58.99	1.05	0.33	1.05	0.34	1.1	0.02
gene12109	AAEL002934	6.17	8.26	8	10.28	6.56	9.76	10.49	10.92	10.98	13.66	14.16	12.44	13.9	12.38	13.67	14.86	13.49	13.42	1.19	0.03	1.03	0.63	1.23	0.00938
gene12128	AAEL002935	8.25	9.67	8.89	10.9	11.97	10.29	12.41	14.72	13.17	14.83	14.04	13.75	16.19	15.7	17.6	16.6	16.7	16.7	1.16	8.57e-05	1.12	9.21e-06	1.3	3.7e-13
gene12115	AAEL002936	97.05	119.86	119.15	138.58	135.52	138.42	127.11	153.85	134.86	154	152.86	142.5	141.75	154.4	156.83	154.44	162	151.04	-1.02	0.55	1.04	0.06	1.01	0.7
gene12104	AAEL002938	61.97	69.26	69.94	71.35	70	71.48	78.24	85.41	78.37	83.91	77.66	87.13	80.59	83.4	80.94	89.79	90.46	83.14	1.03	0.39	-1.01	0.74	1.02	0.49
gene12108	AAEL002939	7.01	10.51	9.09	9.93	9.84	7.12	10.9	12.52	13.03	10.57	11.94	15.49	14.99	18.43	14.44	14.33	17.26	11.04	1.12	0.17	1.11	0.27	1.25	0.03
gene12107	AAEL002940	40.55	36.53	38.3	37.16	30.89	34.75	55.38	42.49	53.92	38.85	46.23	43.01	45.36	55.42	41.37	62.15	32.29	34.39	1.07	0.5	-1.11	0.44	-1.04	0.75
gene12106	AAEL002941	12.31	13.14	12.95	16.8	9.57	9.6	12.27	16.68	23.79	24.5	12.81	27.14	18.85	18.88	15.81	21.88	17.38	16.09	1.1	0.4	-1.2	0.12	-1.09	0.37
gene12111	AAEL002943	12.74	17.58	15.82	19.49	16.47	16.04	25.7	29.09	26.14	26.59	26.64	28.46	29.69	34.91	33.08	35.56	31.38	33.19	1.39	6.66e-16	1.14	0.000274	1.59	0
gene12123	AAEL002944	28.33	34.49	29.07	33.62	36.82	37.96	33.62	38.79	36.18	37.71	45.18	43.64	39.99	41.66	40.68	36.25	45.91	41.16	-1.02	0.69	-1.02	0.73	-1.03	0.43
gene12112	AAEL002945	0	0	0	0	0	0	5	4.43	3.66	0	0	4.47	0	4.56	4.98	4.32	5.72	5
gene12100	AAEL002946	36.2	33.7	36.21	33.2	37.39	31.13	14.47	20.06	16.9	18.59	28.5	23.47	18.12	21.98	25.45	27.14	30.5	28.04	-2.08	1.94e-17	1.16	0.17	-1.78	1.64e-14
gene12119	AAEL002948	13.49	11.14	13.25	10.7	10.18	10.36	15.35	14.65	16.27	17.21	16.52	14.56	21.1	15.19	14.09	14.18	12.65	16.41	1.09	0.34	-1.1	0.33	-1.01	0.92
gene5655	AAEL002950	13.76	13.68	15.32	15.79	14.42	15.36	13.37	13.75	14.49	15.18	15.26	13.99	14.57	13.42	16.87	18.07	17.83	17.65	-1.24	9.73e-13	1.07	0.17	-1.15	0.0017
gene5667	AAEL002951	9.46	6.65	8.05	7.04	7.6	4.83	17.58	10.6	9.33	10.68	10.27	11.24	12.86	15.78	12.82	14.51	9.17	11.54	1.28	0.15	-1	1	1.28	0.06
gene5646	AAEL002953	20.83	29.89	23.09	28.93	26.2	24.91	29.15	30.01	26.04	31.91	31.07	32.61	32.44	29.01	29.76	28.09	29.76	26.82	-1.05	0.36	-1.11	0.02	-1.16	0.00485
gene5643	AAEL002954	3.92	4.7	4.81	5.8	3.95	6.19	4.79	6.36	8.39	7.64	6.8	6.26	7.05	7.98	6.56	8.85	8.73	7.91	1.06	0.47	1.07	0.37	1.14	0.12
gene5651	AAEL002956	59.52	77.51	68.16	109.87	92.57	115.41	100.65	85.2	77.71	95.35	88.25	78.4	57.55	79.1	68.59	70.96	61.01	66.22	-1.2	0.1	-1.43	6.66e-08	-1.73	3.96e-05
gene5669	AAEL002957	30.77	28.79	33.2	31.37	30.82	27.36	34.86	35.16	36.15	32.28	36.78	33.83	35.54	38.68	37.99	41.18	36.53	34.86	-1.11	0.1	-1.01	0.89	-1.12	0.08
gene5672	AAEL002958	23.11	28.59	30.5	37.5	36.68	32.52	25.01	25.59	25.54	31.24	27.2	27.75	31.53	28.08	26.59	28.14	28.26	29.49	-1.43	3.86e-06	-1.02	0.75	-1.46	9.6e-07
gene5640	AAEL002959	0	0	0	0	0	0	0	0	0	4.19	0	4.71	0	3.93	5.01	0	5.47	7.91
gene5649	AAEL002961	0	0	0	0	0	0	6.98	3.9	5.72	0	0	0	8.15	7.09	5.68	4.83	4.41	7.24
gene5648	AAEL002963	152.42	132.45	155.79	142.5	143.3	132.21	158.49	147.71	164.1	161.67	165.32	131.03	161.42	164.17	164.76	161.4	165.38	162.01	-1.09	0.12	1.02	0.58	-1.07	0.13
gene5661	AAEL002964	30.95	23.04	31.37	23.35	26.99	28.2	62.02	54.34	61.15	55.12	53.52	56.32	83.6	69.82	75.03	80.88	65.7	88.57	1.72	1.56e-11	1.27	0.00086	2.17	0
gene5671	AAEL002967	6.11	9.12	9.61	13.7	14.82	8.64	15.89	14.56	12.99	9.56	15.81	8.94	11.91	12.24	13.71	15.72	13.53	11.85	1.02	0.91	-1.08	0.54	-1.06	0.68
gene5658	AAEL002969	20.62	22.74	29.17	21.9	32.68	33.36	85.97	76.77	76.2	77.89	88.05	84.03	110.45	95.89	124.82	121.14	129.58	143.81	2.51	0	1.4	2.69e-07	3.48	0
gene5656	AAEL002970	17.99	22.99	17.93	14.23	23.28	28.58	26.67	23.97	22.32	24.9	31.82	17.28	17.71	23.03	24.91	14.66	20.53	27.74	1.06	0.87	1.15	0.66	1.21	0.6
gene5639	AAEL002971	23.49	44.48	34.08	42.28	40.49	49.62	21.13	26.32	22.89	29.47	28.39	32.48	14.1	18.7	16.81	16.64	22.1	19.41	-1.73	1.65e-06	-1.58	8.18e-09	-2.73	2.94e-14
gene5650	AAEL002972	13.94	22.37	16.3	21.27	22.53	26.99	16.83	27.38	17.36	35.38	22.3	27.88	24.74	21.88	23.69	23.4	30.25	29.15	-1	0.99	-1.01	0.9	-1.02	0.86
gene5647	AAEL002973	9.42	6.86	7.67	7.45	8.61	8.62	9.9	11.01	10.4	10.96	13.27	13.39	13.26	12.67	11.85	13.26	14.01	12.1	1.13	0.1	1.03	0.53	1.17	0.02
gene5657	AAEL002974	28.49	29.74	32.43	34.51	41.06	33.83	47.49	54.75	43.4	51.82	52.59	51.74	56.04	58.08	48.54	46.35	53.12	48.27	1.26	1.75e-07	-1.03	0.57	1.23	0.000841
gene5659	AAEL002976	11.42	17.26	7.05	13.25	8.65	14	15.17	29.25	10.89	24.77	22.72	22.49	27.58	26.25	26.42	27.06	23.63	18.57	1.45	0.29	1.37	0.2	1.97	0.05
gene5663	AAEL002977	4.15	8	9.01	6.35	4.11	0	10.19	16.14	0	4.33	7.68	6.52	5.33	9.61	0	16.36	15.33	9.8
gene5644	AAEL002978	46.38	47.5	44.17	45.9	44.19	46.95	65.59	66.82	68.19	67.99	61.42	75.94	82.12	81.07	82.21	87.36	80.7	71.75	1.24	2.83e-05	1.12	0.01	1.39	7.99e-15
gene5652	AAEL002979	10.92	10.74	12.46	16.76	12.82	7.43	18.23	18.08	13.91	14.8	20.1	13.89	14.78	15.51	14.69	21.28	18.28	17.24	1.13	0.3	-1.06	0.51	1.07	0.56
gene5654	AAEL002980	0	0	0	0	5.01	0	6.03	4.12	5.85	13.57	0	0	7.04	0	0	6.45	0	4.17
gene142	AAEL002983	54.67	61.66	63.53	69.45	66.03	68.13	61.78	85.61	83.07	85.64	82	85.77	81.26	87.97	85.67	78.4	95.54	83.33	1.06	0.15	1.01	0.84	1.07	0.04
gene151	AAEL002984	0	4.13	0	0	0	0	0	4	4.34	7.15	4.53	4.03	0	0	4.02	0	4.07	8.09
gene122	AAEL002986	44.75	57.96	53.31	66.76	67.47	66.29	63.06	81.43	72.7	76.46	80.41	64.96	76.27	77.23	82.32	79.63	85.4	76	1.08	0.09	1.06	0.04	1.14	0.000261
gene144	AAEL002987	31.39	38.99	34.73	46.41	47.47	43.67	57.12	71.5	59.99	74.86	69.36	72.89	73.78	67.16	81.27	74.56	81.51	76.23	1.46	1.38e-14	1.09	0.01	1.58	0
gene115	AAEL002988	19.34	21.11	21.7	26.87	24.47	26.57	23.37	33.25	32.71	38.25	36.41	32.55	36.52	38.64	40.05	39.77	41.52	43.86	1.18	0.00694	1.17	0.00212	1.38	2.22e-16
gene149	AAEL002989	8.49	9.04	9.65	11.81	10.59	10.01	10.68	14.9	15.98	16.05	13.61	14.62	21.83	19.1	18.97	18.67	19.59	18.76	1.17	0.01	1.26	4.21e-05	1.47	7.84e-14
gene139	AAEL002991	0	0	0	0	0	0	0	0	0	0	9.06	0	0	0	0	0	0	0
gene125	AAEL002993	126.5	165.25	136.87	144.18	141.6	146.39	129.93	139.22	147.98	133.22	126.23	167.14	117.75	137.3	136.95	123.84	144.59	119.58	-1.22	0.000282	-1.16	0.01	-1.42	9.29e-14
gene137	AAEL002995	302.06	457.27	399.25	501.21	538.07	585.76	327.65	480.88	364.59	530.14	462.43	552.94	423.04	443.43	432.98	386.1	496.69	403.38	-1.17	0.2	-1.06	0.48	-1.22	0.04
gene148	AAEL002996	21.1	27.34	24.99	24.39	21.34	29.43	30.33	39.72	33.71	40.46	39.88	46.62	47.41	45.21	50.25	40.11	52.66	44.27	1.26	0.00118	1.13	0.04	1.42	5.87e-09
gene126	AAEL002998	7.78	9.92	13.92	13.68	10.01	12.61	13.74	12.29	11.03	14.2	13.76	16.27	14.56	15.59	14.2	13.68	18.45	14.89	-1.04	0.7	1.03	0.73	-1.01	0.9
gene143	AAEL002999	12.45	11.06	12.15	11.99	10.27	9.92	14.88	13.05	15.64	13.43	15.44	10.19	12.99	13.52	13.94	13.37	12.55	15.18	-1.02	0.8	-1.1	0.24	-1.13	0.07
gene128	AAEL003001	16.36	15.19	18.52	18.48	17.02	17.2	19.29	22.68	21.81	19.89	20.89	20.55	19.92	28.55	25.92	28.43	25.32	24.69	-1.02	0.65	1.12	0.05	1.1	0.11
gene119	AAEL003002	54.63	68.51	54.51	74.42	74.38	93.53	56.27	75.54	58.25	83.82	71.31	88.27	68.11	85.71	82.62	73.02	87.5	79.23	-1.15	0.15	1.04	0.56	-1.1	0.23
gene133	AAEL003003	0	3.7	0	5.41	5.41	0	4.87	6.06	6.35	6.81	14.74	4.75	6.24	5.91	6	6.72	6.53	5.81			-1.25	0.3
gene121	AAEL003004	10.67	11.38	11.26	12.49	9.99	12.63	15.94	15.48	14.06	15.54	14.47	13.67	14.2	18.42	16.15	15.09	16.27	14.47	1.08	0.13	1	1	1.08	0.2
gene138	AAEL003005	32.04	37.02	35.08	40.62	37.04	41.21	37.72	40.7	44.16	40.19	41	42.26	42.42	41.44	43.05	46.78	50.54	50.07	-1.08	0.00903	1.04	0.25	-1.04	0.28
gene130	AAEL003006	119.28	150.5	125.41	136.68	158.17	185.2	100.29	123.04	107.28	117.98	116.87	119.14	89.43	99.8	104.21	85.61	109.52	109.09	-1.5	9.05e-09	-1.21	1.54e-06	-1.81	6.81e-14
gene117	AAEL003007	4.32	6.81	7.67	8.41	7	0	5.01	6.11	9.55	8.2	6.64	12.74	8.87	7.67	9.43	4.95	9.53	10.3			-1.02	0.9
gene124	AAEL003008	6.14	7.97	6.73	7.28	7.45	7.46	8.06	11.75	9.46	12.03	9.93	10.62	11.12	10.69	13.28	12.9	14.01	11.37	1.16	0.00875	1.1	0.11	1.27	3.9e-06
gene147	AAEL003009	93.52	104.03	97.27	116.17	109.65	107.35	99.31	103.2	102.89	111.62	112.76	108.56	102.46	102.69	106.72	101.96	106.49	106.11	-1.16	2.29e-12	-1.04	0.01	-1.21	9.48e-22
gene146	AAEL003010	5.68	6.88	8.15	6.54	7.8	6.26	6.83	11.76	5.56	7.83	6.58	8.24	6.39	8.09	8.98	9.23	10.82	11.53	-1.09	0.47	1.08	0.57	-1.02	0.86
gene150	AAEL003011	169.77	221.9	195.61	192.58	204.47	233.26	171.04	168.96	179.18	204.85	158.86	194.01	149.27	152.62	156.13	164.6	147.12	164	-1.34	2.15e-07	-1.23	1.01e-05	-1.66	2.42e-22
gene129	AAEL003013	46.84	60.09	57.58	64.86	67.73	70.82	53.49	61.72	54.77	65.84	61.79	66	57.63	62.49	59.07	57.7	65.87	64.76	-1.2	0.000147	-1.05	0.22	-1.25	3.8e-07
gene123	AAEL003014	36.2	49.84	44.98	64.14	60.81	50	41.84	59	48.34	52.28	56.84	45.29	45.54	44.69	55.5	46.04	55.28	48.85	-1.19	0.03	-1.04	0.42	-1.25	0.00632
gene136	AAEL003015	25.26	27.91	27.73	39.15	35.34	26.59	35.16	42.3	32.53	37.68	40.12	33.44	32.66	42.99	63.02	49.33	52.54	43.43	-1.03	0.72	1.1	0.35	1.07	0.56
gene116	AAEL003016	9.66	10.71	10.63	9.92	11.27	11.47	14.48	12.41	12.26	16.98	15.1	16.54	14.46	19.38	13.33	17.03	20.24	17.49	1.13	0.04	1.06	0.46	1.2	0.02
[truncated: 8,839 more rows]
