# Supplementary material for: Sex and age modulate antennal chemosensory-related genes linked to the onset of host seeking in the yellow-fever mosquito, Aedes aegypti
Source: Sci Rep. 2019 Jan 10;9:43. doi: 10.1038/s41598-018-36550-6 (PMC6328577; doi:10.1038/s41598-018-36550-6)
Supplement: Supplementary file 5 — Additional file 4 [file 41598_2018_36550_MOESM5_ESM.xlsx]

## Sheet: Sheet1
	AAEL015553
supercont1.3220	VectorBase	gene	1465	2678	.	+	.	ID=gene196
supercont1.3220	VectorBase	mRNA	1465	2678	.	+	.	ID=gene196.mRNA1;Parent=gene196
supercont1.3220	VectorBase	three_prime_UTR	2616	2678	.	+	.	ID=gene196.mRNA1.utr3.1;Parent=gene196.mRNA1
supercont1.3220	VectorBase	exon	1465	2284	.	+	.	ID=gene196.mRNA1.exon.1;Parent=gene196.mRNA1
supercont1.3220	VectorBase	CDS	1465	2284	.	+	0	ID=gene196.mRNA1.CDS.1;Parent=gene196.mRNA1
supercont1.3220	VectorBase	exon	2315	2616	.	+	.	ID=gene196.mRNA1.exon.2;Parent=gene196.mRNA1
supercont1.3220	VectorBase	CDS	2315	2616	.	+	2	ID=gene196.mRNA1.CDS.2;Parent=gene196.mRNA1
	AAEL001179
supercont1.24	.	gene	2704663	2712426	.	-	.	ID=gene654
supercont1.24	.	mRNA	2704663	2712426	.	-	.	ID=gene654.mRNA1;Parent=gene654
supercont1.24	.	three_prime_UTR	2704663	2705023	.	-	.	ID=gene654.mRNA1.utr3.1;Parent=gene654.mRNA1
supercont1.24	.	exon	2704924	2705913	.	-	.	ID=gene654.mRNA1.exon.1;Parent=gene654.mRNA1
supercont1.24	.	CDS	2705024	2705913	.	-	2	ID=gene654.mRNA1.CDS.1;Parent=gene654.mRNA1
supercont1.24	.	CDS	2711670	2711778	.	-	0	ID=gene654.mRNA1.CDS.2;Parent=gene654.mRNA1
supercont1.24	.	exon	2711670	2711791	.	-	.	ID=gene654.mRNA1.exon.2;Parent=gene654.mRNA1
supercont1.24	.	five_prime_UTR	2711779	2711791	.	-	.	ID=gene654.mRNA1.utr5.1;Parent=gene654.mRNA1
supercont1.24	.	five_prime_UTR	2711854	2712426	.	-	.	ID=gene654.mRNA1.utr5.2;Parent=gene654.mRNA1
supercont1.24	.	exon	2711854	2712426	.	-	.	ID=gene654.mRNA1.exon.3;Parent=gene654.mRNA1
AaegOr102	AAEL017143
supercont1.19	.	gene	1670418	1672258	.	+	.	ID=gene1506
supercont1.19	.	mRNA	1670418	1672258	.	+	.	ID=gene1506.mRNA1;Parent=gene1506
supercont1.19	.	five_prime_UTR	1670418	1670473	.	+	.	ID=gene1506.mRNA1.utr5.1;Parent=gene1506.mRNA1
supercont1.19	.	exon	1670418	1670609	.	+	.	ID=gene1506.mRNA1.exon.1;Parent=gene1506.mRNA1
supercont1.19	.	CDS	1670474	1670609	.	+	0	ID=gene1506.mRNA1.CDS.1;Parent=gene1506.mRNA1
supercont1.19	.	exon	1670741	1671422	.	+	.	ID=gene1506.mRNA1.exon.2;Parent=gene1506.mRNA1
supercont1.19	.	CDS	1670741	1671422	.	+	2	ID=gene1506.mRNA1.CDS.2;Parent=gene1506.mRNA1
supercont1.19	.	exon	1671494	1671695	.	+	.	ID=gene1506.mRNA1.exon.3;Parent=gene1506.mRNA1
supercont1.19	.	CDS	1671494	1671695	.	+	1	ID=gene1506.mRNA1.CDS.3;Parent=gene1506.mRNA1
supercont1.19	.	CDS	1671758	1671988	.	+	0	ID=gene1506.mRNA1.CDS.4;Parent=gene1506.mRNA1
supercont1.19	.	exon	1671758	1672179	.	+	.	ID=gene1506.mRNA1.exon.4;Parent=gene1506.mRNA1
supercont1.19	.	three_prime_UTR	1672179	1672258	.	+	.	ID=gene1506.mRNA1.utr3.1;Parent=gene1506.mRNA1
	AAEL005803
supercont1.175	VectorBase	gene	670979	672444	.	-	.	ID=gene2300
supercont1.175	VectorBase	mRNA	670979	672444	.	-	.	ID=gene2300.mRNA1;Parent=gene2300
supercont1.175	VectorBase	exon	671125	672444	.	-	.	ID=gene2300.mRNA1.exon.1;Parent=gene2300.mRNA1
supercont1.175	VectorBase	CDS	671125	672444	.	-	0	ID=gene2300.mRNA1.CDS.1;Parent=gene2300.mRNA1
supercont1.175	VectorBase	three_prime_UTR	670979	671125	.	-	.	ID=gene2300.mRNA1.utr3.1;Parent=gene2300.mRNA1
	AAEL011416
supercont1.579	VectorBase	gene	450154	451739	.	-	.	ID=gene2757
supercont1.579	VectorBase	mRNA	450154	451739	.	-	.	ID=gene2757.mRNA1;Parent=gene2757
supercont1.579	VectorBase	three_prime_UTR	450154	450825	.	-	.	ID=gene2757.mRNA1.utr3.1;Parent=gene2757.mRNA1
supercont1.579	VectorBase	exon	450825	451739	.	-	.	ID=gene2757.mRNA1.exon.1;Parent=gene2757.mRNA1
supercont1.579	VectorBase	CDS	450825	451739	.	-	0	ID=gene2757.mRNA1.CDS.1;Parent=gene2757.mRNA1
AaegObp1	AAEL006454
supercont1.206	VectorBase	gene	50737	72085	.	+	.	ID=gene3039
supercont1.206	VectorBase	mRNA	50737	72085	.	+	.	ID=gene3039.mRNA1;Parent=gene3039
supercont1.206	VectorBase	five_prime_UTR	50737	50788	.	+	.	ID=gene3039.mRNA1.utr5.1;Parent=gene3039.mRNA1
supercont1.206	VectorBase	exon	50737	50854	.	+	.	ID=gene3039.mRNA1.exon.1;Parent=gene3039.mRNA1
supercont1.206	VectorBase	CDS	50789	50854	.	+	0	ID=gene3039.mRNA1.CDS.1;Parent=gene3039.mRNA1
supercont1.206	VectorBase	exon	50912	51082	.	+	.	ID=gene3039.mRNA1.exon.2;Parent=gene3039.mRNA1
supercont1.206	VectorBase	CDS	50912	51082	.	+	0	ID=gene3039.mRNA1.CDS.2;Parent=gene3039.mRNA1
supercont1.206	VectorBase	exon	66574	66688	.	+	.	ID=gene3039.mRNA1.exon.3;Parent=gene3039.mRNA1
supercont1.206	VectorBase	CDS	66574	66688	.	+	0	ID=gene3039.mRNA1.CDS.3;Parent=gene3039.mRNA1
supercont1.206	VectorBase	CDS	66761	66849	.	+	2	ID=gene3039.mRNA1.CDS.4;Parent=gene3039.mRNA1
supercont1.206	VectorBase	exon	66761	67086	.	+	.	ID=gene3039.mRNA1.exon.4;Parent=gene3039.mRNA1
supercont1.206	VectorBase	three_prime_UTR	66850	72085	.	+	.	ID=gene3039.mRNA1.utr3.1;Parent=gene3039.mRNA1
	AAEL000384
supercont1.7	.	gene	31826	34000	.	+	.	ID=gene3107
supercont1.7	.	mRNA	31826	34000	.	+	.	ID=gene3107.mRNA1;Parent=gene3107
supercont1.7	.	five_prime_UTR	31826	31827	.	+	.	ID=gene3107.mRNA1.utr5.1;Parent=gene3107.mRNA1
supercont1.7	.	exon	31826	32920	.	+	.	ID=gene3107.mRNA1.exon.1;Parent=gene3107.mRNA1
supercont1.7	.	CDS	31828	32920	.	+	0	ID=gene3107.mRNA1.CDS.1;Parent=gene3107.mRNA1
supercont1.7	.	CDS	32979	33271	.	+	2	ID=gene3107.mRNA1.CDS.2;Parent=gene3107.mRNA1
supercont1.7	.	exon	32979	33453	.	+	.	ID=gene3107.mRNA1.exon.2;Parent=gene3107.mRNA1
supercont1.7	.	three_prime_UTR	33272	34000	.	+	.	ID=gene3107.mRNA1.utr3.1;Parent=gene3107.mRNA1
AaegOr96	AAEL017427
supercont1.1143	.	gene	59272	61961	.	-	.	ID=gene3211
supercont1.1143	.	mRNA	59272	61961	.	-	.	ID=gene3211.mRNA1;Parent=gene3211
supercont1.1143	.	three_prime_UTR	59272	60588	.	-	.	ID=gene3211.mRNA1.utr3.1;Parent=gene3211.mRNA1
supercont1.1143	.	exon	60313	60822	.	-	.	ID=gene3211.mRNA1.exon.1;Parent=gene3211.mRNA1
supercont1.1143	.	CDS	60589	60822	.	-	0	ID=gene3211.mRNA1.CDS.1;Parent=gene3211.mRNA1
supercont1.1143	.	exon	60883	61084	.	-	.	ID=gene3211.mRNA1.exon.2;Parent=gene3211.mRNA1
supercont1.1143	.	CDS	60883	61084	.	-	1	ID=gene3211.mRNA1.CDS.2;Parent=gene3211.mRNA1
supercont1.1143	.	CDS	61144	61943	.	-	0	ID=gene3211.mRNA1.CDS.3;Parent=gene3211.mRNA1
supercont1.1143	.	exon	61144	61961	.	-	.	ID=gene3211.mRNA1.exon.3;Parent=gene3211.mRNA1
supercont1.1143	.	five_prime_UTR	61944	61961	.	-	.	ID=gene3211.mRNA1.utr5.1;Parent=gene3211.mRNA1
	AAEL005952
supercont1.181	VectorBase	gene	413702	597407	.	-	.	ID=gene3671
supercont1.181	VectorBase	mRNA	413702	597407	.	-	.	ID=gene3671.mRNA1;Parent=gene3671
supercont1.181	VectorBase	exon	413820	414123	.	-	.	ID=gene3671.mRNA1.exon.1;Parent=gene3671.mRNA1
supercont1.181	VectorBase	CDS	413820	414123	.	-	1	ID=gene3671.mRNA1.CDS.1;Parent=gene3671.mRNA1
supercont1.181	VectorBase	exon	562974	563321	.	-	.	ID=gene3671.mRNA1.exon.2;Parent=gene3671.mRNA1
supercont1.181	VectorBase	CDS	562974	563321	.	-	1	ID=gene3671.mRNA1.CDS.2;Parent=gene3671.mRNA1
supercont1.181	VectorBase	exon	597310	597407	.	-	.	ID=gene3671.mRNA1.exon.3;Parent=gene3671.mRNA1
supercont1.181	VectorBase	CDS	597310	597407	.	-	0	ID=gene3671.mRNA1.CDS.3;Parent=gene3671.mRNA1
supercont1.181	VectorBase	three_prime_UTR	413702	413820	.	-	.	ID=gene3671.mRNA1.utr3.1;Parent=gene3671.mRNA1
	AAEL002717
supercont1.65	VectorBase	gene	2854719	2935086	.	-	.	ID=gene4061
supercont1.65	VectorBase	mRNA	2854719	2935086	.	-	.	ID=gene4061.mRNA1;Parent=gene4061
supercont1.65	VectorBase	three_prime_UTR	2854719	2854937	.	-	.	ID=gene4061.mRNA1.utr3.1;Parent=gene4061.mRNA1
supercont1.65	VectorBase	exon	2854937	2855258	.	-	.	ID=gene4061.mRNA1.exon.1;Parent=gene4061.mRNA1
supercont1.65	VectorBase	CDS	2854937	2855258	.	-	1	ID=gene4061.mRNA1.CDS.1;Parent=gene4061.mRNA1
supercont1.65	VectorBase	exon	2855562	2855822	.	-	.	ID=gene4061.mRNA1.exon.2;Parent=gene4061.mRNA1
supercont1.65	VectorBase	CDS	2855562	2855822	.	-	1	ID=gene4061.mRNA1.CDS.2;Parent=gene4061.mRNA1
supercont1.65	VectorBase	exon	2921109	2921473	.	-	.	ID=gene4061.mRNA1.exon.3;Parent=gene4061.mRNA1
supercont1.65	VectorBase	CDS	2921109	2921473	.	-	0	ID=gene4061.mRNA1.CDS.3;Parent=gene4061.mRNA1
supercont1.65	VectorBase	exon	2934721	2935086	.	-	.	ID=gene4061.mRNA1.exon.4;Parent=gene4061.mRNA1
supercont1.65	VectorBase	CDS	2934721	2935086	.	-	0	ID=gene4061.mRNA1.CDS.4;Parent=gene4061.mRNA1
AaegOr11	AAEL011583
supercont1.591	.	gene	495924	512388	.	-	.	ID=gene4859
supercont1.591	.	mRNA	495924	512388	.	-	.	ID=gene4859.mRNA1;Parent=gene4859
supercont1.591	.	three_prime_UTR	495924	498980	.	-	.	ID=gene4859.mRNA1.utr3.1;Parent=gene4859.mRNA1
supercont1.591	.	exon	496820	499034	.	-	.	ID=gene4859.mRNA1.exon.1;Parent=gene4859.mRNA1
supercont1.591	.	CDS	498981	499034	.	-	0	ID=gene4859.mRNA1.CDS.1;Parent=gene4859.mRNA1
supercont1.591	.	exon	499100	499252	.	-	.	ID=gene4859.mRNA1.exon.2;Parent=gene4859.mRNA1
supercont1.591	.	CDS	499100	499252	.	-	0	ID=gene4859.mRNA1.CDS.2;Parent=gene4859.mRNA1
supercont1.591	.	exon	499315	499416	.	-	.	ID=gene4859.mRNA1.exon.3;Parent=gene4859.mRNA1
supercont1.591	.	CDS	499315	499416	.	-	0	ID=gene4859.mRNA1.CDS.3;Parent=gene4859.mRNA1
supercont1.591	.	exon	511305	511957	.	-	.	ID=gene4859.mRNA1.exon.4;Parent=gene4859.mRNA1
supercont1.591	.	CDS	511305	511957	.	-	2	ID=gene4859.mRNA1.CDS.4;Parent=gene4859.mRNA1
supercont1.591	.	CDS	512015	512315	.	-	0	ID=gene4859.mRNA1.CDS.5;Parent=gene4859.mRNA1
supercont1.591	.	exon	512015	512388	.	-	.	ID=gene4859.mRNA1.exon.5;Parent=gene4859.mRNA1
supercont1.591	.	five_prime_UTR	512316	512388	.	-	.	ID=gene4859.mRNA1.utr5.1;Parent=gene4859.mRNA1
AaegObp39	AAEL009449
supercont1.397	.	gene	1059466	1065271	.	+	.	ID=gene5261
supercont1.397	.	mRNA	1059466	1065271	.	+	.	ID=gene5261.mRNA1;Parent=gene5261
supercont1.397	.	five_prime_UTR	1059466	1059825	.	+	.	ID=gene5261.mRNA1.utr5.1;Parent=gene5261.mRNA1
supercont1.397	.	exon	1059466	1059906	.	+	.	ID=gene5261.mRNA1.exon.1;Parent=gene5261.mRNA1
supercont1.397	.	CDS	1059826	1059906	.	+	0	ID=gene5261.mRNA1.CDS.1;Parent=gene5261.mRNA1
supercont1.397	.	exon	1059961	1060036	.	+	.	ID=gene5261.mRNA1.exon.2;Parent=gene5261.mRNA1
supercont1.397	.	CDS	1059961	1060036	.	+	0	ID=gene5261.mRNA1.CDS.2;Parent=gene5261.mRNA1
supercont1.397	.	exon	1063594	1063850	.	+	.	ID=gene5261.mRNA1.exon.3;Parent=gene5261.mRNA1
supercont1.397	.	CDS	1063594	1063850	.	+	2	ID=gene5261.mRNA1.CDS.3;Parent=gene5261.mRNA1
supercont1.397	.	CDS	1064005	1064022	.	+	0	ID=gene5261.mRNA1.CDS.4;Parent=gene5261.mRNA1
supercont1.397	.	exon	1064005	1064866	.	+	.	ID=gene5261.mRNA1.exon.4;Parent=gene5261.mRNA1
supercont1.397	.	three_prime_UTR	1064023	1065271	.	+	.	ID=gene5261.mRNA1.utr3.1;Parent=gene5261.mRNA1
	AAEL004399
supercont1.117	.	gene	416306	550936	.	+	.	ID=gene5329
supercont1.117	.	mRNA	416306	550936	.	+	.	ID=gene5329.mRNA1;Parent=gene5329
supercont1.117	.	five_prime_UTR	416306	417163	.	+	.	ID=gene5329.mRNA1.utr5.1;Parent=gene5329.mRNA1
supercont1.117	.	exon	416306	417163	.	+	.	ID=gene5329.mRNA1.exon.1;Parent=gene5329.mRNA1
supercont1.117	.	five_prime_UTR	470160	470439	.	+	.	ID=gene5329.mRNA1.utr5.2;Parent=gene5329.mRNA1
supercont1.117	.	exon	470160	470439	.	+	.	ID=gene5329.mRNA1.exon.2;Parent=gene5329.mRNA1
supercont1.117	.	five_prime_UTR	473173	473455	.	+	.	ID=gene5329.mRNA1.utr5.3;Parent=gene5329.mRNA1
supercont1.117	.	exon	473173	473928	.	+	.	ID=gene5329.mRNA1.exon.3;Parent=gene5329.mRNA1
supercont1.117	.	CDS	473456	473928	.	+	0	ID=gene5329.mRNA1.CDS.1;Parent=gene5329.mRNA1
supercont1.117	.	exon	487689	487841	.	+	.	ID=gene5329.mRNA1.exon.4;Parent=gene5329.mRNA1
supercont1.117	.	CDS	487689	487841	.	+	1	ID=gene5329.mRNA1.CDS.2;Parent=gene5329.mRNA1
supercont1.117	.	exon	488342	488416	.	+	.	ID=gene5329.mRNA1.exon.5;Parent=gene5329.mRNA1
supercont1.117	.	CDS	488342	488416	.	+	1	ID=gene5329.mRNA1.CDS.3;Parent=gene5329.mRNA1
supercont1.117	.	exon	494455	494520	.	+	.	ID=gene5329.mRNA1.exon.6;Parent=gene5329.mRNA1
supercont1.117	.	CDS	494455	494520	.	+	1	ID=gene5329.mRNA1.CDS.4;Parent=gene5329.mRNA1
supercont1.117	.	exon	497266	497334	.	+	.	ID=gene5329.mRNA1.exon.7;Parent=gene5329.mRNA1
supercont1.117	.	CDS	497266	497334	.	+	1	ID=gene5329.mRNA1.CDS.5;Parent=gene5329.mRNA1
supercont1.117	.	exon	497461	497535	.	+	.	ID=gene5329.mRNA1.exon.8;Parent=gene5329.mRNA1
supercont1.117	.	CDS	497461	497535	.	+	1	ID=gene5329.mRNA1.CDS.6;Parent=gene5329.mRNA1
supercont1.117	.	exon	498647	498764	.	+	.	ID=gene5329.mRNA1.exon.9;Parent=gene5329.mRNA1
supercont1.117	.	CDS	498647	498764	.	+	1	ID=gene5329.mRNA1.CDS.7;Parent=gene5329.mRNA1
supercont1.117	.	exon	498852	499040	.	+	.	ID=gene5329.mRNA1.exon.10;Parent=gene5329.mRNA1
supercont1.117	.	CDS	498852	499040	.	+	0	ID=gene5329.mRNA1.CDS.8;Parent=gene5329.mRNA1
supercont1.117	.	exon	521963	522084	.	+	.	ID=gene5329.mRNA1.exon.11;Parent=gene5329.mRNA1
supercont1.117	.	CDS	521963	522084	.	+	0	ID=gene5329.mRNA1.CDS.9;Parent=gene5329.mRNA1
supercont1.117	.	exon	530886	531143	.	+	.	ID=gene5329.mRNA1.exon.12;Parent=gene5329.mRNA1
supercont1.117	.	CDS	530886	531143	.	+	1	ID=gene5329.mRNA1.CDS.10;Parent=gene5329.mRNA1
supercont1.117	.	exon	531435	531587	.	+	.	ID=gene5329.mRNA1.exon.13;Parent=gene5329.mRNA1
supercont1.117	.	CDS	531435	531587	.	+	1	ID=gene5329.mRNA1.CDS.11;Parent=gene5329.mRNA1
supercont1.117	.	exon	531676	531818	.	+	.	ID=gene5329.mRNA1.exon.14;Parent=gene5329.mRNA1
supercont1.117	.	CDS	531676	531818	.	+	1	ID=gene5329.mRNA1.CDS.12;Parent=gene5329.mRNA1
supercont1.117	.	exon	547770	548394	.	+	.	ID=gene5329.mRNA1.exon.15;Parent=gene5329.mRNA1
supercont1.117	.	CDS	547770	548394	.	+	2	ID=gene5329.mRNA1.CDS.13;Parent=gene5329.mRNA1
supercont1.117	.	CDS	549085	549391	.	+	1	ID=gene5329.mRNA1.CDS.14;Parent=gene5329.mRNA1
supercont1.117	.	exon	549085	550297	.	+	.	ID=gene5329.mRNA1.exon.16;Parent=gene5329.mRNA1
supercont1.117	.	three_prime_UTR	549392	550936	.	+	.	ID=gene5329.mRNA1.utr3.1;Parent=gene5329.mRNA1
supercont1.117	.	mRNA	494169	550297	.	+	.	ID=gene5329.mRNA2;Parent=gene5329
supercont1.117	.	five_prime_UTR	494169	494290	.	+	.	ID=gene5329.mRNA2.utr5.1;Parent=gene5329.mRNA2
supercont1.117	.	exon	494169	494520	.	+	.	ID=gene5329.mRNA2.exon.1;Parent=gene5329.mRNA2
supercont1.117	.	CDS	494291	494520	.	+	0	ID=gene5329.mRNA2.CDS.1;Parent=gene5329.mRNA2
supercont1.117	.	exon	497266	497334	.	+	.	ID=gene5329.mRNA2.exon.2;Parent=gene5329.mRNA2
supercont1.117	.	CDS	497266	497334	.	+	1	ID=gene5329.mRNA2.CDS.2;Parent=gene5329.mRNA2
supercont1.117	.	exon	497461	497535	.	+	.	ID=gene5329.mRNA2.exon.3;Parent=gene5329.mRNA2
supercont1.117	.	CDS	497461	497535	.	+	1	ID=gene5329.mRNA2.CDS.3;Parent=gene5329.mRNA2
supercont1.117	.	exon	498647	498764	.	+	.	ID=gene5329.mRNA2.exon.4;Parent=gene5329.mRNA2
supercont1.117	.	CDS	498647	498764	.	+	1	ID=gene5329.mRNA2.CDS.4;Parent=gene5329.mRNA2
supercont1.117	.	exon	498852	499040	.	+	.	ID=gene5329.mRNA2.exon.5;Parent=gene5329.mRNA2
supercont1.117	.	CDS	498852	499040	.	+	0	ID=gene5329.mRNA2.CDS.5;Parent=gene5329.mRNA2
supercont1.117	.	exon	521963	522084	.	+	.	ID=gene5329.mRNA2.exon.6;Parent=gene5329.mRNA2
supercont1.117	.	CDS	521963	522084	.	+	0	ID=gene5329.mRNA2.CDS.6;Parent=gene5329.mRNA2
supercont1.117	.	exon	530886	531143	.	+	.	ID=gene5329.mRNA2.exon.7;Parent=gene5329.mRNA2
supercont1.117	.	CDS	530886	531143	.	+	1	ID=gene5329.mRNA2.CDS.7;Parent=gene5329.mRNA2
supercont1.117	.	exon	531435	531587	.	+	.	ID=gene5329.mRNA2.exon.8;Parent=gene5329.mRNA2
supercont1.117	.	CDS	531435	531587	.	+	1	ID=gene5329.mRNA2.CDS.8;Parent=gene5329.mRNA2
supercont1.117	.	exon	531676	531818	.	+	.	ID=gene5329.mRNA2.exon.9;Parent=gene5329.mRNA2
supercont1.117	.	CDS	531676	531818	.	+	1	ID=gene5329.mRNA2.CDS.9;Parent=gene5329.mRNA2
supercont1.117	.	exon	547770	548394	.	+	.	ID=gene5329.mRNA2.exon.10;Parent=gene5329.mRNA2
supercont1.117	.	CDS	547770	548394	.	+	2	ID=gene5329.mRNA2.CDS.10;Parent=gene5329.mRNA2
supercont1.117	.	CDS	549085	549391	.	+	1	ID=gene5329.mRNA2.CDS.11;Parent=gene5329.mRNA2
supercont1.117	.	exon	549085	550297	.	+	.	ID=gene5329.mRNA2.exon.11;Parent=gene5329.mRNA2
supercont1.117	.	three_prime_UTR	549392	550936	.	+	.	ID=gene5329.mRNA2.utr3.1;Parent=gene5329.mRNA2
AaegOr81	AAEL017305
supercont1.110	VectorBase	gene	987965	990826	.	+	.	ID=gene5536
supercont1.110	VectorBase	mRNA	987965	990826	.	+	.	ID=gene5536.mRNA1;Parent=gene5536
supercont1.110	.	three_prime_UTR	990752	990826	.	+	.	ID=gene5536.mRNA1.utr3.1;Parent=gene5536.mRNA1
supercont1.110	VectorBase	exon	987965	988055	.	+	.	ID=gene5536.mRNA1.exon.1;Parent=gene5536.mRNA1
supercont1.110	VectorBase	CDS	987965	988055	.	+	0	ID=gene5536.mRNA1.CDS.1;Parent=gene5536.mRNA1
supercont1.110	VectorBase	exon	988141	988858	.	+	.	ID=gene5536.mRNA1.exon.2;Parent=gene5536.mRNA1
supercont1.110	VectorBase	CDS	988141	988858	.	+	2	ID=gene5536.mRNA1.CDS.2;Parent=gene5536.mRNA1
supercont1.110	VectorBase	exon	988923	989121	.	+	.	ID=gene5536.mRNA1.exon.3;Parent=gene5536.mRNA1
supercont1.110	VectorBase	CDS	988923	989121	.	+	1	ID=gene5536.mRNA1.CDS.3;Parent=gene5536.mRNA1
supercont1.110	VectorBase	exon	990495	990752	.	+	.	ID=gene5536.mRNA1.exon.4;Parent=gene5536.mRNA1
supercont1.110	VectorBase	CDS	990495	990752	.	+	0	ID=gene5536.mRNA1.CDS.4;Parent=gene5536.mRNA1
AaegOr109	AAEL017028
supercont1.605	.	gene	89537	91452	.	+	.	ID=gene5566
supercont1.605	.	mRNA	89537	91452	.	+	.	ID=gene5566.mRNA1;Parent=gene5566
supercont1.605	.	five_prime_UTR	89537	89623	.	+	.	ID=gene5566.mRNA1.utr5.1;Parent=gene5566.mRNA1
supercont1.605	.	exon	89537	89756	.	+	.	ID=gene5566.mRNA1.exon.1;Parent=gene5566.mRNA1
supercont1.605	.	CDS	89624	89756	.	+	0	ID=gene5566.mRNA1.CDS.1;Parent=gene5566.mRNA1
supercont1.605	.	exon	89833	90514	.	+	.	ID=gene5566.mRNA1.exon.2;Parent=gene5566.mRNA1
supercont1.605	.	CDS	89833	90514	.	+	2	ID=gene5566.mRNA1.CDS.2;Parent=gene5566.mRNA1
supercont1.605	.	exon	90573	90774	.	+	.	ID=gene5566.mRNA1.exon.3;Parent=gene5566.mRNA1
supercont1.605	.	CDS	90573	90774	.	+	1	ID=gene5566.mRNA1.CDS.3;Parent=gene5566.mRNA1
supercont1.605	.	CDS	90828	91070	.	+	0	ID=gene5566.mRNA1.CDS.4;Parent=gene5566.mRNA1
supercont1.605	.	exon	90828	91358	.	+	.	ID=gene5566.mRNA1.exon.4;Parent=gene5566.mRNA1
supercont1.605	.	three_prime_UTR	91071	91452	.	+	.	ID=gene5566.mRNA1.utr3.1;Parent=gene5566.mRNA1
supercont1.605	.	mRNA	89537	91358	.	+	.	ID=gene5566.mRNA2;Parent=gene5566
supercont1.605	.	five_prime_UTR	89537	89623	.	+	.	ID=gene5566.mRNA2.utr5.1;Parent=gene5566.mRNA2
supercont1.605	.	exon	89537	89756	.	+	.	ID=gene5566.mRNA2.exon.1;Parent=gene5566.mRNA2
supercont1.605	.	CDS	89624	89756	.	+	0	ID=gene5566.mRNA2.CDS.1;Parent=gene5566.mRNA2
supercont1.605	.	CDS	89833	90551	.	+	2	ID=gene5566.mRNA2.CDS.2;Parent=gene5566.mRNA2
supercont1.605	.	exon	89833	90774	.	+	.	ID=gene5566.mRNA2.exon.2;Parent=gene5566.mRNA2
supercont1.605	.	three_prime_UTR	90552	91452	.	+	.	ID=gene5566.mRNA2.utr3.1;Parent=gene5566.mRNA2
supercont1.605	.	exon	90828	91358	.	+	.	ID=gene5566.mRNA2.exon.3;Parent=gene5566.mRNA2
supercont1.605	.	three_prime_UTR	90828	91452	.	+	.	ID=gene5566.mRNA2.utr3.2;Parent=gene5566.mRNA2
AaegOr94	AAEL017201
supercont1.159	.	gene	843038	852566	.	-	.	ID=gene6059
supercont1.159	.	mRNA	843038	852566	.	-	.	ID=gene6059.mRNA1;Parent=gene6059
supercont1.159	.	three_prime_UTR	843038	843150	.	-	.	ID=gene6059.mRNA1.utr3.1;Parent=gene6059.mRNA1
supercont1.159	.	exon	843143	843381	.	-	.	ID=gene6059.mRNA1.exon.1;Parent=gene6059.mRNA1
supercont1.159	.	CDS	843151	843381	.	-	0	ID=gene6059.mRNA1.CDS.1;Parent=gene6059.mRNA1
supercont1.159	.	exon	843453	843654	.	-	.	ID=gene6059.mRNA1.exon.2;Parent=gene6059.mRNA1
supercont1.159	.	CDS	843453	843654	.	-	1	ID=gene6059.mRNA1.CDS.2;Parent=gene6059.mRNA1
supercont1.159	.	CDS	851721	852529	.	-	0	ID=gene6059.mRNA1.CDS.3;Parent=gene6059.mRNA1
supercont1.159	.	exon	851721	852566	.	-	.	ID=gene6059.mRNA1.exon.3;Parent=gene6059.mRNA1
supercont1.159	.	five_prime_UTR	852530	852566	.	-	.	ID=gene6059.mRNA1.utr5.1;Parent=gene6059.mRNA1
AaegObp14	AAEL002605
supercont1.61	.	gene	1559995	1561079	.	+	.	ID=gene6830
supercont1.61	.	mRNA	1559995	1561079	.	+	.	ID=gene6830.mRNA1;Parent=gene6830
supercont1.61	.	five_prime_UTR	1559995	1560539	.	+	.	ID=gene6830.mRNA1.utr5.1;Parent=gene6830.mRNA1
supercont1.61	.	exon	1559995	1560590	.	+	.	ID=gene6830.mRNA1.exon.1;Parent=gene6830.mRNA1
supercont1.61	.	CDS	1560540	1560590	.	+	0	ID=gene6830.mRNA1.CDS.1;Parent=gene6830.mRNA1
supercont1.61	.	exon	1560652	1560999	.	+	.	ID=gene6830.mRNA1.exon.2;Parent=gene6830.mRNA1
supercont1.61	.	CDS	1560652	1560999	.	+	0	ID=gene6830.mRNA1.CDS.2;Parent=gene6830.mRNA1
supercont1.61	.	three_prime_UTR	1560999	1561079	.	+	.	ID=gene6830.mRNA1.utr3.1;Parent=gene6830.mRNA1
AaegObp11	AAEL002587
supercont1.61	.	gene	1517146	1520322	.	-	.	ID=gene6835
supercont1.61	.	mRNA	1517146	1520322	.	-	.	ID=gene6835.mRNA1;Parent=gene6835
supercont1.61	.	three_prime_UTR	1517146	1518941	.	-	.	ID=gene6835.mRNA1.utr3.1;Parent=gene6835.mRNA1
supercont1.61	.	exon	1517722	1519154	.	-	.	ID=gene6835.mRNA1.exon.1;Parent=gene6835.mRNA1
supercont1.61	.	CDS	1518942	1519154	.	-	0	ID=gene6835.mRNA1.CDS.1;Parent=gene6835.mRNA1
supercont1.61	.	exon	1519238	1519381	.	-	.	ID=gene6835.mRNA1.exon.2;Parent=gene6835.mRNA1
supercont1.61	.	CDS	1519238	1519381	.	-	0	ID=gene6835.mRNA1.CDS.2;Parent=gene6835.mRNA1
supercont1.61	.	exon	1519440	1519593	.	-	.	ID=gene6835.mRNA1.exon.3;Parent=gene6835.mRNA1
supercont1.61	.	CDS	1519440	1519593	.	-	1	ID=gene6835.mRNA1.CDS.3;Parent=gene6835.mRNA1
supercont1.61	.	CDS	1519670	1519737	.	-	0	ID=gene6835.mRNA1.CDS.4;Parent=gene6835.mRNA1
supercont1.61	.	exon	1519670	1520322	.	-	.	ID=gene6835.mRNA1.exon.4;Parent=gene6835.mRNA1
supercont1.61	.	five_prime_UTR	1519738	1520322	.	-	.	ID=gene6835.mRNA1.utr5.1;Parent=gene6835.mRNA1
supercont1.61	.	mRNA	1517722	1520322	.	-	.	ID=gene6835.mRNA2;Parent=gene6835
supercont1.61	.	three_prime_UTR	1517146	1518941	.	-	.	ID=gene6835.mRNA2.utr3.1;Parent=gene6835.mRNA2
supercont1.61	.	exon	1517722	1519154	.	-	.	ID=gene6835.mRNA2.exon.1;Parent=gene6835.mRNA2
supercont1.61	.	CDS	1518942	1519154	.	-	0	ID=gene6835.mRNA2.CDS.1;Parent=gene6835.mRNA2
supercont1.61	.	exon	1519238	1519381	.	-	.	ID=gene6835.mRNA2.exon.2;Parent=gene6835.mRNA2
supercont1.61	.	CDS	1519238	1519381	.	-	0	ID=gene6835.mRNA2.CDS.2;Parent=gene6835.mRNA2
supercont1.61	.	CDS	1519440	1519496	.	-	0	ID=gene6835.mRNA2.CDS.3;Parent=gene6835.mRNA2
supercont1.61	.	exon	1519440	1520322	.	-	.	ID=gene6835.mRNA2.exon.3;Parent=gene6835.mRNA2
supercont1.61	.	five_prime_UTR	1519497	1520322	.	-	.	ID=gene6835.mRNA2.utr5.1;Parent=gene6835.mRNA2
	AAEL010043
supercont1.448	VectorBase	gene	772408	824945	.	+	.	ID=gene7729
supercont1.448	VectorBase	mRNA	772408	824945	.	+	.	ID=gene7729.mRNA1;Parent=gene7729
supercont1.448	.	three_prime_UTR	820788	824945	.	+	.	ID=gene7729.mRNA1.utr3.1;Parent=gene7729.mRNA1
supercont1.448	VectorBase	exon	772408	772522	.	+	.	ID=gene7729.mRNA1.exon.1;Parent=gene7729.mRNA1
supercont1.448	VectorBase	CDS	772408	772522	.	+	0	ID=gene7729.mRNA1.CDS.1;Parent=gene7729.mRNA1
supercont1.448	VectorBase	exon	780682	780785	.	+	.	ID=gene7729.mRNA1.exon.2;Parent=gene7729.mRNA1
supercont1.448	VectorBase	CDS	780682	780785	.	+	2	ID=gene7729.mRNA1.CDS.2;Parent=gene7729.mRNA1
supercont1.448	VectorBase	exon	810199	810425	.	+	.	ID=gene7729.mRNA1.exon.3;Parent=gene7729.mRNA1
supercont1.448	VectorBase	CDS	810199	810425	.	+	0	ID=gene7729.mRNA1.CDS.3;Parent=gene7729.mRNA1
supercont1.448	VectorBase	exon	811015	811188	.	+	.	ID=gene7729.mRNA1.exon.4;Parent=gene7729.mRNA1
supercont1.448	VectorBase	CDS	811015	811188	.	+	1	ID=gene7729.mRNA1.CDS.4;Parent=gene7729.mRNA1
supercont1.448	VectorBase	exon	811288	811411	.	+	.	ID=gene7729.mRNA1.exon.5;Parent=gene7729.mRNA1
supercont1.448	VectorBase	CDS	811288	811411	.	+	1	ID=gene7729.mRNA1.CDS.5;Parent=gene7729.mRNA1
supercont1.448	VectorBase	exon	820666	820788	.	+	.	ID=gene7729.mRNA1.exon.6;Parent=gene7729.mRNA1
supercont1.448	VectorBase	CDS	820666	820788	.	+	0	ID=gene7729.mRNA1.CDS.6;Parent=gene7729.mRNA1
AaegIr41a.1	AAEL000007
supercont1.1	VectorBase	gene	3849185	3871960	.	+	.	ID=gene8096
supercont1.1	VectorBase	mRNA	3849185	3871960	.	+	.	ID=gene8096.mRNA1;Parent=gene8096
supercont1.1	VectorBase	five_prime_UTR	3849185	3849315	.	+	.	ID=gene8096.mRNA1.utr5.1;Parent=gene8096.mRNA1
supercont1.1	VectorBase	exon	3849185	3850197	.	+	.	ID=gene8096.mRNA1.exon.1;Parent=gene8096.mRNA1
supercont1.1	VectorBase	CDS	3849316	3850197	.	+	0	ID=gene8096.mRNA1.CDS.1;Parent=gene8096.mRNA1
supercont1.1	VectorBase	exon	3865612	3866199	.	+	.	ID=gene8096.mRNA1.exon.2;Parent=gene8096.mRNA1
supercont1.1	VectorBase	CDS	3865612	3866199	.	+	0	ID=gene8096.mRNA1.CDS.2;Parent=gene8096.mRNA1
supercont1.1	VectorBase	CDS	3866279	3866461	.	+	0	ID=gene8096.mRNA1.CDS.3;Parent=gene8096.mRNA1
supercont1.1	VectorBase	exon	3866279	3866464	.	+	.	ID=gene8096.mRNA1.exon.3;Parent=gene8096.mRNA1
supercont1.1	VectorBase	three_prime_UTR	3866462	3871960	.	+	.	ID=gene8096.mRNA1.utr3.1;Parent=gene8096.mRNA1
	AAEL018359
supercont1.1	VectorBase	gene	3788408	3791187	.	-	.	ID=gene8137
supercont1.1	VectorBase	mRNA	3788408	3791187	.	-	.	ID=gene8137.mRNA1;Parent=gene8137
supercont1.1	VectorBase	three_prime_UTR	3788408	3788817	.	-	.	ID=gene8137.mRNA1.utr3.1;Parent=gene8137.mRNA1
supercont1.1	VectorBase	exon	3788623	3789363	.	-	.	ID=gene8137.mRNA1.exon.1;Parent=gene8137.mRNA1
supercont1.1	VectorBase	CDS	3788818	3789363	.	-	0	ID=gene8137.mRNA1.CDS.1;Parent=gene8137.mRNA1
supercont1.1	VectorBase	exon	3789432	3789837	.	-	.	ID=gene8137.mRNA1.exon.2;Parent=gene8137.mRNA1
supercont1.1	VectorBase	CDS	3789432	3789837	.	-	1	ID=gene8137.mRNA1.CDS.2;Parent=gene8137.mRNA1
supercont1.1	VectorBase	exon	3789895	3790750	.	-	.	ID=gene8137.mRNA1.exon.3;Parent=gene8137.mRNA1
supercont1.1	VectorBase	CDS	3789895	3790750	.	-	2	ID=gene8137.mRNA1.CDS.3;Parent=gene8137.mRNA1
supercont1.1	VectorBase	CDS	3790815	3790887	.	-	0	ID=gene8137.mRNA1.CDS.4;Parent=gene8137.mRNA1
supercont1.1	VectorBase	exon	3790815	3791187	.	-	.	ID=gene8137.mRNA1.exon.4;Parent=gene8137.mRNA1
supercont1.1	VectorBase	five_prime_UTR	3790888	3791187	.	-	.	ID=gene8137.mRNA1.utr5.1;Parent=gene8137.mRNA1
AaegObp2	AAEL000071
supercont1.1	.	gene	4056098	4058191	.	-	.	ID=gene8154
supercont1.1	.	mRNA	4056098	4058191	.	-	.	ID=gene8154.mRNA1;Parent=gene8154
supercont1.1	.	three_prime_UTR	4056098	4056981	.	-	.	ID=gene8154.mRNA1.utr3.1;Parent=gene8154.mRNA1
supercont1.1	.	exon	4056327	4057176	.	-	.	ID=gene8154.mRNA1.exon.1;Parent=gene8154.mRNA1
supercont1.1	.	CDS	4056982	4057176	.	-	0	ID=gene8154.mRNA1.CDS.1;Parent=gene8154.mRNA1
supercont1.1	.	exon	4057249	4057284	.	-	.	ID=gene8154.mRNA1.exon.2;Parent=gene8154.mRNA1
supercont1.1	.	CDS	4057249	4057284	.	-	0	ID=gene8154.mRNA1.CDS.2;Parent=gene8154.mRNA1
supercont1.1	.	exon	4057351	4057403	.	-	.	ID=gene8154.mRNA1.exon.3;Parent=gene8154.mRNA1
supercont1.1	.	CDS	4057351	4057403	.	-	2	ID=gene8154.mRNA1.CDS.3;Parent=gene8154.mRNA1
supercont1.1	.	CDS	4057469	4057610	.	-	0	ID=gene8154.mRNA1.CDS.4;Parent=gene8154.mRNA1
supercont1.1	.	exon	4057469	4058191	.	-	.	ID=gene8154.mRNA1.exon.4;Parent=gene8154.mRNA1
supercont1.1	.	five_prime_UTR	4057611	4058191	.	-	.	ID=gene8154.mRNA1.utr5.1;Parent=gene8154.mRNA1
AaegIr41n	AAEL000089
supercont1.1	.	gene	3953788	3962198	.	-	.	ID=gene8161
supercont1.1	.	mRNA	3953788	3962198	.	-	.	ID=gene8161.mRNA1;Parent=gene8161
supercont1.1	.	three_prime_UTR	3953788	3954059	.	-	.	ID=gene8161.mRNA1.utr3.1;Parent=gene8161.mRNA1
supercont1.1	.	exon	3954039	3954353	.	-	.	ID=gene8161.mRNA1.exon.1;Parent=gene8161.mRNA1
supercont1.1	.	CDS	3954060	3954353	.	-	0	ID=gene8161.mRNA1.CDS.1;Parent=gene8161.mRNA1
supercont1.1	.	exon	3954411	3954704	.	-	.	ID=gene8161.mRNA1.exon.2;Parent=gene8161.mRNA1
supercont1.1	.	CDS	3954411	3954704	.	-	0	ID=gene8161.mRNA1.CDS.2;Parent=gene8161.mRNA1
supercont1.1	.	exon	3954767	3955268	.	-	.	ID=gene8161.mRNA1.exon.3;Parent=gene8161.mRNA1
supercont1.1	.	CDS	3954767	3955268	.	-	1	ID=gene8161.mRNA1.CDS.3;Parent=gene8161.mRNA1
supercont1.1	.	exon	3961096	3961204	.	-	.	ID=gene8161.mRNA1.exon.4;Parent=gene8161.mRNA1
supercont1.1	.	CDS	3961096	3961204	.	-	2	ID=gene8161.mRNA1.CDS.4;Parent=gene8161.mRNA1
supercont1.1	.	exon	3961265	3961400	.	-	.	ID=gene8161.mRNA1.exon.5;Parent=gene8161.mRNA1
supercont1.1	.	CDS	3961265	3961400	.	-	0	ID=gene8161.mRNA1.CDS.5;Parent=gene8161.mRNA1
supercont1.1	.	exon	3961458	3961678	.	-	.	ID=gene8161.mRNA1.exon.6;Parent=gene8161.mRNA1
supercont1.1	.	CDS	3961458	3961678	.	-	2	ID=gene8161.mRNA1.CDS.6;Parent=gene8161.mRNA1
supercont1.1	.	CDS	3961737	3962130	.	-	0	ID=gene8161.mRNA1.CDS.7;Parent=gene8161.mRNA1
supercont1.1	.	exon	3961737	3962198	.	-	.	ID=gene8161.mRNA1.exon.7;Parent=gene8161.mRNA1
supercont1.1	.	five_prime_UTR	3962131	3962198	.	-	.	ID=gene8161.mRNA1.utr5.1;Parent=gene8161.mRNA1
supercont1.1	.	mRNA	3954039	3962198	.	-	.	ID=gene8161.mRNA2;Parent=gene8161
supercont1.1	.	three_prime_UTR	3954039	3954374	.	-	.	ID=gene8161.mRNA2.utr3.1;Parent=gene8161.mRNA2
supercont1.1	.	exon	3954039	3954704	.	-	.	ID=gene8161.mRNA2.exon.1;Parent=gene8161.mRNA2
supercont1.1	.	CDS	3954375	3954704	.	-	0	ID=gene8161.mRNA2.CDS.1;Parent=gene8161.mRNA2
supercont1.1	.	exon	3954767	3955268	.	-	.	ID=gene8161.mRNA2.exon.2;Parent=gene8161.mRNA2
supercont1.1	.	CDS	3954767	3955268	.	-	1	ID=gene8161.mRNA2.CDS.2;Parent=gene8161.mRNA2
supercont1.1	.	exon	3961096	3961204	.	-	.	ID=gene8161.mRNA2.exon.3;Parent=gene8161.mRNA2
supercont1.1	.	CDS	3961096	3961204	.	-	2	ID=gene8161.mRNA2.CDS.3;Parent=gene8161.mRNA2
supercont1.1	.	exon	3961265	3961400	.	-	.	ID=gene8161.mRNA2.exon.4;Parent=gene8161.mRNA2
supercont1.1	.	CDS	3961265	3961400	.	-	0	ID=gene8161.mRNA2.CDS.4;Parent=gene8161.mRNA2
supercont1.1	.	exon	3961458	3961651	.	-	.	ID=gene8161.mRNA2.exon.5;Parent=gene8161.mRNA2
supercont1.1	.	CDS	3961458	3961651	.	-	2	ID=gene8161.mRNA2.CDS.5;Parent=gene8161.mRNA2
supercont1.1	.	CDS	3961737	3962130	.	-	0	ID=gene8161.mRNA2.CDS.6;Parent=gene8161.mRNA2
supercont1.1	.	exon	3961737	3962198	.	-	.	ID=gene8161.mRNA2.exon.6;Parent=gene8161.mRNA2
supercont1.1	.	five_prime_UTR	3962131	3962198	.	-	.	ID=gene8161.mRNA2.utr5.1;Parent=gene8161.mRNA2
supercont1.1	.	mRNA	3954039	3962198	.	-	.	ID=gene8161.mRNA3;Parent=gene8161
supercont1.1	.	three_prime_UTR	3954039	3954374	.	-	.	ID=gene8161.mRNA3.utr3.1;Parent=gene8161.mRNA3
supercont1.1	.	exon	3954039	3954704	.	-	.	ID=gene8161.mRNA3.exon.1;Parent=gene8161.mRNA3
supercont1.1	.	CDS	3954375	3954704	.	-	0	ID=gene8161.mRNA3.CDS.1;Parent=gene8161.mRNA3
supercont1.1	.	exon	3954767	3955268	.	-	.	ID=gene8161.mRNA3.exon.2;Parent=gene8161.mRNA3
supercont1.1	.	CDS	3954767	3955268	.	-	1	ID=gene8161.mRNA3.CDS.2;Parent=gene8161.mRNA3
supercont1.1	.	exon	3961096	3961204	.	-	.	ID=gene8161.mRNA3.exon.3;Parent=gene8161.mRNA3
supercont1.1	.	CDS	3961096	3961204	.	-	2	ID=gene8161.mRNA3.CDS.3;Parent=gene8161.mRNA3
supercont1.1	.	exon	3961265	3961400	.	-	.	ID=gene8161.mRNA3.exon.4;Parent=gene8161.mRNA3
supercont1.1	.	CDS	3961265	3961400	.	-	0	ID=gene8161.mRNA3.CDS.4;Parent=gene8161.mRNA3
supercont1.1	.	exon	3961458	3961678	.	-	.	ID=gene8161.mRNA3.exon.5;Parent=gene8161.mRNA3
supercont1.1	.	CDS	3961458	3961678	.	-	2	ID=gene8161.mRNA3.CDS.5;Parent=gene8161.mRNA3
supercont1.1	.	CDS	3961737	3962130	.	-	0	ID=gene8161.mRNA3.CDS.6;Parent=gene8161.mRNA3
supercont1.1	.	exon	3961737	3962198	.	-	.	ID=gene8161.mRNA3.exon.6;Parent=gene8161.mRNA3
supercont1.1	.	five_prime_UTR	3962131	3962198	.	-	.	ID=gene8161.mRNA3.utr5.1;Parent=gene8161.mRNA3
	AAEL002518
supercont1.59	VectorBase	gene	1435178	1626718	.	-	.	ID=gene9467
supercont1.59	VectorBase	mRNA	1435178	1626718	.	-	.	ID=gene9467.mRNA1;Parent=gene9467
supercont1.59	VectorBase	three_prime_UTR	1435178	1436588	.	-	.	ID=gene9467.mRNA1.utr3.1;Parent=gene9467.mRNA1
supercont1.59	VectorBase	exon	1436374	1436606	.	-	.	ID=gene9467.mRNA1.exon.1;Parent=gene9467.mRNA1
supercont1.59	VectorBase	CDS	1436589	1436606	.	-	0	ID=gene9467.mRNA1.CDS.1;Parent=gene9467.mRNA1
supercont1.59	VectorBase	exon	1447835	1447990	.	-	.	ID=gene9467.mRNA1.exon.2;Parent=gene9467.mRNA1
supercont1.59	VectorBase	CDS	1447835	1447990	.	-	0	ID=gene9467.mRNA1.CDS.2;Parent=gene9467.mRNA1
supercont1.59	VectorBase	exon	1448057	1448172	.	-	.	ID=gene9467.mRNA1.exon.3;Parent=gene9467.mRNA1
supercont1.59	VectorBase	CDS	1448057	1448172	.	-	2	ID=gene9467.mRNA1.CDS.3;Parent=gene9467.mRNA1
supercont1.59	VectorBase	exon	1448236	1448467	.	-	.	ID=gene9467.mRNA1.exon.4;Parent=gene9467.mRNA1
supercont1.59	VectorBase	CDS	1448236	1448467	.	-	0	ID=gene9467.mRNA1.CDS.4;Parent=gene9467.mRNA1
supercont1.59	VectorBase	exon	1448523	1448721	.	-	.	ID=gene9467.mRNA1.exon.5;Parent=gene9467.mRNA1
supercont1.59	VectorBase	CDS	1448523	1448721	.	-	1	ID=gene9467.mRNA1.CDS.5;Parent=gene9467.mRNA1
supercont1.59	VectorBase	exon	1523381	1523518	.	-	.	ID=gene9467.mRNA1.exon.6;Parent=gene9467.mRNA1
supercont1.59	VectorBase	CDS	1523381	1523518	.	-	1	ID=gene9467.mRNA1.CDS.6;Parent=gene9467.mRNA1
supercont1.59	VectorBase	exon	1626351	1626611	.	-	.	ID=gene9467.mRNA1.exon.7;Parent=gene9467.mRNA1
supercont1.59	VectorBase	CDS	1626351	1626611	.	-	1	ID=gene9467.mRNA1.CDS.7;Parent=gene9467.mRNA1
supercont1.59	VectorBase	exon	1626696	1626718	.	-	.	ID=gene9467.mRNA1.exon.8;Parent=gene9467.mRNA1
supercont1.59	VectorBase	CDS	1626696	1626718	.	-	0	ID=gene9467.mRNA1.CDS.8;Parent=gene9467.mRNA1
	AaegOr121
supercont1.870	VectorBase	gene	27645	29332	.	-	.	ID=gene9608
supercont1.870	VectorBase	mRNA	27645	29332	.	-	.	ID=gene9608.mRNA1;Parent=gene9608
supercont1.870	VectorBase	exon	27911	28141	.	-	.	ID=gene9608.mRNA1.exon.1;Parent=gene9608.mRNA1
supercont1.870	VectorBase	CDS	27911	28141	.	-	0	ID=gene9608.mRNA1.CDS.1;Parent=gene9608.mRNA1
supercont1.870	VectorBase	exon	28196	28397	.	-	.	ID=gene9608.mRNA1.exon.2;Parent=gene9608.mRNA1
supercont1.870	VectorBase	CDS	28196	28397	.	-	1	ID=gene9608.mRNA1.CDS.2;Parent=gene9608.mRNA1
supercont1.870	VectorBase	exon	28453	29134	.	-	.	ID=gene9608.mRNA1.exon.3;Parent=gene9608.mRNA1
supercont1.870	VectorBase	CDS	28453	29134	.	-	2	ID=gene9608.mRNA1.CDS.3;Parent=gene9608.mRNA1
supercont1.870	VectorBase	exon	29191	29332	.	-	.	ID=gene9608.mRNA1.exon.4;Parent=gene9608.mRNA1
supercont1.870	VectorBase	CDS	29191	29332	.	-	0	ID=gene9608.mRNA1.CDS.4;Parent=gene9608.mRNA1
supercont1.870	.	three_prime_UTR	27645	27911	.	-	.	ID=gene9608.mRNA1.utr3.1;Parent=gene9608.mRNA1
AaegOr122	AAEL013563
supercont1.870	.	gene	45760	48258	.	-	.	ID=gene9609
supercont1.870	.	mRNA	45760	48258	.	-	.	ID=gene9609.mRNA1;Parent=gene9609
supercont1.870	.	exon	45873	46103	.	-	.	ID=gene9609.mRNA1.exon.1;Parent=gene9609.mRNA1
supercont1.870	.	CDS	45873	46103	.	-	0	ID=gene9609.mRNA1.CDS.1;Parent=gene9609.mRNA1
supercont1.870	.	exon	46158	46359	.	-	.	ID=gene9609.mRNA1.exon.2;Parent=gene9609.mRNA1
supercont1.870	.	CDS	46158	46359	.	-	1	ID=gene9609.mRNA1.CDS.2;Parent=gene9609.mRNA1
supercont1.870	.	exon	46431	47112	.	-	.	ID=gene9609.mRNA1.exon.3;Parent=gene9609.mRNA1
supercont1.870	.	CDS	46431	47112	.	-	2	ID=gene9609.mRNA1.CDS.3;Parent=gene9609.mRNA1
supercont1.870	.	CDS	47169	47298	.	-	0	ID=gene9609.mRNA1.CDS.4;Parent=gene9609.mRNA1
supercont1.870	.	exon	47169	48258	.	-	.	ID=gene9609.mRNA1.exon.4;Parent=gene9609.mRNA1
supercont1.870	.	five_prime_UTR	47299	48258	.	-	.	ID=gene9609.mRNA1.utr5.1;Parent=gene9609.mRNA1
supercont1.870	.	three_prime_UTR	45760	45873	.	-	.	ID=gene9609.mRNA1.utr3.1;Parent=gene9609.mRNA1
AaegOr39	AAEL006345
supercont1.201	.	gene	3350	5343	.	-	.	ID=gene10111
supercont1.201	.	mRNA	3350	5343	.	-	.	ID=gene10111.mRNA1;Parent=gene10111
supercont1.201	.	three_prime_UTR	3350	3384	.	-	.	ID=gene10111.mRNA1.utr3.1;Parent=gene10111.mRNA1
supercont1.201	.	exon	3384	3442	.	-	.	ID=gene10111.mRNA1.exon.1;Parent=gene10111.mRNA1
supercont1.201	.	CDS	3392	3442	.	-	0	ID=gene10111.mRNA1.CDS.1;Parent=gene10111.mRNA1
supercont1.201	.	exon	3699	3851	.	-	.	ID=gene10111.mRNA1.exon.2;Parent=gene10111.mRNA1
supercont1.201	.	CDS	3699	3851	.	-	0	ID=gene10111.mRNA1.CDS.2;Parent=gene10111.mRNA1
supercont1.201	.	exon	4206	4304	.	-	.	ID=gene10111.mRNA1.exon.3;Parent=gene10111.mRNA1
supercont1.201	.	CDS	4206	4304	.	-	0	ID=gene10111.mRNA1.CDS.3;Parent=gene10111.mRNA1
supercont1.201	.	CDS	4676	5002	.	-	0	ID=gene10111.mRNA1.CDS.4;Parent=gene10111.mRNA1
supercont1.201	.	exon	4676	5343	.	-	.	ID=gene10111.mRNA1.exon.4;Parent=gene10111.mRNA1
supercont1.201	.	five_prime_UTR	5003	5343	.	-	.	ID=gene10111.mRNA1.utr5.1;Parent=gene10111.mRNA1
AaegOr124	AAEL001617
supercont1.37	.	gene	1437134	1439017	.	+	.	ID=gene10511
supercont1.37	.	mRNA	1437134	1439017	.	+	.	ID=gene10511.mRNA1;Parent=gene10511
supercont1.37	.	five_prime_UTR	1437134	1437153	.	+	.	ID=gene10511.mRNA1.utr5.1;Parent=gene10511.mRNA1
supercont1.37	.	exon	1437134	1437980	.	+	.	ID=gene10511.mRNA1.exon.1;Parent=gene10511.mRNA1
supercont1.37	.	CDS	1437154	1437980	.	+	0	ID=gene10511.mRNA1.CDS.1;Parent=gene10511.mRNA1
supercont1.37	.	exon	1438052	1438244	.	+	.	ID=gene10511.mRNA1.exon.2;Parent=gene10511.mRNA1
supercont1.37	.	CDS	1438052	1438244	.	+	1	ID=gene10511.mRNA1.CDS.2;Parent=gene10511.mRNA1
supercont1.37	.	CDS	1438300	1438530	.	+	0	ID=gene10511.mRNA1.CDS.3;Parent=gene10511.mRNA1
supercont1.37	.	exon	1438300	1438978	.	+	.	ID=gene10511.mRNA1.exon.3;Parent=gene10511.mRNA1
supercont1.37	.	three_prime_UTR	1438531	1439017	.	+	.	ID=gene10511.mRNA1.utr3.1;Parent=gene10511.mRNA1
	AAEL004729
supercont1.128	.	gene	259284	260734	.	-	.	ID=gene10698
supercont1.128	.	mRNA	259284	260734	.	-	.	ID=gene10698.mRNA1;Parent=gene10698
supercont1.128	.	three_prime_UTR	259284	259770	.	-	.	ID=gene10698.mRNA1.utr3.1;Parent=gene10698.mRNA1
supercont1.128	.	exon	259584	259817	.	-	.	ID=gene10698.mRNA1.exon.1;Parent=gene10698.mRNA1
supercont1.128	.	CDS	259771	259817	.	-	2	ID=gene10698.mRNA1.CDS.1;Parent=gene10698.mRNA1
supercont1.128	.	exon	259886	260165	.	-	.	ID=gene10698.mRNA1.exon.2;Parent=gene10698.mRNA1
supercont1.128	.	CDS	259886	260165	.	-	0	ID=gene10698.mRNA1.CDS.2;Parent=gene10698.mRNA1
supercont1.128	.	exon	260233	260349	.	-	.	ID=gene10698.mRNA1.exon.3;Parent=gene10698.mRNA1
supercont1.128	.	CDS	260233	260349	.	-	0	ID=gene10698.mRNA1.CDS.3;Parent=gene10698.mRNA1
supercont1.128	.	exon	260414	260452	.	-	.	ID=gene10698.mRNA1.exon.4;Parent=gene10698.mRNA1
supercont1.128	.	CDS	260414	260452	.	-	0	ID=gene10698.mRNA1.CDS.4;Parent=gene10698.mRNA1
supercont1.128	.	CDS	260516	260569	.	-	0	ID=gene10698.mRNA1.CDS.5;Parent=gene10698.mRNA1
supercont1.128	.	exon	260516	260734	.	-	.	ID=gene10698.mRNA1.exon.5;Parent=gene10698.mRNA1
supercont1.128	.	five_prime_UTR	260570	260734	.	-	.	ID=gene10698.mRNA1.utr5.1;Parent=gene10698.mRNA1
	AAEL011730
supercont1.606	VectorBase	gene	650035	650615	.	+	.	ID=gene11281
supercont1.606	VectorBase	mRNA	650035	650615	.	+	.	ID=gene11281.mRNA1;Parent=gene11281
supercont1.606	.	three_prime_UTR	650560	650615	.	+	.	ID=gene11281.mRNA1.utr3.1;Parent=gene11281.mRNA1
supercont1.606	VectorBase	exon	650035	650097	.	+	.	ID=gene11281.mRNA1.exon.1;Parent=gene11281.mRNA1
supercont1.606	VectorBase	CDS	650035	650097	.	+	0	ID=gene11281.mRNA1.CDS.1;Parent=gene11281.mRNA1
supercont1.606	VectorBase	exon	650168	650560	.	+	.	ID=gene11281.mRNA1.exon.2;Parent=gene11281.mRNA1
supercont1.606	VectorBase	CDS	650168	650560	.	+	0	ID=gene11281.mRNA1.CDS.2;Parent=gene11281.mRNA1
AaegObp47	AAEL011499
supercont1.584	.	gene	252143	254175	.	-	.	ID=gene12825
supercont1.584	.	mRNA	252143	254175	.	-	.	ID=gene12825.mRNA1;Parent=gene12825
supercont1.584	.	three_prime_UTR	252143	253362	.	-	.	ID=gene12825.mRNA1.utr3.1;Parent=gene12825.mRNA1
supercont1.584	.	exon	253279	253719	.	-	.	ID=gene12825.mRNA1.exon.1;Parent=gene12825.mRNA1
supercont1.584	.	CDS	253363	253719	.	-	0	ID=gene12825.mRNA1.CDS.1;Parent=gene12825.mRNA1
supercont1.584	.	exon	253779	253901	.	-	.	ID=gene12825.mRNA1.exon.2;Parent=gene12825.mRNA1
supercont1.584	.	CDS	253779	253901	.	-	0	ID=gene12825.mRNA1.CDS.2;Parent=gene12825.mRNA1
supercont1.584	.	CDS	253964	254059	.	-	0	ID=gene12825.mRNA1.CDS.3;Parent=gene12825.mRNA1
supercont1.584	.	exon	253964	254175	.	-	.	ID=gene12825.mRNA1.exon.3;Parent=gene12825.mRNA1
supercont1.584	.	five_prime_UTR	254060	254175	.	-	.	ID=gene12825.mRNA1.utr5.1;Parent=gene12825.mRNA
AaegObp34	AAEL014082
supercont1.1002	.	gene	185931	189597	.	+	.	ID=gene13018
supercont1.1002	.	mRNA	185931	189597	.	+	.	ID=gene13018.mRNA1;Parent=gene13018
supercont1.1002	.	five_prime_UTR	185931	187431	.	+	.	ID=gene13018.mRNA1.utr5.1;Parent=gene13018.mRNA1
supercont1.1002	.	exon	185931	187506	.	+	.	ID=gene13018.mRNA1.exon.1;Parent=gene13018.mRNA1
supercont1.1002	.	CDS	187432	187506	.	+	0	ID=gene13018.mRNA1.CDS.1;Parent=gene13018.mRNA1
supercont1.1002	.	exon	187574	187649	.	+	.	ID=gene13018.mRNA1.exon.2;Parent=gene13018.mRNA1
supercont1.1002	.	CDS	187574	187649	.	+	0	ID=gene13018.mRNA1.CDS.2;Parent=gene13018.mRNA1
supercont1.1002	.	exon	187713	187807	.	+	.	ID=gene13018.mRNA1.exon.3;Parent=gene13018.mRNA1
supercont1.1002	.	CDS	187713	187807	.	+	2	ID=gene13018.mRNA1.CDS.3;Parent=gene13018.mRNA1
supercont1.1002	.	exon	187874	187984	.	+	.	ID=gene13018.mRNA1.exon.4;Parent=gene13018.mRNA1
supercont1.1002	.	CDS	187874	187984	.	+	0	ID=gene13018.mRNA1.CDS.4;Parent=gene13018.mRNA1
supercont1.1002	.	CDS	188056	188100	.	+	0	ID=gene13018.mRNA1.CDS.5;Parent=gene13018.mRNA1
supercont1.1002	.	exon	188056	189278	.	+	.	ID=gene13018.mRNA1.exon.5;Parent=gene13018.mRNA1
supercont1.1002	.	three_prime_UTR	188101	189597	.	+	.	ID=gene13018.mRNA1.utr3.1;Parent=gene13018.mRNA1
supercont1.1002	.	mRNA	185931	189278	.	+	.	ID=gene13018.mRNA2;Parent=gene13018
supercont1.1002	.	five_prime_UTR	185931	187431	.	+	.	ID=gene13018.mRNA2.utr5.1;Parent=gene13018.mRNA2
supercont1.1002	.	exon	185931	187506	.	+	.	ID=gene13018.mRNA2.exon.1;Parent=gene13018.mRNA2
supercont1.1002	.	CDS	187432	187506	.	+	0	ID=gene13018.mRNA2.CDS.1;Parent=gene13018.mRNA2
supercont1.1002	.	exon	187574	187649	.	+	.	ID=gene13018.mRNA2.exon.2;Parent=gene13018.mRNA2
supercont1.1002	.	CDS	187574	187649	.	+	0	ID=gene13018.mRNA2.CDS.2;Parent=gene13018.mRNA2
supercont1.1002	.	exon	187713	187807	.	+	.	ID=gene13018.mRNA2.exon.3;Parent=gene13018.mRNA2
supercont1.1002	.	CDS	187713	187807	.	+	2	ID=gene13018.mRNA2.CDS.3;Parent=gene13018.mRNA2
supercont1.1002	.	exon	187874	187988	.	+	.	ID=gene13018.mRNA2.exon.4;Parent=gene13018.mRNA2
supercont1.1002	.	CDS	187874	187988	.	+	0	ID=gene13018.mRNA2.CDS.4;Parent=gene13018.mRNA2
supercont1.1002	.	CDS	188056	188144	.	+	2	ID=gene13018.mRNA2.CDS.5;Parent=gene13018.mRNA2
supercont1.1002	.	exon	188056	189278	.	+	.	ID=gene13018.mRNA2.exon.5;Parent=gene13018.mRNA2
supercont1.1002	.	three_prime_UTR	188145	189597	.	+	.	ID=gene13018.mRNA2.utr3.1;Parent=gene13018.mRNA2
supercont1.1002	.	mRNA	185931	189278	.	+	.	ID=gene13018.mRNA3;Parent=gene13018
supercont1.1002	.	five_prime_UTR	185931	187506	.	+	.	ID=gene13018.mRNA3.utr5.1;Parent=gene13018.mRNA3
supercont1.1002	.	exon	185931	187506	.	+	.	ID=gene13018.mRNA3.exon.1;Parent=gene13018.mRNA3
supercont1.1002	.	five_prime_UTR	187574	187696	.	+	.	ID=gene13018.mRNA3.utr5.2;Parent=gene13018.mRNA3
supercont1.1002	.	exon	187574	187807	.	+	.	ID=gene13018.mRNA3.exon.2;Parent=gene13018.mRNA3
supercont1.1002	.	CDS	187697	187807	.	+	0	ID=gene13018.mRNA3.CDS.1;Parent=gene13018.mRNA3
supercont1.1002	.	exon	187874	187988	.	+	.	ID=gene13018.mRNA3.exon.3;Parent=gene13018.mRNA3
supercont1.1002	.	CDS	187874	187988	.	+	0	ID=gene13018.mRNA3.CDS.2;Parent=gene13018.mRNA3
supercont1.1002	.	CDS	188056	188144	.	+	2	ID=gene13018.mRNA3.CDS.3;Parent=gene13018.mRNA3
supercont1.1002	.	exon	188056	189278	.	+	.	ID=gene13018.mRNA3.exon.4;Parent=gene13018.mRNA3
supercont1.1002	.	three_prime_UTR	188145	189597	.	+	.	ID=gene13018.mRNA3.utr3.1;Parent=gene13018.mRNA3
AaegObp26	AAEL006106
supercont1.189	VectorBase	gene	2063847	2065729	.	+	.	ID=gene13049
supercont1.189	VectorBase	mRNA	2063847	2065729	.	+	.	ID=gene13049.mRNA1;Parent=gene13049
supercont1.189	VectorBase	exon	2063847	2063892	.	+	.	ID=gene13049.mRNA1.exon.1;Parent=gene13049.mRNA1
supercont1.189	VectorBase	CDS	2063847	2063892	.	+	0	ID=gene13049.mRNA1.CDS.1;Parent=gene13049.mRNA1
supercont1.189	VectorBase	exon	2064593	2064949	.	+	.	ID=gene13049.mRNA1.exon.2;Parent=gene13049.mRNA1
supercont1.189	VectorBase	CDS	2064593	2064949	.	+	2	ID=gene13049.mRNA1.CDS.2;Parent=gene13049.mRNA1
supercont1.189	VectorBase	exon	2065009	2065664	.	+	.	ID=gene13049.mRNA1.exon.3;Parent=gene13049.mRNA1
supercont1.189	VectorBase	CDS	2065009	2065664	.	+	2	ID=gene13049.mRNA1.CDS.3;Parent=gene13049.mRNA1
supercont1.189	.	three_prime_UTR	2065664	2065729	.	+	.	ID=gene13049.mRNA2.utr3.1;Parent=gene13049.mRNA2
	AAEL008070
supercont1.299	VectorBase	gene	405269	440446	.	-	.	ID=gene13204
supercont1.299	VectorBase	mRNA	405269	440446	.	-	.	ID=gene13204.mRNA1;Parent=gene13204
supercont1.299	.	three_prime_UTR	405269	405733	.	-	.	ID=gene13204.mRNA1.utr3.1;Parent=gene13204.mRNA1
supercont1.299	VectorBase	exon	405733	405833	.	-	.	ID=gene13204.mRNA1.exon.1;Parent=gene13204.mRNA1
supercont1.299	VectorBase	CDS	405733	405833	.	-	2	ID=gene13204.mRNA1.CDS.1;Parent=gene13204.mRNA1
supercont1.299	VectorBase	exon	406475	406518	.	-	.	ID=gene13204.mRNA1.exon.2;Parent=gene13204.mRNA1
supercont1.299	VectorBase	CDS	406475	406518	.	-	1	ID=gene13204.mRNA1.CDS.2;Parent=gene13204.mRNA1
supercont1.299	VectorBase	exon	411790	411897	.	-	.	ID=gene13204.mRNA1.exon.3;Parent=gene13204.mRNA1
supercont1.299	VectorBase	CDS	411790	411897	.	-	1	ID=gene13204.mRNA1.CDS.3;Parent=gene13204.mRNA1
supercont1.299	VectorBase	CDS	412847	412938	.	-	0	ID=gene13204.mRNA1.CDS.4;Parent=gene13204.mRNA1
supercont1.299	VectorBase	exon	412847	412940	.	-	.	ID=gene13204.mRNA1.exon.4;Parent=gene13204.mRNA1
supercont1.299	VectorBase	five_prime_UTR	412939	412940	.	-	.	ID=gene13204.mRNA1.utr5.1;Parent=gene13204.mRNA1
supercont1.299	VectorBase	five_prime_UTR	440426	440446	.	-	.	ID=gene13204.mRNA1.utr5.2;Parent=gene13204.mRNA1
supercont1.299	VectorBase	exon	440426	440446	.	-	.	ID=gene13204.mRNA1.exon.5;Parent=gene13204.mRNA1
AaegGr2	AAEL002167
supercont1.50	.	gene	1747524	1749145	.	-	.	ID=gene13851
supercont1.50	VectorBase	mRNA	1747649	1749145	.	-	.	ID=gene13851.mRNA1;Parent=gene13851
supercont1.50	VectorBase	exon	1747649	1747759	.	-	.	ID=gene13851.mRNA1.exon.1;Parent=gene13851.mRNA1
supercont1.50	VectorBase	CDS	1747649	1747759	.	-	0	ID=gene13851.mRNA1.CDS.1;Parent=gene13851.mRNA1
supercont1.50	VectorBase	exon	1747829	1749145	.	-	.	ID=gene13851.mRNA1.exon.2;Parent=gene13851.mRNA1
supercont1.50	VectorBase	CDS	1747829	1749145	.	-	0	ID=gene13851.mRNA1.CDS.2;Parent=gene13851.mRNA1
supercont1.50	.	three_prime_UTR	1747524	1747649	.	-	.	ID=gene13851.mRNA1.utr3.1;Parent=gene13851.mRNA1
gene14179	RU164
supercont1.804	.	gene	262384	265786	.	+	.	ID=gene14179
supercont1.804	.	mRNA	262384	265786	.	+	.	ID=gene14179.mRNA1;Parent=gene14179
supercont1.804	.	five_prime_UTR	262384	262437	.	+	.	ID=gene14179.mRNA1.utr5.1;Parent=gene14179.mRNA1
supercont1.804	.	exon	262384	262573	.	+	.	ID=gene14179.mRNA1.exon.1;Parent=gene14179.mRNA1
supercont1.804	.	CDS	262438	262573	.	+	0	ID=gene14179.mRNA1.CDS.1;Parent=gene14179.mRNA1
supercont1.804	.	exon	262635	263134	.	+	.	ID=gene14179.mRNA1.exon.2;Parent=gene14179.mRNA1
supercont1.804	.	CDS	262635	263134	.	+	2	ID=gene14179.mRNA1.CDS.2;Parent=gene14179.mRNA1
supercont1.804	.	exon	263194	263321	.	+	.	ID=gene14179.mRNA1.exon.3;Parent=gene14179.mRNA1
supercont1.804	.	CDS	263194	263321	.	+	0	ID=gene14179.mRNA1.CDS.3;Parent=gene14179.mRNA1
supercont1.804	.	CDS	263388	263838	.	+	1	ID=gene14179.mRNA1.CDS.4;Parent=gene14179.mRNA1
supercont1.804	.	exon	263388	263842	.	+	.	ID=gene14179.mRNA1.exon.4;Parent=gene14179.mRNA1
supercont1.804	.	three_prime_UTR	263839	265786	.	+	.	ID=gene14179.mRNA1.utr3.1;Parent=gene14179.mRNA1
supercont1.804	.	mRNA	262384	263842	.	+	.	ID=gene14179.mRNA2;Parent=gene14179
supercont1.804	.	five_prime_UTR	262384	262738	.	+	.	ID=gene14179.mRNA2.utr5.1;Parent=gene14179.mRNA2
supercont1.804	.	exon	262384	263134	.	+	.	ID=gene14179.mRNA2.exon.1;Parent=gene14179.mRNA2
supercont1.804	.	CDS	262739	263134	.	+	0	ID=gene14179.mRNA2.CDS.1;Parent=gene14179.mRNA2
supercont1.804	.	exon	263194	263321	.	+	.	ID=gene14179.mRNA2.exon.2;Parent=gene14179.mRNA2
supercont1.804	.	CDS	263194	263321	.	+	0	ID=gene14179.mRNA2.CDS.2;Parent=gene14179.mRNA2
supercont1.804	.	CDS	263388	263838	.	+	1	ID=gene14179.mRNA2.CDS.3;Parent=gene14179.mRNA2
supercont1.804	.	exon	263388	263842	.	+	.	ID=gene14179.mRNA2.exon.3;Parent=gene14179.mRNA2
supercont1.804	.	three_prime_UTR	263839	265786	.	+	.	ID=gene14179.mRNA2.utr3.1;Parent=gene14179.mRNA
	AAEL004953
supercont1.136	.	gene	1948944	1950438	.	+	.	ID=gene14626
supercont1.136	.	mRNA	1948944	1950438	.	+	.	ID=gene14626.mRNA1;Parent=gene14626
supercont1.136	.	five_prime_UTR	1948944	1948968	.	+	.	ID=gene14626.mRNA1.utr5.1;Parent=gene14626.mRNA1
supercont1.136	.	exon	1948944	1949756	.	+	.	ID=gene14626.mRNA1.exon.1;Parent=gene14626.mRNA1
supercont1.136	.	CDS	1948969	1949756	.	+	0	ID=gene14626.mRNA1.CDS.1;Parent=gene14626.mRNA1
supercont1.136	.	exon	1949821	1949920	.	+	.	ID=gene14626.mRNA1.exon.2;Parent=gene14626.mRNA1
supercont1.136	.	CDS	1949821	1949920	.	+	1	ID=gene14626.mRNA1.CDS.2;Parent=gene14626.mRNA1
supercont1.136	.	exon	1949980	1950069	.	+	.	ID=gene14626.mRNA1.exon.3;Parent=gene14626.mRNA1
supercont1.136	.	CDS	1949980	1950069	.	+	0	ID=gene14626.mRNA1.CDS.3;Parent=gene14626.mRNA1
supercont1.136	.	CDS	1950126	1950335	.	+	0	ID=gene14626.mRNA1.CDS.4;Parent=gene14626.mRNA1
supercont1.136	.	exon	1950126	1950351	.	+	.	ID=gene14626.mRNA1.exon.4;Parent=gene14626.mRNA1
supercont1.136	.	three_prime_UTR	1950336	1950438	.	+	.	ID=gene14626.mRNA1.utr3.1;Parent=gene14626.mRNA1
AaegOr72	AAEL017129
supercont1.577	.	gene	41917	44877	.	+	.	ID=gene14667
supercont1.577	.	mRNA	41917	44877	.	+	.	ID=gene14667.mRNA1;Parent=gene14667
supercont1.577	.	five_prime_UTR	41917	42185	.	+	.	ID=gene14667.mRNA1.utr5.1;Parent=gene14667.mRNA1
supercont1.577	.	exon	41917	43202	.	+	.	ID=gene14667.mRNA1.exon.1;Parent=gene14667.mRNA1
supercont1.577	.	CDS	42186	43202	.	+	0	ID=gene14667.mRNA1.CDS.1;Parent=gene14667.mRNA1
supercont1.577	.	CDS	43264	43503	.	+	0	ID=gene14667.mRNA1.CDS.2;Parent=gene14667.mRNA1
supercont1.577	.	exon	43264	43876	.	+	.	ID=gene14667.mRNA1.exon.2;Parent=gene14667.mRNA1
supercont1.577	.	three_prime_UTR	43504	44877	.	+	.	ID=gene14667.mRNA1.utr3.1;Parent=gene14667.mRNA1
supercont1.577	.	exon	43960	44704	.	+	.	ID=gene14667.mRNA1.exon.3;Parent=gene14667.mRNA1
supercont1.577	.	three_prime_UTR	43960	44877	.	+	.	ID=gene14667.mRNA1.utr3.2;Parent=gene14667.mRNA1
supercont1.577	.	mRNA	41917	44704	.	+	.	ID=gene14667.mRNA2;Parent=gene14667
supercont1.577	.	five_prime_UTR	41917	42185	.	+	.	ID=gene14667.mRNA2.utr5.1;Parent=gene14667.mRNA2
supercont1.577	.	exon	41917	43202	.	+	.	ID=gene14667.mRNA2.exon.1;Parent=gene14667.mRNA2
supercont1.577	.	CDS	42186	43202	.	+	0	ID=gene14667.mRNA2.CDS.1;Parent=gene14667.mRNA2
supercont1.577	.	CDS	43264	43503	.	+	0	ID=gene14667.mRNA2.CDS.2;Parent=gene14667.mRNA2
supercont1.577	.	exon	43264	44704	.	+	.	ID=gene14667.mRNA2.exon.2;Parent=gene14667.mRNA2
supercont1.577	.	three_prime_UTR	43504	44877	.	+	.	ID=gene14667.mRNA2.utr3.1;Parent=gene14667.mRNA2
AaegOr62	AAEL011796
supercont1.615	VectorBase	gene	475428	476744	.	-	.	ID=gene15290
supercont1.615	VectorBase	mRNA	475428	476744	.	-	.	ID=gene15290.mRNA1;Parent=gene15290
supercont1.615	.	three_prime_UTR	474859	475428	.	-	.	ID=gene15290.mRNA1.utr3.1;Parent=gene15290.mRNA1
supercont1.615	VectorBase	exon	475428	475664	.	-	.	ID=gene15290.mRNA1.exon.1;Parent=gene15290.mRNA1
supercont1.615	VectorBase	CDS	475428	475664	.	-	0	ID=gene15290.mRNA1.CDS.1;Parent=gene15290.mRNA1
supercont1.615	VectorBase	exon	475722	476744	.	-	.	ID=gene15290.mRNA1.exon.2;Parent=gene15290.mRNA1
supercont1.615	VectorBase	CDS	475722	476744	.	-	0	ID=gene15290.mRNA1.CDS.2;Parent=gene15290.mRNA1
gene15691	AAEL013153
supercont1.797	.	gene	130061	141563	.	+	.	ID=gene15691
supercont1.797	.	mRNA	130061	141563	.	+	.	ID=gene15691.mRNA1;Parent=gene15691
supercont1.797	.	five_prime_UTR	130061	130993	.	+	.	ID=gene15691.mRNA1.utr5.1;Parent=gene15691.mRNA1
supercont1.797	.	exon	130061	131245	.	+	.	ID=gene15691.mRNA1.exon.1;Parent=gene15691.mRNA1
supercont1.797	.	CDS	130994	131245	.	+	0	ID=gene15691.mRNA1.CDS.1;Parent=gene15691.mRNA1
supercont1.797	.	exon	131309	131442	.	+	.	ID=gene15691.mRNA1.exon.2;Parent=gene15691.mRNA1
supercont1.797	.	CDS	131309	131442	.	+	0	ID=gene15691.mRNA1.CDS.2;Parent=gene15691.mRNA1
supercont1.797	.	exon	133610	133780	.	+	.	ID=gene15691.mRNA1.exon.3;Parent=gene15691.mRNA1
supercont1.797	.	CDS	133610	133780	.	+	1	ID=gene15691.mRNA1.CDS.3;Parent=gene15691.mRNA1
supercont1.797	.	exon	133837	134012	.	+	.	ID=gene15691.mRNA1.exon.4;Parent=gene15691.mRNA1
supercont1.797	.	CDS	133837	134012	.	+	1	ID=gene15691.mRNA1.CDS.4;Parent=gene15691.mRNA1
supercont1.797	.	exon	140125	140399	.	+	.	ID=gene15691.mRNA1.exon.5;Parent=gene15691.mRNA1
supercont1.797	.	CDS	140125	140399	.	+	2	ID=gene15691.mRNA1.CDS.5;Parent=gene15691.mRNA1
supercont1.797	.	exon	140459	140500	.	+	.	ID=gene15691.mRNA1.exon.6;Parent=gene15691.mRNA1
supercont1.797	.	CDS	140459	140500	.	+	0	ID=gene15691.mRNA1.CDS.6;Parent=gene15691.mRNA1
supercont1.797	.	exon	140601	140768	.	+	.	ID=gene15691.mRNA1.exon.7;Parent=gene15691.mRNA1
supercont1.797	.	CDS	140601	140768	.	+	0	ID=gene15691.mRNA1.CDS.7;Parent=gene15691.mRNA1
supercont1.797	.	exon	140829	140911	.	+	.	ID=gene15691.mRNA1.exon.8;Parent=gene15691.mRNA1
supercont1.797	.	CDS	140829	140911	.	+	0	ID=gene15691.mRNA1.CDS.8;Parent=gene15691.mRNA1
supercont1.797	.	exon	140976	141120	.	+	.	ID=gene15691.mRNA1.exon.9;Parent=gene15691.mRNA1
supercont1.797	.	CDS	140976	141120	.	+	1	ID=gene15691.mRNA1.CDS.9;Parent=gene15691.mRNA1
supercont1.797	.	three_prime_UTR	141120	141563	.	+	.	ID=gene15691.mRNA1.utr3.1;Parent=gene15691.mRNA1
gene15756	AAEL017138
supercont1.325	.	gene	1282437	1303538	.	+	.	ID=gene15756
supercont1.325	.	mRNA	1282437	1303538	.	+	.	ID=gene15756.mRNA1;Parent=gene15756
supercont1.325	.	five_prime_UTR	1282437	1282798	.	+	.	ID=gene15756.mRNA1.utr5.1;Parent=gene15756.mRNA1
supercont1.325	.	exon	1282437	1282798	.	+	.	ID=gene15756.mRNA1.exon.1;Parent=gene15756.mRNA1
supercont1.325	.	five_prime_UTR	1298350	1298371	.	+	.	ID=gene15756.mRNA1.utr5.2;Parent=gene15756.mRNA1
supercont1.325	.	exon	1298350	1298678	.	+	.	ID=gene15756.mRNA1.exon.2;Parent=gene15756.mRNA1
supercont1.325	.	CDS	1298372	1298678	.	+	0	ID=gene15756.mRNA1.CDS.1;Parent=gene15756.mRNA1
supercont1.325	.	exon	1298841	1299054	.	+	.	ID=gene15756.mRNA1.exon.3;Parent=gene15756.mRNA1
supercont1.325	.	CDS	1298841	1299054	.	+	2	ID=gene15756.mRNA1.CDS.2;Parent=gene15756.mRNA1
supercont1.325	.	exon	1299329	1299493	.	+	.	ID=gene15756.mRNA1.exon.4;Parent=gene15756.mRNA1
supercont1.325	.	CDS	1299329	1299493	.	+	1	ID=gene15756.mRNA1.CDS.3;Parent=gene15756.mRNA1
supercont1.325	.	exon	1299547	1299714	.	+	.	ID=gene15756.mRNA1.exon.5;Parent=gene15756.mRNA1
supercont1.325	.	CDS	1299547	1299714	.	+	1	ID=gene15756.mRNA1.CDS.4;Parent=gene15756.mRNA1
supercont1.325	.	exon	1302872	1302956	.	+	.	ID=gene15756.mRNA1.exon.6;Parent=gene15756.mRNA1
supercont1.325	.	CDS	1302872	1302956	.	+	1	ID=gene15756.mRNA1.CDS.5;Parent=gene15756.mRNA1
supercont1.325	.	exon	1303251	1303415	.	+	.	ID=gene15756.mRNA1.exon.7;Parent=gene15756.mRNA1
supercont1.325	.	CDS	1303251	1303415	.	+	0	ID=gene15756.mRNA1.CDS.6;Parent=gene15756.mRNA1
supercont1.325	.	three_prime_UTR	1303415	1303538	.	+	.	ID=gene15756.mRNA1.utr3.1;Parent=gene15756.mRNA1
gene15879	AAEL000614
supercont1.12	.	gene	3553667	3557189	.	+	.	ID=gene15879
supercont1.12	.	mRNA	3553667	3557189	.	+	.	ID=gene15879.mRNA1;Parent=gene15879
supercont1.12	.	five_prime_UTR	3553667	3554463	.	+	.	ID=gene15879.mRNA1.utr5.1;Parent=gene15879.mRNA1
supercont1.12	.	exon	3553667	3554769	.	+	.	ID=gene15879.mRNA1.exon.1;Parent=gene15879.mRNA1
supercont1.12	.	CDS	3554464	3554769	.	+	0	ID=gene15879.mRNA1.CDS.1;Parent=gene15879.mRNA1
supercont1.12	.	exon	3555861	3556366	.	+	.	ID=gene15879.mRNA1.exon.2;Parent=gene15879.mRNA1
supercont1.12	.	CDS	3555861	3556366	.	+	0	ID=gene15879.mRNA1.CDS.2;Parent=gene15879.mRNA1
supercont1.12	.	exon	3556428	3556617	.	+	.	ID=gene15879.mRNA1.exon.3;Parent=gene15879.mRNA1
supercont1.12	.	CDS	3556428	3556617	.	+	1	ID=gene15879.mRNA1.CDS.3;Parent=gene15879.mRNA1
supercont1.12	.	exon	3556674	3556829	.	+	.	ID=gene15879.mRNA1.exon.4;Parent=gene15879.mRNA1
supercont1.12	.	CDS	3556674	3556829	.	+	0	ID=gene15879.mRNA1.CDS.4;Parent=gene15879.mRNA1
supercont1.12	.	CDS	3556884	3556937	.	+	0	ID=gene15879.mRNA1.CDS.5;Parent=gene15879.mRNA1
supercont1.12	.	exon	3556884	3557078	.	+	.	ID=gene15879.mRNA1.exon.5;Parent=gene15879.mRNA1
supercont1.12	.	three_prime_UTR	3556938	3557189	.	+	.	ID=gene15879.mRNA1.utr3.1;Parent=gene15879.mRNA1
	AAEL018086
supercont1.817	VectorBase	gene	373156	377339	.	-	.	ID=gene15909
supercont1.817	VectorBase	mRNA	373156	377339	.	-	.	ID=gene15909.mRNA1;Parent=gene15909
supercont1.817	VectorBase	three_prime_UTR	373156	373297	.	-	.	ID=gene15909.mRNA1.utr3.1;Parent=gene15909
supercont1.817	VectorBase	exon	373297	373527	.	-	.	ID=gene15909.mRNA1.exon.1;Parent=gene15909.mRNA1
supercont1.817	VectorBase	CDS	373297	373527	.	-	0	ID=gene15909.mRNA1.CDS.1;Parent=gene15909.mRNA1
supercont1.817	VectorBase	exon	373587	373711	.	-	.	ID=gene15909.mRNA1.exon.2;Parent=gene15909.mRNA1
supercont1.817	VectorBase	CDS	373587	373711	.	-	2	ID=gene15909.mRNA1.CDS.2;Parent=gene15909.mRNA1
supercont1.817	VectorBase	exon	376337	376419	.	-	.	ID=gene15909.mRNA1.exon.3;Parent=gene15909.mRNA1
supercont1.817	VectorBase	CDS	376337	376419	.	-	1	ID=gene15909.mRNA1.CDS.3;Parent=gene15909.mRNA1
supercont1.817	VectorBase	exon	376473	377151	.	-	.	ID=gene15909.mRNA1.exon.4;Parent=gene15909.mRNA1
supercont1.817	VectorBase	CDS	376473	377151	.	-	2	ID=gene15909.mRNA1.CDS.4;Parent=gene15909.mRNA1
supercont1.817	VectorBase	exon	377216	377339	.	-	.	ID=gene15909.mRNA1.exon.5;Parent=gene15909.mRNA1
supercont1.817	VectorBase	CDS	377216	377339	.	-	0	ID=gene15909.mRNA1.CDS.5;Parent=gene15909.mRNA1
AaOr54	AAEL015286
supercont1.1710	VosshallCustom	gene	3707	6539	.	+	.	ID=gene16174
supercont1.1710	VosshallCustom	mRNA	3707	6539	.	+	.	ID=gene16174.mRNA1;Parent=gene16174
supercont1.1710	VosshallCustom	three_prime_UTR	6337	6539	.	+	.	ID=gene16174.mRNA1.UTR3.1;Parent=gene16174
supercont1.1710	VosshallCustom	exon	3707	4224	.	+	.	ID=gene16174.mRNA1.exon.1;Parent=gene16174.mRNA1
supercont1.1710	VosshallCustom	CDS	3707	4224	.	+	.	ID=gene16174.mRNA1.CDS.1;Parent=gene16174.mRNA1
supercont1.1710	VosshallCustom	exon	4282	4477	.	+	.	ID=gene16174.mRNA1.exon.2;Parent=gene16174.mRNA1
supercont1.1710	VosshallCustom	CDS	4282	4477	.	+	.	ID=gene16174.mRNA1.CDS.2;Parent=gene16174.mRNA1
supercont1.1710	VosshallCustom	exon	4480	4580	.	+	.	ID=gene16174.mRNA1.exon.3;Parent=gene16174.mRNA1
supercont1.1710	VosshallCustom	CDS	4480	4580	.	+	.	ID=gene16174.mRNA1.CDS.3;Parent=gene16174.mRNA1
supercont1.1710	VosshallCustom	exon	5581	5638	.	+	.	ID=gene16174.mRNA1.exon.4;Parent=gene16174.mRNA1
supercont1.1710	VosshallCustom	CDS	5581	5638	.	+	.	ID=gene16174.mRNA1.CDS.4;Parent=gene16174.mRNA1
supercont1.1710	VosshallCustom	exon	5696	5797	.	+	.	ID=gene16174.mRNA1.exon.5;Parent=gene16174.mRNA1
supercont1.1710	VosshallCustom	CDS	5696	5797	.	+	.	ID=gene16174.mRNA1.CDS.5;Parent=gene16174.mRNA1
supercont1.1710	VosshallCustom	exon	6061	6216	.	+	.	ID=gene16174.mRNA1.exon.6;Parent=gene16174.mRNA1
supercont1.1710	VosshallCustom	CDS	6061	6216	.	+	.	ID=gene16174.mRNA1.CDS.6;Parent=gene16174.mRNA1
supercont1.1710	VosshallCustom	exon	6278	6337	.	+	.	ID=gene16174.mRNA1.exon.7;Parent=gene16174.mRNA1
supercont1.1710	VosshallCustom	CDS	6278	6337	.	+	.	ID=gene16174.mRNA1.CDS.7;Parent=gene16174.mRNA1
